# Supplementary material for: Crystal structure of a new tripotassium hexa­nickel iron hexa­phosphate
Source: Acta Crystallogr E Crystallogr Commun. 2019 Feb 26;75(Pt 3):402–4. doi: 10.1107/S2056989019002706 (PMC6399685; doi:10.1107/S2056989019002706)
Supplement: Supplementary file 1 [file e-75-00402-sup1.cif]

##############################################################################
#                                                                            #
# This CIF contains the data in a paper accepted for publication in          #
# Acta Crystallographica Section E. It conforms to the requirements of       #
# Notes for Authors for Acta Crystallographica Section E, and has been       #
# peer reviewed under the auspices of the IUCr Commission on Journals.       #
#                                                                            #
# Full details of the Crystallographic Information File format               #
# are given in the paper "The Crystallographic Information File (CIF):       #
# a New Standard Archive File for Crystallography" by S. R. Hall, F. H.      #
# Allen and I. D. Brown [Acta Cryst. (1991), A47, 655-685].                  #
#                                                                            #
# The current version of the core CIF dictionary is obtainable from          #
# ftp://ftp.iucr.org/pub/cif_core.dic.                                       #
#                                                                            #
# Software is freely available for graphical display of the structure(s)     #
# in this CIF. For information consult the CIF software page                 #
# http://www.iucr.org/resources/cif/software.                                #
#                                                                            #
# This file may be used for bona fide research purposes within the           #
# scientific community so long as proper attribution is given to the journal # 
# article from which it was obtained.                                        #
#                                                                            #
##############################################################################
data_I
_audit_creation_method     'SHELXL-2016/6'
_journal_date_recd_electronic     2019-02-18
_journal_date_accepted     2019-02-21
_journal_name_full     'Acta Crystallographica, Section E'
_journal_year     2019
_journal_volume     75
_journal_issue      3
_journal_page_first     402
_journal_page_last     404
_journal_paper_category     GI
_journal_paper_doi     10.1107/S2056989019002706
_journal_coeditor_code     VN2144
_publ_contact_author_name     'Said Ouaatta'
_publ_contact_author_address
;
Laboratoire de Chimie Appliqu\'ee des Mat\'riaux,
Centre des Sciences des Mat\'eriaux, Faculty of Sciences,
Mohammed V University in Rabat, Avenue Ibn Batouta, B.P. 1014, Rabat, Morocco
;
_publ_contact_author_email     'saidouaatta87@gmail.com'
_publ_contact_author_fax     '212 537 77 54 40'
_publ_contact_author_phone     '212 537 77 54 40'
_publ_section_title
;
Crystal structure of a new tripotassium hexanickel iron hexaphosphate
;
loop_
    _publ_author_name
    _publ_author_footnote
    _publ_author_address
    'Ouaatta, Said' .
;
Laboratoire de Chimie Appliqu\'ee des Mat\'riaux,
Centre des Sciences des Mat\'eriaux, Faculty of Sciences,
Mohammed V University in Rabat, Avenue Ibn Batouta, BP 1014, Rabat, Morocco
;
    'Assani, Abderrazzak' .
;
Laboratoire de Chimie Appliqu\'ee des Mat\'riaux,
Centre des Sciences des Mat\'eriaux, Faculty of Sciences,
Mohammed V University in Rabat, Avenue Ibn Batouta, BP 1014, Rabat, Morocco
;
    'Saadi, Mohamed' .
;
Laboratoire de Chimie Appliqu\'ee des Mat\'riaux,
Centre des Sciences des Mat\'eriaux, Faculty of Sciences,
Mohammed V University in Rabat, Avenue Ibn Batouta, BP 1014, Rabat, Morocco
;
    'El Ammari, Lahcen' .
;
Laboratoire de Chimie Appliqu\'ee des Mat\'riaux,
Centre des Sciences des Mat\'eriaux, Faculty of Sciences,
Mohammed V University in Rabat, Avenue Ibn Batouta, BP 1014, Rabat, Morocco
;
_publ_section_synopsis
;
K~3~Ni~6~Fe(PO~4~)~6~ has been synthesized by solid-state reaction and
structurally characterized by single-crystal X-ray diffraction. Its structure
is built up by [PO~4~] tetrahedra and [FeO~6~] and [NiO~6~] octahedra linked
to each other by edge or corner sharing, leading to a three-dimensional
framework delimiting tunnels along the [100] direction in which the K^+^ cations
are localized.
;
_chemical_name_systematic
;
Tripotassium hexanickel iron hexaphosphate
;
_chemical_name_common     ?
_chemical_formula_moiety     'Fe K3 Ni6 O24 P6'
_chemical_formula_sum     'Fe K3 Ni6 O24 P6'
_chemical_formula_structural     'K3 Ni6 Fe (P O4)6'
_chemical_formula_iupac     'K3 Ni6 Fe (P O4)6'
_chemical_formula_weight     1095.23
_chemical_melting_point     ?
_space_group_crystal_system     monoclinic
_space_group_name_H-M_alt     'C 2/m'
_space_group_name_Hall     '-C 2y'
loop_
    _space_group_symop_operation_xyz
    'x, y, z'
    '-x, y, -z'
    'x+1/2, y+1/2, z'
    '-x+1/2, y+1/2, -z'
    '-x, -y, -z'
    'x, -y, z'
    '-x+1/2, -y+1/2, -z'
    'x+1/2, -y+1/2, z'
_cell_length_a     10.6853(4)
_cell_length_b     14.1009(5)
_cell_length_c     6.5481(2)
_cell_angle_alpha     90
_cell_angle_beta     103.8420(10)
_cell_angle_gamma     90
_cell_volume     957.97(6)
_cell_formula_units_Z     2
_cell_measurement_reflns_used     1981
_cell_measurement_theta_min     2.437
_cell_measurement_theta_max     33.725
_cell_measurement_temperature     296(2)
_exptl_crystal_description     block
_exptl_crystal_colour     brown
_exptl_crystal_size_max     0.36
_exptl_crystal_size_mid     0.27
_exptl_crystal_size_min     0.20
_exptl_crystal_density_diffrn     3.797
_exptl_crystal_density_meas     ?
_exptl_crystal_density_method     ?
_exptl_crystal_F_000     1066
_exptl_absorpt_coefficient_mu     7.787
_exptl_absorpt_correction_type     multi-scan
_exptl_absorpt_process_details
;
(SADABS; Krause <i>et al.</i>, 2015)
;
_exptl_absorpt_correction_T_min     0.6379
_exptl_absorpt_correction_T_max     0.7464
_diffrn_ambient_temperature     296(2)
_diffrn_radiation_type     MoK\a
_diffrn_radiation_wavelength     0.71073
_diffrn_radiation_source     'INCOATEC I\mS micro-focus source'
_diffrn_radiation_monochromator     'HELIOS mirror optics'
_diffrn_measurement_device_type     'Bruker D8 VENTURE Super DUO'
_diffrn_measurement_method     '\f and \w scans'
_diffrn_detector     'PHOTON100 CMOS area-detector'
_diffrn_detector_area_resol_mean     10.4167
_diffrn_reflns_number     13870
_diffrn_reflns_av_R_equivalents     0.0211
_diffrn_reflns_av_unetI/netI     0.0118
_diffrn_reflns_theta_min     2.437
_diffrn_reflns_theta_max     33.725
_diffrn_reflns_theta_full     25.242
_diffrn_measured_fraction_theta_max     1.000
_diffrn_measured_fraction_theta_full     1.000
_diffrn_reflns_limit_h_min     -14
_diffrn_reflns_limit_h_max     16
_diffrn_reflns_limit_k_min     -22
_diffrn_reflns_limit_k_max     22
_diffrn_reflns_limit_l_min     -10
_diffrn_reflns_limit_l_max     10
_reflns_number_total     1981
_reflns_number_gt     1891
_reflns_threshold_expression     'I > 2\s(I)'
_refine_ls_structure_factor_coef     Fsqd
_refine_ls_matrix_type     full
_refine_ls_R_factor_all     0.0251
_refine_ls_R_factor_gt     0.0240
_refine_ls_wR_factor_gt     0.0610
_refine_ls_wR_factor_ref     0.0617
_refine_ls_goodness_of_fit_ref     1.067
_refine_ls_restrained_S_all     1.067
_refine_ls_number_reflns     1981
_refine_ls_number_parameters     112
_refine_ls_number_restraints     0
_refine_ls_hydrogen_treatment     undef
_refine_ls_weighting_scheme     calc
_refine_ls_weighting_details
              'w=1/[\s^2^(Fo^2^)+(0.0262P)^2^+6.1957P] where P=(Fo^2^+2Fc^2^)/3'
_atom_sites_solution_hydrogens     .
_atom_sites_solution_primary     ?
_atom_sites_solution_secondary     ?
_refine_ls_shift/su_max     0.001
_refine_ls_shift/su_mean     0.000
_refine_diff_density_max     2.342
_refine_diff_density_min     -1.163
_refine_ls_extinction_method     none
_refine_ls_extinction_coef     .
loop_
    _atom_type_symbol
    _atom_type_description
    _atom_type_scat_dispersion_real
    _atom_type_scat_dispersion_imag
    _atom_type_scat_source
    'O' 'O' 0.0106 0.0060
                         'International Tables Vol C Tables 4.2.6.8 and 6.1.1.4'
    'P' 'P' 0.1023 0.0942
                         'International Tables Vol C Tables 4.2.6.8 and 6.1.1.4'
    'K' 'K' 0.2009 0.2494
                         'International Tables Vol C Tables 4.2.6.8 and 6.1.1.4'
    'Fe' 'Fe' 0.3463 0.8444
                         'International Tables Vol C Tables 4.2.6.8 and 6.1.1.4'
    'Ni' 'Ni' 0.3393 1.1124
                         'International Tables Vol C Tables 4.2.6.8 and 6.1.1.4'
_computing_data_collection
;
APEX3 (Bruker, 2016)
;
_computing_cell_refinement
;
SAINT-Plus (Bruker, 2016)
;
_computing_data_reduction
;
SAINT-Plus (Bruker, 2016)
;
_computing_structure_solution
;
SHELXT2014 (Sheldrick, 2015a)
;
_computing_structure_refinement
;
SHELXL2016 (Sheldrick, 2015b)
;
_computing_molecular_graphics
;
ORTEP-3 for Windows (Farrugia, 2012) and DIAMOND (Brandenburg,
2006)
;
_computing_publication_material
;
publCIF (Westrip, 2010)
;
loop_
    _atom_site_type_symbol
    _atom_site_label
    _atom_site_fract_x
    _atom_site_fract_y
    _atom_site_fract_z
    _atom_site_U_iso_or_equiv
    _atom_site_adp_type
    _atom_site_calc_flag
    _atom_site_occupancy
    _atom_site_disorder_assembly
    _atom_site_disorder_group
    Ni Ni1 0.33034(2) 0.69342(2) 0.18429(4) 0.00599(6) Uani d 1 . .
    Ni Ni2 0.500000 0.87799(2) 1.000000 0.00683(7) Uani d 1 . .
    Fe Fe1 0.500000 0.500000 0.000000 0.00327(9) Uani d 1 . .
    K K1 0.40983(18) 0.500000 0.4730(2) 0.0200(3) Uani d 0.472 . .
    K K2 0.38224(13) 0.90311(11) 0.48618(19) 0.0242(3) Uani d 0.417 . .
    K K3 0.1849(7) 0.500000 0.4893(8) 0.0560(19) Uani d 0.192 . .
    P P1 0.41063(4) 0.69522(3) 0.72442(7) 0.00485(8) Uani d 1 . .
    P P2 0.19569(6) 0.500000 -0.01061(10) 0.00557(11) Uani d 1 . .
    O O1 0.31025(13) 0.70594(10) 0.8587(2) 0.0072(2) Uani d 1 . .
    O O2 0.34525(14) 0.68172(11) 0.4959(2) 0.0102(2) Uani d 1 . .
    O O3 0.50488(13) 0.60977(10) 0.7970(2) 0.0069(2) Uani d 1 . .
    O O4 0.50525(13) 0.78185(10) 0.7692(2) 0.0082(2) Uani d 1 . .
    O O5 0.19430(13) 0.58983(10) 0.1265(2) 0.0085(2) Uani d 1 . .
    O O6 0.06136(18) 0.500000 -0.1681(3) 0.0087(3) Uani d 1 . .
    O O7 0.30728(19) 0.500000 -0.1148(3) 0.0103(3) Uani d 1 . .
loop_
    _atom_site_aniso_label
    _atom_site_aniso_U_11
    _atom_site_aniso_U_22
    _atom_site_aniso_U_33
    _atom_site_aniso_U_12
    _atom_site_aniso_U_13
    _atom_site_aniso_U_23
    Ni1 0.00441(10) 0.00697(10) 0.00638(10) 0.00038(7) 0.00088(7) -0.00015(7)
    Ni2 0.00519(13) 0.00602(14) 0.00944(14) 0.000 0.00207(10) 0.000
    Fe1 0.00218(18) 0.00293(18) 0.00478(19) 0.000 0.00099(15) 0.000
    K1 0.0413(9) 0.0080(5) 0.0103(5) 0.000 0.0055(5) 0.000
    K2 0.0259(6) 0.0332(7) 0.0122(4) -0.0107(5) 0.0018(4) 0.0082(4)
    K3 0.056(4) 0.100(6) 0.0100(17) 0.000 0.005(2) 0.000
    P1 0.00395(17) 0.00570(18) 0.00483(18) 0.00067(13) 0.00093(14) -0.00035(13)
    P2 0.0033(2) 0.0049(2) 0.0082(3) 0.000 0.00071(19) 0.000
    O1 0.0055(5) 0.0095(5) 0.0072(5) 0.0022(4) 0.0028(4) 0.0009(4)
    O2 0.0091(6) 0.0162(6) 0.0048(5) 0.0011(5) 0.0003(4) 0.0002(4)
    O3 0.0049(5) 0.0070(5) 0.0089(5) 0.0014(4) 0.0018(4) 0.0012(4)
    O4 0.0069(5) 0.0072(5) 0.0110(6) -0.0012(4) 0.0031(4) -0.0022(4)
    O5 0.0071(5) 0.0067(5) 0.0120(6) -0.0012(4) 0.0027(4) -0.0031(4)
    O6 0.0045(7) 0.0124(8) 0.0081(8) 0.000 -0.0005(6) 0.000
    O7 0.0056(7) 0.0088(8) 0.0181(9) 0.000 0.0060(7) 0.000
_geom_special_details
;
 All esds (except the esd in the dihedral angle between two l.s. planes)
 are estimated using the full covariance matrix.  The cell esds are taken
 into account individually in the estimation of esds in distances, angles
 and torsion angles; correlations between esds in cell parameters are only
 used when they are defined by crystal symmetry.  An approximate (isotropic)
 treatment of cell esds is used for estimating esds involving l.s. planes.
;
loop_
    _geom_bond_atom_site_label_1
    _geom_bond_atom_site_label_2
    _geom_bond_site_symmetry_2
    _geom_bond_distance
    _geom_bond_publ_flag
    Ni1 O2 . 2.0153(14) ?
    Ni1 O5 . 2.0314(14) ?
    Ni1 O1 7_566 2.0366(13) ?
    Ni1 O3 2_656 2.0984(14) ?
    Ni1 O1 1_554 2.0988(14) ?
    Ni1 O4 2_656 2.1161(14) ?
    Ni2 O4 . 2.0411(14) ?
    Ni2 O4 2_657 2.0411(14) ?
    Ni2 O5 8_566 2.0928(14) ?
    Ni2 O5 7_566 2.0928(14) ?
    Ni2 O6 7_566 2.2241(13) ?
    Ni2 O6 3_556 2.2241(13) ?
    Fe1 O7 . 2.016(2) ?
    Fe1 O7 5_665 2.016(2) ?
    Fe1 O3 6_564 2.0490(13) ?
    Fe1 O3 2_656 2.0490(13) ?
    Fe1 O3 5_666 2.0490(13) ?
    Fe1 O3 1_554 2.0490(13) ?
    K1 O3 . 2.6263(18) ?
    K1 O3 6_565 2.6264(18) ?
    K1 O2 . 2.6673(16) ?
    K1 O2 6_565 2.6673(16) ?
    K1 O3 5_666 2.6691(19) ?
    K1 O3 2_656 2.6691(19) ?
    K1 O5 . 3.091(2) ?
    K1 O5 6_565 3.091(2) ?
    K1 O7 1_556 3.146(3) ?
    K2 O4 . 2.631(2) ?
    K2 O6 7_565 2.677(2) ?
    K2 O2 7_566 2.737(2) ?
    K2 O5 7_566 2.8470(19) ?
    K2 O4 2_656 2.851(2) ?
    K2 O6 3_556 2.929(2) ?
    K2 O1 7_566 3.0776(19) ?
    K2 O7 7_565 3.086(2) ?
    K2 O2 . 3.149(2) ?
    K3 O7 1_556 2.609(6) ?
    K3 O5 . 2.715(5) ?
    K3 O5 6_565 2.715(5) ?
    K3 O6 1_556 2.862(6) ?
    K3 O6 5_565 2.949(7) ?
    K3 O2 . 3.077(4) ?
    K3 O2 6_565 3.077(4) ?
    P1 O2 . 1.5042(15) ?
    P1 O1 . 1.5482(14) ?
    P1 O4 . 1.5679(14) ?
    P1 O3 . 1.5694(14) ?
    P2 O7 . 1.509(2) ?
    P2 O6 . 1.554(2) ?
    P2 O5 6_565 1.5546(14) ?
    P2 O5 . 1.5546(14) ?
loop_
    _geom_angle_atom_site_label_1
    _geom_angle_atom_site_label_2
    _geom_angle_atom_site_label_3
    _geom_angle_site_symmetry_1
    _geom_angle_site_symmetry_3
    _geom_angle
    _geom_angle_publ_flag
    O2 Ni1 O5 . . 90.55(6) ?
    O2 Ni1 O1 . 7_566 94.23(6) ?
    O5 Ni1 O1 . 7_566 90.23(6) ?
    O2 Ni1 O3 . 2_656 91.89(6) ?
    O5 Ni1 O3 . 2_656 99.19(5) ?
    O1 Ni1 O3 7_566 2_656 168.72(5) ?
    O2 Ni1 O1 . 1_554 178.70(6) ?
    O5 Ni1 O1 . 1_554 88.65(6) ?
    O1 Ni1 O1 7_566 1_554 84.74(6) ?
    O3 Ni1 O1 2_656 1_554 89.25(5) ?
    O2 Ni1 O4 . 2_656 92.33(6) ?
    O5 Ni1 O4 . 2_656 169.40(5) ?
    O1 Ni1 O4 7_566 2_656 99.72(5) ?
    O3 Ni1 O4 2_656 2_656 70.53(5) ?
    O1 Ni1 O4 1_554 2_656 88.64(5) ?
    O4 Ni2 O4 . 2_657 96.75(8) ?
    O4 Ni2 O5 . 8_566 103.69(6) ?
    O4 Ni2 O5 2_657 8_566 92.95(5) ?
    O4 Ni2 O5 . 7_566 92.95(5) ?
    O4 Ni2 O5 2_657 7_566 103.69(6) ?
    O5 Ni2 O5 8_566 7_566 154.96(8) ?
    O4 Ni2 O6 . 7_566 160.71(6) ?
    O4 Ni2 O6 2_657 7_566 94.81(6) ?
    O5 Ni2 O6 8_566 7_566 91.06(6) ?
    O5 Ni2 O6 7_566 7_566 69.28(6) ?
    O4 Ni2 O6 . 3_556 94.80(6) ?
    O4 Ni2 O6 2_657 3_556 160.71(6) ?
    O5 Ni2 O6 8_566 3_556 69.28(6) ?
    O5 Ni2 O6 7_566 3_556 91.06(6) ?
    O6 Ni2 O6 7_566 3_556 78.66(8) ?
    O7 Fe1 O7 . 5_665 180.0 ?
    O7 Fe1 O3 . 6_564 86.58(5) ?
    O7 Fe1 O3 5_665 6_564 93.42(5) ?
    O7 Fe1 O3 . 2_656 93.42(5) ?
    O7 Fe1 O3 5_665 2_656 86.58(5) ?
    O3 Fe1 O3 6_564 2_656 180.00(8) ?
    O7 Fe1 O3 . 5_666 93.42(5) ?
    O7 Fe1 O3 5_665 5_666 86.58(5) ?
    O3 Fe1 O3 6_564 5_666 81.87(8) ?
    O3 Fe1 O3 2_656 5_666 98.13(8) ?
    O7 Fe1 O3 . 1_554 86.58(5) ?
    O7 Fe1 O3 5_665 1_554 93.42(5) ?
    O3 Fe1 O3 6_564 1_554 98.13(8) ?
    O3 Fe1 O3 2_656 1_554 81.87(8) ?
    O3 Fe1 O3 5_666 1_554 180.00(5) ?
    O2 P1 O1 . . 110.92(8) ?
    O2 P1 O4 . . 114.19(8) ?
    O1 P1 O4 . . 108.73(8) ?
    O2 P1 O3 . . 108.41(8) ?
    O1 P1 O3 . . 112.61(8) ?
    O4 P1 O3 . . 101.72(8) ?
    O7 P2 O6 . . 113.84(12) ?
    O7 P2 O5 . 6_565 112.26(7) ?
    O6 P2 O5 . 6_565 104.37(7) ?
    O7 P2 O5 . . 112.26(7) ?
    O6 P2 O5 . . 104.37(7) ?
    O5 P2 O5 6_565 . 109.14(11) ?
    O3 K1 O3 . 6_565 72.22(7) ?
    O3 K1 O2 . . 56.19(4) ?
    O3 K1 O2 6_565 . 125.17(6) ?
    O3 K1 O2 . 6_565 125.17(6) ?
    O3 K1 O2 6_565 6_565 56.19(4) ?
    O2 K1 O2 . 6_565 147.77(10) ?
    O3 K1 O3 . 5_666 138.56(8) ?
    O3 K1 O3 6_565 5_666 93.79(6) ?
    O2 K1 O3 . 5_666 136.75(7) ?
    O2 K1 O3 6_565 5_666 67.30(4) ?
    O3 K1 O3 . 2_656 93.79(6) ?
    O3 K1 O3 6_565 2_656 138.56(8) ?
    O2 K1 O3 . 2_656 67.30(4) ?
    O2 K1 O3 6_565 2_656 136.75(7) ?
    O3 K1 O3 5_666 2_656 70.89(7) ?
    O3 K1 O5 . . 115.32(5) ?
    O3 K1 O5 6_565 . 155.60(8) ?
    O2 K1 O5 . . 59.36(5) ?
    O2 K1 O5 6_565 . 106.12(6) ?
    O3 K1 O5 5_666 . 93.66(6) ?
    O3 K1 O5 2_656 . 65.70(5) ?
    O3 K1 O5 . 6_565 155.60(8) ?
    O3 K1 O5 6_565 6_565 115.32(5) ?
    O2 K1 O5 . 6_565 106.12(6) ?
    O2 K1 O5 6_565 6_565 59.36(5) ?
    O3 K1 O5 5_666 6_565 65.70(5) ?
    O3 K1 O5 2_656 6_565 93.66(6) ?
    O5 K1 O5 . 6_565 48.38(6) ?
    O3 K1 O7 . 1_556 56.89(5) ?
    O3 K1 O7 6_565 1_556 56.89(5) ?
    O2 K1 O7 . 1_556 78.69(5) ?
    O2 K1 O7 6_565 1_556 78.69(5) ?
    O3 K1 O7 5_666 1_556 144.33(3) ?
    O3 K1 O7 2_656 1_556 144.33(3) ?
    O5 K1 O7 . 1_556 106.17(7) ?
    O5 K1 O7 6_565 1_556 106.17(7) ?
    O4 K2 O6 . 7_565 135.41(8) ?
    O4 K2 O2 . 7_566 89.14(6) ?
    O6 K2 O2 7_565 7_566 128.60(7) ?
    O4 K2 O5 . 7_566 66.22(5) ?
    O6 K2 O5 7_565 7_566 147.28(7) ?
    O2 K2 O5 7_566 7_566 61.95(5) ?
    O4 K2 O4 . 2_656 79.26(7) ?
    O6 K2 O4 7_565 2_656 69.19(5) ?
    K2 K2 O4 6_575 2_656 126.86(4) ?
    O2 K2 O4 7_566 2_656 105.45(6) ?
    O5 K2 O4 7_566 2_656 142.65(7) ?
    O4 K2 O6 . 3_556 68.58(5) ?
    O6 K2 O6 7_565 3_556 97.82(7) ?
    O2 K2 O6 7_566 3_556 126.41(7) ?
    O5 K2 O6 7_566 3_556 64.47(5) ?
    O4 K2 O6 2_656 3_556 116.35(6) ?
    O4 K2 O1 . 7_566 109.01(6) ?
    O6 K2 O1 7_565 7_566 85.38(5) ?
    O2 K2 O1 7_566 7_566 50.84(4) ?
    O5 K2 O1 7_566 7_566 112.77(6) ?
    O4 K2 O1 2_656 7_566 64.63(5) ?
    O6 K2 O1 3_556 7_566 176.79(6) ?
    O4 K2 O7 . 7_565 165.00(7) ?
    O6 K2 O7 7_565 7_565 52.30(6) ?
    O2 K2 O7 7_566 7_565 78.76(5) ?
    O5 K2 O7 7_566 7_565 114.35(7) ?
    O4 K2 O7 2_656 7_565 95.32(5) ?
    O6 K2 O7 3_556 7_565 125.92(6) ?
    O1 K2 O7 7_566 7_565 56.34(4) ?
    O4 K2 O2 . . 52.08(5) ?
    O6 K2 O2 7_565 . 125.05(6) ?
    O2 K2 O2 7_566 . 56.55(6) ?
    O5 K2 O2 7_566 . 87.27(5) ?
    O4 K2 O2 2_656 . 59.33(5) ?
    O6 K2 O2 3_556 . 120.57(5) ?
    O1 K2 O2 7_566 . 56.94(4) ?
    O7 K2 O2 7_565 . 113.14(5) ?
    O7 K3 O5 1_556 . 139.0(2) ?
    O7 K3 O5 1_556 6_565 139.0(2) ?
    O5 K3 O5 . 6_565 55.61(11) ?
    O7 K3 O6 1_556 1_556 55.72(11) ?
    O5 K3 O6 . 1_556 143.7(2) ?
    O5 K3 O6 6_565 1_556 143.7(2) ?
    O7 K3 O6 1_556 5_565 149.1(3) ?
    O5 K3 O6 . 5_565 65.77(12) ?
    O5 K3 O6 6_565 5_565 65.77(12) ?
    O6 K3 O6 1_556 5_565 93.4(2) ?
    O7 K3 O2 1_556 . 80.84(14) ?
    O5 K3 O2 . . 59.12(9) ?
    O5 K3 O2 6_565 . 105.29(19) ?
    O6 K3 O2 1_556 . 110.40(11) ?
    O6 K3 O2 5_565 . 114.13(11) ?
    O7 K3 O2 1_556 6_565 80.84(14) ?
    O5 K3 O2 . 6_565 105.29(19) ?
    O5 K3 O2 6_565 6_565 59.12(9) ?
    O6 K3 O2 1_556 6_565 110.40(11) ?
    O6 K3 O2 5_565 6_565 114.13(11) ?
    O2 K3 O2 . 6_565 112.8(2) ?
_shelx_space_group_comment
;
The symmetry employed for this shelxl refinement is uniquely defined
by the following loop, which should always be used as a source of
symmetry information in preference to the above space-group names.
They are only intended as comments.
;
_shelx_hkl_file
;
   2   0   0  268.07    6.10
   2   0   0  270.77    6.00
   2   0   0  286.37    6.10
  -2   0   0  275.37    6.00
  -2   0   0  291.17    6.10
   4   0   0   41.40    1.70
   4   0   0   43.20    1.50
  -4   0   0   46.10    1.40
   4   0   0   44.90    1.30
   4   0   0   46.60    1.30
   6   0   0 5807.32  124.49
   6   0   0 5737.83  123.09
  -6   0   0 5784.92  124.69
   6   0   0 5966.90  123.99
   6   0   0 5962.20  123.89
   6   0   0 5924.41  125.09
   8   0   0   50.19    2.10
   8   0   0   50.99    1.70
   8   0   0   51.29    2.70
   8   0   0   50.39    2.10
   8   0   0   53.09    1.80
  -8   0   0   52.69    1.90
   8   0   0   53.89    2.10
  10   0   0 1592.94   35.60
  10   0   0 1661.13   35.60
  10   0   0 1614.04   36.70
  10   0   0 1650.93   35.70
  12   0   0 1853.11   41.60
  12   0   0 1928.61   41.60
  12   0   0 1912.61   43.10
  14   0   0    8.00    2.10
  14   0   0    8.40    1.60
  16   0   0  147.19    7.20
  16   0   0  133.49    5.60
  -1  -1   0   60.39    1.40
  -1  -1   0   62.39    1.50
  -1  -1   0   46.80    1.50
  -1  -1   0   57.09    1.40
  -1  -1   0   59.19    1.30
  -1  -1   0   62.29    1.50
   1   1   0   57.49    1.40
   1   1   0   60.99    1.50
   1   1   0   53.89    1.50
   1   1   0   61.99    1.30
   1   1   0   47.60    1.50
   1   1   0   61.49    1.40
  -3  -1   0   24.80    1.00
   3  -1   0   24.70    0.70
   3  -1   0   23.30    0.70
   3   1   0   22.80    1.00
   3   1   0   24.30    1.00
   3   1   0   23.30    0.90
  -3   1   0   24.50    0.70
   3   1   0   23.70    1.10
   3   1   0   22.90    0.70
   5  -1   0   19.90    0.70
   5  -1   0   18.10    1.00
  -5  -1   0   20.30    1.00
   5   1   0   19.20    1.00
   5   1   0   21.90    1.00
   5   1   0   19.20    1.30
   5   1   0   16.80    1.00
  -5   1   0   19.90    0.80
   5   1   0   19.80    0.80
   7  -1   0   55.49    1.90
   7  -1   0   49.30    1.80
  -7  -1   0   54.99    2.00
   7  -1   0   52.39    2.50
   7  -1   0   52.79    1.60
   7  -1   0   52.49    2.10
  -7   1   0   53.79    1.70
   7   1   0   48.60    2.00
   7   1   0   50.09    2.10
   7   1   0   51.79    2.50
   7   1   0   54.69    1.60
   7   1   0   54.39    1.90
   7   1   0   55.09    2.20
   9  -1   0  109.49    2.80
   9  -1   0  110.59    4.20
   9  -1   0  104.79    3.40
   9  -1   0  103.29    3.40
   9  -1   0  110.79    2.90
   9  -1   0  111.29    3.30
   9  -1   0  105.99    3.60
  -9  -1   0  111.19    3.40
   9   1   0  108.99    2.90
   9   1   0  106.79    3.20
   9   1   0  103.49    3.70
   9   1   0  111.19    3.60
   9   1   0  113.99    3.80
   9   1   0  108.89    4.30
  11  -1   0   62.19    2.70
  11  -1   0   61.79    3.60
  11  -1   0   63.99    2.90
  11   1   0   64.29    3.70
  11   1   0   62.39    2.90
  11   1   0   63.09    3.00
  13  -1   0  129.99    5.80
  13  -1   0  107.99    4.30
  13  -1   0  116.59    4.50
  13   1   0  122.69    5.80
  13   1   0  123.89    4.60
  13   1   0  116.29    4.80
  15  -1   0  176.48    7.70
  15  -1   0  168.48    6.10
  15   1   0  187.98    7.90
  15   1   0  169.78    6.60
   0  -2   0  767.12   17.30
   0  -2   0  796.32   16.90
   0  -2   0  795.62   17.60
   0  -2   0  828.12   17.00
   0  -2   0  782.32   16.80
   0  -2   0  761.02   17.20
   0  -2   0  773.62   17.00
   0  -2   0  811.12   17.10
   0   2   0  811.52   16.80
   0   2   0  817.02   16.90
   0   2   0  768.92   17.00
   0   2   0  787.82   16.90
   0   2   0  830.42   16.80
   0   2   0  824.42   16.90
   0   2   0  784.42   16.90
  -2  -2   0  180.58    4.40
  -2  -2   0  180.98    4.30
  -2  -2   0  191.28    3.90
   2   2   0  172.68    4.30
   2   2   0  178.98    4.40
   2   2   0  176.88    4.20
   2   2   0  171.88    4.40
   2   2   0  188.08    4.20
  -4  -2   0  778.82   16.80
  -4  -2   0  759.42   16.80
   4   2   0  767.22   16.80
   4   2   0  728.83   16.90
   4   2   0  775.32   16.10
   4   2   0  766.42   16.60
   4   2   0  771.92   16.60
   4   2   0  765.32   16.80
   6  -2   0  304.07    6.60
  -6  -2   0  308.27    7.50
   6  -2   0  316.47    7.40
   6   2   0  303.37    7.40
   6   2   0  304.17    7.20
   6   2   0  309.97    7.60
   6   2   0  310.97    6.70
   6   2   0  311.27    7.60
   6   2   0  291.67    7.90
   8  -2   0  122.79    2.80
   8  -2   0  120.39    3.80
   8  -2   0  116.59    3.30
   8  -2   0  119.89    3.60
  -8  -2   0  121.29    3.70
   8  -2   0  116.29    4.20
   8   2   0  127.09    4.00
   8   2   0  122.99    3.50
   8   2   0  121.09    3.80
   8   2   0  119.79    4.00
   8   2   0  121.69    4.40
   8   2   0  124.49    2.90
 -10  -2   0  138.19    4.20
  10  -2   0  136.09    4.40
  10  -2   0  134.99    5.10
  10  -2   0  136.89    4.00
  10  -2   0  128.49    4.00
  10  -2   0  134.99    4.00
  10   2   0  130.49    5.20
  10   2   0  135.39    4.00
  10   2   0  136.59    4.70
  10   2   0  134.99    4.40
  12  -2   0  575.54   15.10
  12  -2   0  566.54   13.80
  12  -2   0  537.75   13.30
  12   2   0  562.94   15.30
  12   2   0  565.34   13.80
  12   2   0  553.54   14.30
  14  -2   0  121.49    4.60
  14  -2   0  117.89    5.90
  14   2   0  129.09    6.30
  14   2   0  127.59    5.40
  16  -2   0  186.78    8.40
  16  -2   0  201.38    6.60
  16   2   0  197.08    7.50
  16   2   0  187.78    8.60
  -1  -3   0  385.06    8.90
  -1  -3   0  386.56    8.90
   1  -3   0  378.96    8.60
   1  -3   0  383.26    8.60
   1  -3   0  415.46    9.00
  -1  -3   0  383.86    8.70
  -1  -3   0  380.76    8.80
   1  -3   0  384.26    8.60
   1  -3   0  380.46    8.70
  -1  -3   0  394.06    8.80
   1  -3   0  418.46    8.50
   1  -3   0  382.66    8.60
  -1   3   0  406.76    8.50
   1   3   0  401.26    8.80
  -1   3   0  386.36    8.60
   1   3   0  395.36    8.90
  -1   3   0  417.26    8.60
   1   3   0  399.36    8.90
  -1   3   0  406.66    8.50
   1   3   0  397.16    8.70
   1   3   0  399.66    8.90
  -3  -3   0 7250.07  152.58
  -3  -3   0 7229.88  151.08
  -3  -3   0 7630.24  148.29
   3   3   0 6966.20  151.58
   3   3   0 6683.03  149.79
   3   3   0 6962.30  150.18
   3   3   0 7082.99  151.48
   3   3   0 6815.62  151.78
  -5  -3   0    1.10    0.50
  -5  -3   0    1.70    0.50
   5   3   0    1.20    0.50
   5   3   0    2.70    0.70
   5   3   0    0.80    0.50
   5   3   0    2.20    0.50
   5   3   0    0.90    0.50
  -7  -3   0  341.97    8.40
   7  -3   0  341.17    8.30
   7   3   0  322.47    8.20
   7   3   0  345.47    8.70
   7   3   0  349.77    8.70
   7   3   0  327.97    8.90
   7   3   0  338.27    8.20
   9  -3   0 1685.83   36.70
   9  -3   0 1739.63   38.40
  -9  -3   0 1743.23   37.70
   9  -3   0 1757.32   37.60
   9  -3   0 1746.23   37.50
   9   3   0 1766.92   37.40
   9   3   0 1731.53   37.60
   9   3   0 1714.83   38.10
   9   3   0 1701.63   38.60
  11  -3   0  112.59    3.60
  11  -3   0  121.29    4.50
  11  -3   0  115.39    4.90
  11  -3   0  113.39    4.10
  11  -3   0  112.69    3.60
 -11  -3   0  117.59    4.10
  11   3   0  115.89    4.20
  11   3   0  116.19    4.60
  11   3   0  119.39    5.20
  11   3   0  120.99    3.80
  13  -3   0   11.40    1.60
  13  -3   0   11.80    2.20
  13   3   0    9.40    1.60
  13   3   0   12.40    2.40
  13   3   0   11.90    1.90
  15  -3   0  421.66   12.90
  15  -3   0  396.36   10.40
  15   3   0  381.86   11.90
  15   3   0  397.56   13.10
   0  -4   0  274.97    6.50
   0  -4   0  278.67    6.50
   0  -4   0  274.87    6.50
   0  -4   0  284.07    6.30
   0  -4   0  281.87    6.50
   0   4   0  285.17    6.40
   0   4   0  274.57    6.60
   0   4   0  289.17    6.40
   0   4   0  270.27    6.70
   2  -4   0  433.96    9.70
  -2  -4   0  439.96   10.20
  -2  -4   0  461.05   10.10
   2  -4   0  439.46    9.70
   2  -4   0  422.46    9.60
   2  -4   0  435.46   10.00
  -2  -4   0  461.35   10.30
   2  -4   0  425.46    9.90
  -2   4   0  443.86    9.60
  -2   4   0  470.15    9.70
   2   4   0  444.76   10.00
   2   4   0  437.56   10.00
   2   4   0  425.16   10.20
   2   4   0  445.66   10.20
  -4  -4   0  128.09    3.80
  -4  -4   0  128.29    3.70
  -4  -4   0  128.69    2.90
   4   4   0  120.89    3.80
   4   4   0  121.19    3.50
   4   4   0  125.19    3.80
   4   4   0  121.99    3.50
   4   4   0  123.39    3.80
  -6  -4   0   51.79    2.30
  -6  -4   0   55.19    2.30
   6   4   0   51.09    2.10
   6   4   0   54.39    2.50
   6   4   0   53.09    2.10
   6   4   0   53.99    2.40
   6   4   0   52.99    2.40
  -8  -4   0  728.13   16.50
   8  -4   0  717.93   16.30
   8   4   0  699.33   17.10
   8   4   0  694.83   16.80
   8   4   0  705.03   16.20
   8   4   0  710.13   16.20
  10  -4   0    0.40    0.70
  10  -4   0   -0.40    0.90
 -10  -4   0    0.90    0.70
  10  -4   0    0.50    0.40
  10  -4   0    0.90    0.50
  10  -4   0    0.40    0.70
  10   4   0   -0.30    0.70
  10   4   0    0.10    1.00
  10   4   0    1.60    0.80
  10   4   0    1.20    0.90
  12  -4   0    3.40    1.10
  12  -4   0    1.10    1.20
  12  -4   0    3.40    0.80
  12   4   0    2.60    1.10
  12   4   0    3.40    1.60
  12   4   0    1.70    1.20
  14  -4   0   34.80    3.60
  14  -4   0   33.20    2.10
  14   4   0   32.80    3.80
  14   4   0   36.30    3.30
  16  -4   0    3.50    2.00
  16  -4   0    4.60    1.20
  16   4   0    1.90    1.60
  16   4   0    6.40    2.60
  -1  -5   0 3576.84   80.89
  -1  -5   0 3726.43   81.39
  -1  -5   0 3609.24   81.89
   1  -5   0 3637.24   79.99
  -1  -5   0 3745.73   81.89
   1  -5   0 3856.01   81.89
   1  -5   0 3912.31   81.89
   1  -5   0 3811.72   82.39
  -1  -5   0 3956.40   82.09
   1  -5   0 3726.73   79.99
   1   5   0 3665.33   79.59
  -1   5   0 3864.31   80.79
   1   5   0 3838.12   82.09
  -1   5   0 3935.21   80.39
   1   5   0 3798.92   79.29
  -1   5   0 3847.72   80.89
  -3  -5   0 3882.01   81.99
   3  -5   0 3760.62   79.49
   3  -5   0 3641.04   79.29
   3  -5   0 3636.64   79.19
   3  -5   0 3645.54   79.49
  -3  -5   0 3820.42   79.89
   3  -5   0 3636.84   79.19
   3   5   0 3756.02   80.59
  -3   5   0 3784.92   78.99
  -3   5   0 3895.81   79.39
   3   5   0 3694.73   79.79
   3   5   0 3809.42   80.39
   3   5   0 3849.31   79.29
  -5  -5   0  194.28    5.30
  -5  -5   0  192.78    5.50
  -5  -5   0  205.48    4.40
   5   5   0  195.48    5.60
   5   5   0  184.98    5.50
   5   5   0  180.88    5.10
   5   5   0  187.18    5.10
   5   5   0  191.78    6.00
  -7  -5   0  212.68    6.10
  -7  -5   0  206.98    6.10
   7   5   0  209.08    5.80
   7   5   0  204.08    6.40
   7   5   0  231.08    6.50
   7   5   0  207.18    5.80
   7   5   0  213.28    6.30
  -9  -5   0   83.19    3.40
   9  -5   0   77.69    3.10
   9   5   0   78.39    3.80
   9   5   0   78.69    3.20
   9   5   0   78.59    3.60
   9   5   0   81.39    3.10
  11  -5   0 1132.29   26.70
  11  -5   0 1158.68   25.90
  11  -5   0 1094.49   24.50
  11  -5   0 1145.09   24.60
  11  -5   0 1145.49   25.80
 -11  -5   0 1131.59   26.10
  11   5   0 1152.08   26.90
  11   5   0 1162.68   25.60
  11   5   0 1137.29   27.30
  11   5   0 1136.19   25.90
  13  -5   0  161.58    6.60
  13  -5   0  160.08    4.60
  13  -5   0  160.88    5.60
  13   5   0  164.48    5.80
  13   5   0  165.18    7.10
  13   5   0  162.58    6.60
  15  -5   0  201.28    5.80
  15  -5   0  215.58    8.40
  15   5   0  210.68    9.00
  15   5   0  210.48    8.20
   0  -6   0 2223.08   46.50
   0  -6   0 2238.78   46.50
   0  -6   0 2196.48   47.80
   0  -6   0 2140.79   46.00
   0  -6   0 2172.78   46.40
   0   6   0 2131.59   46.70
   0   6   0 2179.48   46.60
   0   6   0 2193.88   46.20
  -2  -6   0  135.79    4.10
  -2  -6   0  137.29    4.00
   2  -6   0  138.29    3.90
  -2  -6   0  137.49    4.10
  -2  -6   0  140.49    3.80
   2  -6   0  143.09    3.70
   2  -6   0  133.29    3.70
   2  -6   0  138.79    3.70
   2  -6   0  138.49    3.70
   2   6   0  143.89    3.90
  -2   6   0  139.59    3.50
   2   6   0  145.99    4.20
   2   6   0  135.19    4.10
   2   6   0  139.19    4.00
  -4  -6   0  183.48    5.20
   4  -6   0  174.58    4.80
   4  -6   0  177.68    4.20
   4  -6   0  177.58    4.20
   4  -6   0  168.98    4.20
  -4  -6   0  183.68    5.00
   4  -6   0  180.48    4.90
   4   6   0  180.38    5.20
   4   6   0  180.58    4.90
   4   6   0  177.58    4.90
  -4   6   0  179.38    4.00
   4   6   0  185.58    5.30
  -6  -6   0  173.78    5.30
  -6  -6   0  174.08    5.20
  -6  -6   0  180.98    4.00
   6   6   0  169.78    5.50
   6   6   0  168.18    5.00
   6   6   0  173.48    5.00
   6   6   0  170.98    5.50
  -8  -6   0  396.86   10.60
  -8  -6   0  424.46   10.70
   8   6   0  416.06   10.30
   8   6   0  403.86   11.10
   8   6   0  414.36   10.30
   8   6   0  421.46   11.10
  10  -6   0    5.50    1.20
  10  -6   0    4.90    1.30
 -10  -6   0    6.40    1.30
  10  -6   0    5.00    1.10
  10   6   0    4.90    1.40
  10   6   0    8.50    1.70
  10   6   0    5.70    1.20
  10   6   0    8.40    1.40
  12  -6   0  268.97   10.20
 -12  -6   0  263.27    8.00
  12  -6   0  265.87    8.60
  12  -6   0  245.98    7.60
  12   6   0  268.77    8.00
  12   6   0  268.37    9.20
  12   6   0  272.87    7.60
  12   6   0  256.67    8.80
  14  -6   0    8.40    2.10
  14   6   0   13.10    2.40
  14   6   0   12.70    2.70
   1  -7   0  173.48    4.80
   1  -7   0  180.38    4.90
  -1  -7   0  181.08    5.10
  -1  -7   0  189.38    4.60
  -1  -7   0  180.08    5.00
  -1  -7   0  176.78    4.90
   1  -7   0  175.38    4.90
   1  -7   0  174.38    4.80
   1  -7   0  173.38    4.50
  -1   7   0  184.48    4.70
   1   7   0  181.98    5.10
   1   7   0  184.58    4.80
  -1   7   0  182.98    4.60
   1   7   0  178.18    5.30
   1   7   0  175.38    5.10
  -1   7   0  179.68    5.10
   3  -7   0  988.90   22.40
  -3  -7   0 1034.70   23.10
   3  -7   0  984.60   22.30
   3  -7   0 1014.40   22.20
  -3  -7   0 1023.00   22.80
   3  -7   0 1037.40   22.70
   3  -7   0 1045.50   22.30
   3   7   0 1061.49   23.20
  -3   7   0 1055.89   22.00
   3   7   0 1048.90   23.20
   3   7   0 1038.80   22.90
   3   7   0 1032.70   22.70
   5  -7   0   52.29    2.30
   5  -7   0   50.69    1.60
   5  -7   0   52.39    1.70
  -5  -7   0   57.49    2.50
   5  -7   0   54.29    2.20
  -5  -7   0   52.09    2.50
  -5   7   0   52.19    1.30
   5   7   0   52.59    2.70
   5   7   0   52.89    2.70
   5   7   0   51.29    2.40
  -7  -7   0   68.79    3.10
  -7  -7   0   63.39    3.10
   7   7   0   71.19    3.40
   7   7   0   71.59    3.00
   7   7   0   68.79    3.40
   7   7   0   72.59    3.00
  -9  -7   0  323.87    9.30
   9   7   0  354.96    9.20
   9   7   0  333.87    9.00
   9   7   0  326.37    9.90
   9   7   0  349.27    9.90
  11  -7   0  199.18    6.30
 -11  -7   0  189.38    6.50
  11  -7   0  196.38    6.40
  11  -7   0  199.78    6.80
  11   7   0  191.78    7.20
  11   7   0  197.68    6.40
  11   7   0  187.48    7.40
  11   7   0  209.88    6.30
  13  -7   0    3.30    1.50
  13  -7   0    2.60    1.20
  13   7   0    3.70    1.70
  13   7   0    4.00    1.40
  13   7   0    1.80    1.90
  15  -7   0   79.49    5.00
  15   7   0   75.39    5.20
  15   7   0   82.89    5.90
   0  -8   0   56.49    2.40
   0  -8   0   58.19    2.40
   0  -8   0   56.69    2.40
   0  -8   0   60.89    2.10
   0  -8   0   60.49    2.50
   0   8   0   45.10    2.20
   0   8   0   62.59    2.20
   0   8   0   59.89    2.70
   2  -8   0 1988.20   42.30
   2  -8   0 1967.10   42.20
   2  -8   0 1978.30   42.00
  -2  -8   0 1894.71   42.70
  -2  -8   0 1998.20   42.20
   2  -8   0 1942.61   42.50
  -2  -8   0 1969.00   42.60
   2  -8   0 1966.70   42.30
  -2  -8   0 1927.11   42.80
   2   8   0 2009.00   42.40
  -2   8   0 2010.40   41.90
   2   8   0 1947.71   42.70
   2   8   0 2058.79   42.90
   2   8   0 1993.70   43.00
   4  -8   0 2707.33   58.69
   4  -8   0 2817.02   58.49
   4  -8   0 2684.93   58.19
   4  -8   0 2717.13   58.39
  -4  -8   0 2802.92   59.49
   4  -8   0 2709.43   58.99
  -4  -8   0 2860.51   59.29
   4   8   0 2755.52   59.19
   4   8   0 2912.41   59.79
   4   8   0 2776.92   59.59
   4   8   0 2722.83   58.99
  -4   8   0 2731.03   57.99
   6  -8   0    8.90    1.10
   6  -8   0    8.30    0.70
  -6  -8   0   12.60    1.60
   6  -8   0    9.20    0.80
   6  -8   0    9.70    1.30
  -6  -8   0    8.50    1.30
   6   8   0   12.40    1.50
   6   8   0    9.00    1.50
   6   8   0    8.10    1.40
   6   8   0   10.20    1.30
   8  -8   0  893.21   20.30
  -8  -8   0  828.82   20.60
  -8  -8   0  847.22   20.40
   8  -8   0  896.81   20.20
   8   8   0  880.11   21.10
   8   8   0  848.02   21.00
   8   8   0  850.71   20.10
   8   8   0  892.71   20.20
 -10  -8   0  561.74   14.70
  10   8   0  553.94   15.40
  10   8   0  570.14   15.40
  10   8   0  575.94   14.20
  10   8   0  589.74   14.40
  12  -8   0  165.18    6.00
 -12  -8   0  160.28    6.10
  12  -8   0  161.98    6.30
  12  -8   0  154.28    5.60
  12   8   0  159.38    7.10
  12   8   0  168.88    5.80
  12   8   0  161.88    6.90
  12   8   0  162.08    5.90
  14  -8   0  425.16   13.00
  14  -8   0  441.06   13.30
  14   8   0  438.56   13.80
  14   8   0  444.16   14.30
   1  -9   0  126.09    4.10
   1  -9   0  123.09    4.10
  -1  -9   0  130.99    3.70
  -1  -9   0  126.39    4.30
  -1  -9   0  122.49    4.20
  -1  -9   0  128.89    4.20
   1  -9   0  129.69    4.00
   1  -9   0  133.09    3.60
   1  -9   0  131.39    4.10
   1   9   0  125.69    4.30
  -1   9   0  134.69    3.80
   1   9   0  131.09    4.00
   1   9   0  129.59    4.20
  -1   9   0  131.79    4.30
   1   9   0  128.09    4.50
   3  -9   0   14.40    1.20
   3  -9   0   12.30    1.10
   3  -9   0   11.20    1.30
   3  -9   0   13.50    1.10
   3  -9   0   12.80    1.10
  -3  -9   0    8.80    1.30
  -3  -9   0   12.70    1.40
   3   9   0   12.40    1.40
  -3   9   0   13.40    1.00
   3   9   0   18.40    1.80
   3   9   0   10.70    1.50
   3   9   0   12.30    1.30
  -5  -9   0   87.89    3.50
   5  -9   0   86.79    2.80
   5  -9   0   82.69    3.30
  -5  -9   0   85.99    3.60
   5  -9   0   85.89    2.70
   5  -9   0   82.19    3.10
   5   9   0   80.09    3.30
   5   9   0   78.09    3.70
  -5   9   0   84.29    2.40
   5   9   0   82.69    3.40
   5   9   0   80.09    3.70
  -5   9   0   84.29    2.30
   7  -9   0   19.50    1.90
   7  -9   0   17.00    1.00
   7  -9   0   15.50    1.70
   7  -9   0   19.80    1.10
  -7  -9   0   14.80    1.80
  -7  -9   0   16.20    1.90
   7   9   0   18.10    1.80
   7   9   0   19.30    2.00
   7   9   0   17.30    2.10
   7   9   0   19.70    2.30
  -9  -9   0    4.10    1.30
  -9  -9   0    3.40    1.30
   9  -9   0    1.50    1.00
   9  -9   0    1.30    1.00
   9   9   0    4.10    1.50
   9   9   0    4.20    1.30
   9   9   0    3.40    1.20
   9   9   0    8.70    1.80
  11  -9   0    3.20    1.30
  11  -9   0    3.70    1.40
  11  -9   0    2.60    1.30
 -11  -9   0    4.30    1.50
  11   9   0    2.00    1.40
  11   9   0    5.90    1.60
  11   9   0    4.10    1.80
  11   9   0    6.50    1.90
  13  -9   0    0.10    1.20
  13  -9   0    0.70    1.40
 -13  -9   0    0.90    1.40
  13  -9   0    0.50    1.10
  13   9   0    0.30    1.70
  13   9   0    2.00    1.40
  13   9   0   -0.30    1.30
  13   9   0    0.70    1.90
   0 -10   0 9216.28  194.28
   0 -10   0 9040.79  195.28
   0 -10   0 9031.80  198.48
   0 -10   0 9007.60  194.18
   0 -10   0 9478.35  198.88
   0  10   0 9064.49  193.78
   0  10   0 9649.23  192.28
   0  10   0 8906.41  194.48
   2 -10   0   11.70    1.30
  -2 -10   0   21.10    1.70
   2 -10   0   12.90    1.40
   2 -10   0   10.40    1.20
   2 -10   0   13.40    1.10
  -2 -10   0   12.60    1.50
   2 -10   0   11.40    1.30
  -2 -10   0   13.60    1.20
  -2 -10   0   10.90    1.40
   2  10   0   14.00    1.60
   2  10   0    8.30    1.10
  -2  10   0   13.70    1.20
   2  10   0   12.40    1.80
   2  10   0   13.30    1.60
   4 -10   0   82.49    2.90
   4 -10   0   71.49    2.80
   4 -10   0   76.89    2.80
   4 -10   0   73.59    3.10
   4 -10   0   75.29    2.60
  -4 -10   0   72.69    3.40
  -4 -10   0   68.29    3.20
   4  10   0   75.09    3.60
  -4  10   0   76.39    2.40
   4  10   0   74.49    3.30
   4  10   0   77.69    3.60
   4  10   0   76.39    3.20
   6 -10   0  837.22   18.30
   6 -10   0  813.42   18.30
  -6 -10   0  806.82   19.50
   6 -10   0  847.22   19.10
  -6 -10   0  781.62   19.80
   6 -10   0  840.62   19.30
   6  10   0  866.21   20.20
   6  10   0  815.72   19.40
   6  10   0  792.12   19.20
   6  10   0  828.92   20.10
   8 -10   0  216.88    5.40
   8 -10   0  215.68    6.70
   8 -10   0  207.48    5.40
  -8 -10   0  218.78    7.10
  -8 -10   0  200.48    7.10
   8 -10   0  225.28    6.70
   8  10   0  211.88    7.50
   8  10   0  225.88    7.70
   8  10   0  224.18    6.90
   8  10   0  221.68    6.80
  10 -10   0  570.74   14.50
 -10 -10   0  543.15   15.00
 -10 -10   0  561.74   15.00
  10 -10   0  583.84   14.70
  10  10   0  548.45   15.70
  10  10   0  573.04   14.60
  10  10   0  560.94   15.80
  10  10   0  572.94   14.50
  12 -10   0  626.44   16.10
  12 -10   0  578.94   16.10
 -12 -10   0  613.44   16.60
  12 -10   0  663.83   18.10
  12 -10   0  575.64   15.70
  12 -10   0  637.34   16.40
  12  10   0  616.04   15.80
  12  10   0  619.24   17.60
  12  10   0  619.04   16.10
  12  10   0  610.74   17.60
  14  10   0   12.10    3.00
  14  10   0   18.10    3.20
  -1 -11   0 1107.39   25.50
   1 -11   0 1099.79   25.30
   1 -11   0 1135.09   25.50
  -1 -11   0 1098.89   25.70
  -1 -11   0 1147.09   24.70
  -1 -11   0 1103.79   25.40
   1 -11   0 1142.19   24.40
   1 -11   0 1113.99   25.30
   1 -11   0 1054.09   26.60
   1  11   0 1134.59   25.90
  -1  11   0 1125.49   25.60
   1  11   0 1151.58   25.00
  -1  11   0 1136.29   24.80
   1  11   0 1165.38   25.60
   3 -11   0   28.10    1.80
  -3 -11   0   25.30    2.00
   3 -11   0   36.00    1.90
   3 -11   0   27.90    1.70
   3 -11   0   24.00    1.90
   3 -11   0   25.60    1.80
  -3 -11   0   25.00    2.00
   3  11   0   27.50    2.50
   3  11   0   24.80    1.80
   3  11   0   28.40    2.20
   3  11   0   24.40    2.20
   5 -11   0  165.38    4.90
  -5 -11   0  160.08    5.60
   5 -11   0  168.38    5.00
   5 -11   0  164.98    5.40
   5 -11   0  157.28    4.80
  -5 -11   0  157.48    5.80
   5  11   0  162.38    5.40
   5  11   0  161.98    5.60
   5  11   0  169.48    6.10
   5  11   0  178.28    6.10
  -5  11   0  164.08    4.30
  -7 -11   0  529.95   14.30
   7 -11   0  519.15   12.60
   7 -11   0  542.65   13.70
   7 -11   0  554.14   13.50
   7 -11   0  541.45   12.60
  -7 -11   0  552.24   14.20
   7  11   0  544.95   13.80
   7  11   0  545.85   14.70
   7  11   0  557.44   14.00
   7  11   0  556.54   14.80
  -9 -11   0    1.80    1.20
   9 -11   0    0.80    1.10
   9 -11   0    0.10    1.00
  -9 -11   0   -0.30    1.10
   9 -11   0    0.10    0.50
   9  11   0    1.50    1.20
   9  11   0    0.80    1.40
   9  11   0    2.40    1.30
   9  11   0    0.60    1.40
  11 -11   0  500.35   13.40
 -11 -11   0  478.35   14.00
  11  11   0  484.45   14.80
  11  11   0  505.05   13.60
  11  11   0  499.45   13.40
  11  11   0  509.25   15.00
  13 -11   0  505.35   15.30
 -13 -11   0  504.55   14.80
  13  11   0  524.85   14.20
  13  11   0  530.05   16.30
  13  11   0  528.55   16.00
   0 -12   0  135.59    3.90
   0 -12   0  137.59    4.80
   0 -12   0  128.59    4.60
   0 -12   0  132.49    4.80
   0  12   0  129.59    4.30
   0  12   0  131.69    4.90
  -2 -12   0  179.78    5.90
   2 -12   0  191.48    5.00
  -2 -12   0  175.78    6.00
   2 -12   0  180.68    5.80
   2 -12   0  177.78    5.50
   2 -12   0  180.78    5.80
   2  12   0  184.38    6.40
  -2  12   0  178.08    5.20
   2  12   0  180.68    6.00
   2  12   0  181.58    5.60
   2  12   0  200.68    8.40
   4 -12   0   21.20    1.50
   4 -12   0   21.30    2.00
   4 -12   0   21.50    1.70
   4 -12   0   22.30    1.60
  -4 -12   0   20.70    2.30
  -4 -12   0   19.00    2.00
   4  12   0   21.70    2.30
   4  12   0   21.60    2.50
   4  12   0   20.60    2.20
   4  12   0   24.50    2.10
  -4  12   0   22.10    1.40
  -6 -12   0  143.99    5.50
   6 -12   0  148.19    4.80
  -6 -12   0  154.28    5.80
   6 -12   0  145.89    5.20
   6 -12   0  139.29    4.60
   6  12   0  154.58    5.40
   6  12   0  141.49    5.40
   6  12   0  146.19    5.90
   6  12   0  144.59    6.00
   8 -12   0   76.59    3.80
  -8 -12   0   72.79    4.00
  -8 -12   0   67.59    4.00
   8 -12   0   70.49    2.80
   8  12   0   71.59    3.90
   8  12   0   69.19    3.70
   8  12   0   74.29    4.40
   8  12   0   75.69    4.50
 -10 -12   0    9.60    2.20
 -10 -12   0   10.70    2.00
  10 -12   0    7.30    1.70
  10  12   0    8.30    1.90
  10  12   0    8.90    1.90
  10  12   0    7.80    2.30
  10  12   0    8.00    2.10
  12 -12   0  367.16   11.50
 -12 -12   0  368.56   11.80
  12  12   0  361.56   12.50
  12  12   0  375.86   11.10
  12  12   0  391.16   11.40
  12  12   0  359.66   12.60
   1 -13   0  205.78    5.40
   1 -13   0  189.78    6.40
   1 -13   0  196.18    6.20
   1 -13   0  190.18    6.20
  -1 -13   0  202.98    6.50
  -1 -13   0  205.58    5.60
  -1 -13   0  185.68    6.20
  -1  13   0  191.58    5.70
   1  13   0  192.48    6.60
  -1  13   0  204.28    6.50
   1  13   0  194.28    5.90
  -3 -13   0 1753.92   40.10
   3 -13   0 1835.32   39.50
   3 -13   0 1821.12   40.00
   3 -13   0 1730.73   39.80
  -3 -13   0 1806.52   40.50
   3 -13   0 1865.81   38.80
  -3  13   0 1800.92   38.90
   3  13   0 1807.42   40.30
   3  13   0 1805.22   39.70
   3  13   0 1776.92   40.80
  -5 -13   0    5.40    1.40
  -5 -13   0    5.80    1.40
   5 -13   0    6.20    1.10
   5 -13   0    7.10    1.50
   5  13   0    4.70    1.40
   5  13   0    6.50    1.70
   5  13   0    7.50    1.50
   7 -13   0  119.09    4.20
   7 -13   0  128.79    5.00
  -7 -13   0  121.89    5.50
  -7 -13   0  128.79    5.30
   7  13   0  118.89    5.00
   7  13   0  127.49    5.90
   7  13   0  122.79    5.30
   7  13   0  124.99    6.10
   9 -13   0  608.84   15.60
  -9 -13   0  594.14   16.10
  -9 -13   0  622.94   16.60
   9  13   0  609.84   15.90
   9  13   0  595.24   15.60
   9  13   0  578.84   16.80
   9  13   0  577.14   16.70
 -11 -13   0  126.69    6.20
  11 -13   0  133.99    5.70
  11  13   0  138.89    6.00
  11  13   0  123.09    5.60
  11  13   0  116.89    7.00
  11  13   0  122.09    6.80
 -13 -13   0    2.80    1.90
  13 -13   0    3.40    1.80
  13  13   0    3.00    2.50
  13  13   0    0.50    1.80
   0 -14   0   28.40    2.40
   0 -14   0   35.10    1.80
   0 -14   0   35.70    2.50
   0  14   0   28.60    2.50
   0  14   0   30.50    2.10
  -2 -14   0    1.10    1.00
   2 -14   0    0.10    0.80
  -2 -14   0   -0.60    0.90
   2 -14   0    6.30    1.30
   2 -14   0    0.50    0.90
   2  14   0    1.00    1.00
   2  14   0    1.30    1.20
  -2  14   0    0.30    0.70
   4 -14   0   84.89    3.40
  -4 -14   0   88.19    4.40
  -4 -14   0   87.29    4.20
   4 -14   0   85.29    4.00
   4 -14   0   80.49    3.70
  -4  14   0   88.69    3.10
   4  14   0   85.19    4.20
   4  14   0   78.69    3.80
   4  14   0   86.29    4.70
  -6 -14   0    2.90    1.30
   6 -14   0    1.80    0.90
   6 -14   0    1.50    1.20
  -6 -14   0    1.30    1.20
   6  14   0    1.50    1.40
   6  14   0    3.60    1.70
   6  14   0    2.00    1.30
   8 -14   0   36.40    3.00
  -8 -14   0   39.80    3.80
  -8 -14   0   28.90    3.00
   8  14   0   36.70    3.70
   8  14   0   42.50    3.30
   8  14   0   36.70    3.30
  10 -14   0   85.19    4.50
 -10 -14   0   92.89    5.10
 -10 -14   0   89.19    5.20
  10  14   0   86.29    4.90
  10  14   0   82.89    5.70
  10  14   0   81.09    4.60
  12 -14   0   21.50    3.00
 -12 -14   0   20.50    3.10
  12  14   0   27.30    3.20
  12  14   0   34.60    3.60
  12  14   0   28.30    4.20
  -1 -15   0  332.07    9.60
   1 -15   0  323.67    9.50
   1 -15   0  329.27    9.40
  -1 -15   0  340.47    9.80
   1  15   0  320.87    9.00
  -1  15   0  326.37    8.80
   1  15   0  324.57    9.80
  -3 -15   0  443.06   12.30
  -3 -15   0  458.75   12.70
   3 -15   0  450.35   12.10
   3 -15   0  449.95   12.20
   3 -15   0  442.66   11.60
  -3  15   0  438.16   11.00
   3  15   0  459.95   13.00
   3  15   0  437.66   11.90
   5 -15   0   28.30    2.70
   5 -15   0   26.80    2.30
  -5 -15   0   25.00    2.80
  -5 -15   0   26.00    2.80
   5  15   0   21.20    2.40
   5  15   0   23.20    2.70
   5  15   0   28.90    3.30
  -7 -15   0    1.10    1.30
  -7 -15   0    1.00    1.50
   7 -15   0    1.60    1.30
   7  15   0    2.80    1.90
   7  15   0    0.30    1.40
   7  15   0    3.20    1.70
   9 -15   0   60.19    3.90
  -9 -15   0   59.39    4.30
  -9 -15   0   65.79    4.60
   9  15   0   62.29    4.40
   9  15   0   64.39    4.20
   9  15   0   69.19    5.20
 -11 -15   0  223.08    9.10
 -11 -15   0  237.58    9.30
  11  15   0  235.08   10.10
  11  15   0  250.37    9.00
  11  15   0  243.98    8.60
   0 -16   0 1688.63   38.00
   0 -16   0 1654.23   37.80
   0  16   0 1681.83   38.00
   0  16   0 1645.94   37.00
  -2 -16   0   16.30    2.20
   2 -16   0   16.30    2.20
  -2 -16   0   14.40    2.20
   2 -16   0   17.00    2.10
   2  16   0   14.30    1.90
   2  16   0   18.20    2.50
  -2  16   0   15.80    1.70
  -4 -16   0    0.40    1.40
   4 -16   0    1.90    1.30
  -4 -16   0    0.40    1.30
   4  16   0    0.40    1.50
   4  16   0    1.00    1.40
   6 -16   0  315.07    9.80
  -6 -16   0  323.17   10.60
  -6 -16   0  302.77   10.10
   6  16   0  321.57   11.00
   6  16   0  329.57   10.20
   6  16   0  312.67    9.80
   8 -16   0   23.70    2.80
  -8 -16   0   32.10    3.80
  -8 -16   0   30.60    3.50
   8  16   0   28.20    3.20
   8  16   0   23.70    3.10
   8  16   0   22.20    3.50
 -10 -16   0   78.59    5.10
 -10 -16   0   76.89    5.40
  10  16   0   74.99    4.90
  10  16   0   81.99    6.00
  10  16   0   84.19    5.20
  -1 -17   0   18.60    2.40
   1 -17   0   20.50    2.50
   1 -17   0   17.70    2.30
  -1 -17   0   21.70    2.70
   1  17   0   19.90    2.30
   1  17   0   23.20    2.70
  -1  17   0   19.20    2.00
   3 -17   0   13.40    1.90
   3 -17   0   11.00    2.00
  -3 -17   0   12.70    2.20
  -3 -17   0   13.10    2.50
   3  17   0    9.20    1.90
  -3  17   0   11.10    1.50
   3  17   0   12.30    2.40
  -5 -17   0   18.30    2.80
   5 -17   0   20.10    2.60
  -5 -17   0   20.80    2.70
   5  17   0   23.20    2.70
   5  17   0   21.20    3.10
   7 -17   0   13.60    2.30
  -7 -17   0   17.90    3.00
  -7 -17   0   14.60    2.50
   7  17   0   13.50    2.50
   7  17   0   13.50    2.50
   7  17   0   14.80    3.00
  -9 -17   0   10.00    2.60
  -9 -17   0    7.60    2.30
   9 -17   0    8.30    2.10
   9  17   0    7.90    2.90
   9  17   0    9.40    2.40
   9  17   0    5.40    2.10
   0 -18   0   43.50    3.80
   0 -18   0   37.20    3.20
   0  18   0   35.70    2.70
   2 -18   0  263.57    8.90
   2 -18   0  267.57    8.60
  -2 -18   0  293.97    9.50
  -2 -18   0  260.87    8.90
  -2  18   0  262.47    7.80
   2  18   0  257.57    9.00
   2  18   0  262.67    8.40
   4 -18   0  542.65   14.90
  -4 -18   0  554.84   15.70
  -4 -18   0  532.35   15.20
   4  18   0  536.65   15.70
   4  18   0  533.25   14.60
  -6 -18   0    9.50    2.50
  -6 -18   0    6.10    2.10
   6 -18   0    7.00    1.90
   6  18   0   10.00    2.20
   6  18   0    7.40    2.40
   8 -18   0  262.07    9.20
  -8 -18   0  264.67   10.30
  -8 -18   0  268.97    9.90
   8  18   0  276.07   11.00
   8  18   0  270.87    9.40
   1 -19   0    2.50    1.60
   1 -19   0    2.90    1.60
  -1 -19   0    2.40    1.70
  -1 -19   0    1.50    1.50
   1  19   0    1.80    1.40
  -1  19   0    3.20    1.40
   1  19   0    2.30    1.50
  -3 -19   0  298.77   10.10
   3 -19   0  269.97    9.30
  -3 -19   0  267.27    9.50
   3  19   0  271.27    8.90
   3  19   0  268.57    9.60
   5 -19   0   19.60    2.80
  -5 -19   0   21.20    3.30
  -5 -19   0   22.00    3.00
   5  19   0   19.70    2.70
   5  19   0   16.80    3.10
  -7 -19   0   22.20    3.60
   7 -19   0   24.90    3.10
  -7 -19   0   23.20    3.40
   7  19   0   26.40    3.30
   7  19   0   24.20    3.70
   0 -20   0  525.95   15.00
   0 -20   0  531.45   15.10
   0  20   0  522.25   14.00
  -2 -20   0   84.49    5.10
  -2 -20   0   84.19    5.20
   2 -20   0   91.99    5.10
   2  20   0   84.19    4.50
   2  20   0   87.79    5.00
   4 -20   0  144.99    6.50
  -4 -20   0  151.68    6.90
  -4 -20   0  149.29    7.20
   4  20   0  130.59    6.10
   4  20   0  152.18    7.10
   6 -20   0    3.40    1.90
  -6 -20   0    3.20    2.00
  -6 -20   0   -1.50    1.90
   6  20   0    0.80    2.00
   6  20   0    1.70    2.00
  -1 -21   0  396.56   12.70
  -1 -21   0  413.66   12.80
   1 -21   0  421.46   12.70
   1  21   0  383.26   11.60
   3 -21   0    4.50    1.90
  -3 -21   0    4.50    2.20
  -3 -21   0    6.40    2.20
   3  21   0    3.70    1.80
  -5 -21   0   51.19    5.10
   5 -21   0   41.30    4.00
  -5 -21   0   53.19    4.80
   5  21   0   45.10    4.50
   5  21   0   49.30    4.30
   0 -22   0   42.30    4.10
   0 -22   0   45.80    4.20
   0  22   0   42.10    3.70
   2 -22   0   20.90    3.10
  -2 -22   0   16.60    3.10
  -2 -22   0   13.90    2.90
   2  22   0   12.80    2.30
  16   0  -1 1157.28   27.50
  16   0  -1 1155.88   29.50
  14   0  -1    1.00    1.10
  14   0  -1    2.10    1.60
  14   0  -1    1.10    1.10
  12   0  -1  472.45   13.10
  12   0  -1  470.85   12.00
  12   0  -1  453.65   11.80
  10   0  -1 1318.97   28.70
  10   0  -1 1301.97   30.30
 -10   0   1 1321.07   28.70
  10   0  -1 1411.86   30.20
  10   0  -1 1298.17   29.20
  10   0  -1 1333.17   28.50
  10   0  -1 1295.27   29.40
   8   0  -1 2031.20   42.30
   8   0  -1 1919.41   43.50
   8   0  -1 1991.40   42.90
  -8   0   1 1993.50   42.50
   8   0  -1 2011.80   42.50
   8   0  -1 2031.40   42.90
   6   0  -1 3099.59   63.99
  -6   0   1 3053.59   63.99
   6   0  -1 3004.90   64.29
   6   0  -1 3010.90   64.09
   4   0  -1 6299.87  133.49
   4   0  -1 6169.78  133.29
  -4   0   1 6332.07  133.59
   4   0  -1 6264.47  133.69
   2   0  -1    1.10    0.30
  -2   0   1    1.50    0.20
   2   0  -1    0.50    0.30
  -2   0   1    1.40    0.30
  -2   0   1    0.70    0.20
   2   0  -1    0.40    0.20
   2   0  -1    0.70    0.20
   0   0  -1 3447.46   76.29
   0   0  -1 3857.31   75.69
   0   0  -1 3658.73   75.59
   0   0  -1 3483.85   75.39
   0   0  -1 3528.55   76.19
   0   0   1 3438.16   75.69
   0   0   1 3539.05   76.39
   0   0   1 3454.55   76.59
   2   0   1  270.27    6.20
   2   0   1  289.77    6.10
   2   0   1  277.07    6.10
   2   0   1  278.37    5.90
   2   0   1  263.67    6.30
   2   0   1  272.57    6.30
   4   0   1 1005.80   20.90
   4   0   1  937.51   21.10
   4   0   1  991.30   20.90
   4   0   1  998.80   20.80
   4   0   1  959.20   21.40
   6   0   1 2696.23   55.49
   6   0   1 2675.43   55.59
   6   0   1 2677.33   55.59
   6   0   1 2553.64   55.89
   6   0   1 2602.34   56.39
   8   0   1 1098.29   23.50
   8   0   1 1073.99   24.80
   8   0   1 1097.19   23.40
   8   0   1 1126.59   23.30
   8   0   1 1101.89   23.70
   8   0   1 1019.80   24.00
  10   0   1  286.67    8.50
  10   0   1  289.17    7.30
  10   0   1  267.17    7.60
  12   0   1  119.59    4.60
  12   0   1  125.09    5.60
  14   0   1  194.38    7.90
  14   0   1  188.78    6.60
  15  -1  -1   23.20    3.20
  15  -1  -1   20.30    2.20
  15  -1  -1   20.10    2.40
  15   1  -1   20.20    2.40
  15   1  -1   23.10    2.50
  15   1  -1   19.40    3.00
  13  -1  -1   22.40    2.10
  13  -1  -1   23.40    2.80
  13  -1  -1   20.60    2.10
  13   1  -1   28.10    2.50
  13   1  -1   23.20    2.30
  13   1  -1   21.90    2.80
  11  -1  -1    5.00    1.00
  11  -1  -1    5.10    0.90
  11  -1  -1    3.60    1.20
 -11  -1   1    4.20    0.90
  11  -1  -1    3.30    1.00
  11   1  -1    5.30    1.10
  11   1  -1    4.80    1.40
  11   1  -1    5.00    1.10
   9  -1  -1   40.10    1.50
  -9  -1   1   40.60    1.90
   9  -1  -1   41.20    2.50
   9  -1  -1   39.60    1.90
   9  -1  -1   39.50    1.90
   9  -1  -1   39.00    2.10
   9   1  -1   34.20    2.00
   9   1  -1   38.00    1.70
   9   1  -1   37.80    1.60
   9   1  -1   37.50    2.10
   9   1  -1   34.00    2.00
  -9   1   1   41.20    1.60
   9   1  -1   38.50    2.50
   7  -1  -1   11.70    1.00
   7  -1  -1   10.10    0.70
  -7  -1   1   12.20    1.00
   7  -1  -1    9.30    1.00
   7  -1  -1   11.20    0.90
   7   1  -1   11.30    0.90
   7   1  -1    9.80    1.10
   7   1  -1   10.50    1.30
  -7   1   1   11.30    0.80
   7   1  -1   11.50    1.10
   7   1  -1   11.80    0.90
   5  -1  -1   43.20    1.60
   5  -1  -1   44.70    1.50
   5  -1  -1   45.10    1.70
  -5  -1   1   42.60    1.60
  -5   1   1   43.20    1.40
   5   1  -1   42.00    1.70
   5   1  -1   41.60    1.70
   5   1  -1   42.30    1.50
   5   1  -1   42.10    1.90
  -3  -1   1   82.39    2.10
  -3  -1   1   80.99    2.30
  -3  -1   1   82.49    2.30
   3  -1  -1   77.89    2.10
  -3  -1   1   78.09    2.40
   3  -1  -1   82.99    2.10
   3  -1  -1   78.39    2.20
   3   1  -1   81.89    2.20
   3   1  -1   81.19    2.40
   3   1  -1   75.69    2.20
  -1  -1   1  310.67    6.50
   1  -1  -1  292.77    6.60
   1  -1  -1  294.87    6.50
   1  -1  -1  293.67    6.60
  -1  -1   1  301.17    6.50
  -1  -1   1  300.07    6.80
  -1  -1   1  324.47    6.70
   1  -1  -1  281.67    6.70
  -1   1   1  303.47    6.30
   1   1  -1  283.77    6.60
   1   1  -1  299.27    6.50
   1   1  -1  299.97    6.70
   1   1  -1  295.07    6.50
  -1   1   1  297.37    6.50
  -1   1   1  283.27    6.60
   1  -1   1    3.30    0.40
   1  -1   1    3.60    0.30
  -1  -1  -1    3.30    0.30
   1  -1   1    2.10    0.30
  -1  -1  -1    2.80    0.30
   1  -1   1    2.70    0.30
   1  -1   1    3.20    0.50
   1  -1   1    2.00    0.40
   1   1   1    1.10    0.30
  -1   1  -1    1.90    0.20
   1   1   1    2.00    0.40
   1   1   1    1.80    0.40
   1   1   1    2.30    0.30
   1   1   1    1.50    0.30
  -1   1  -1    2.00    0.30
  -1   1  -1    4.20    0.50
   3  -1   1  226.18    5.30
   3  -1   1  232.08    5.30
  -3  -1  -1  250.57    5.20
   3  -1   1  226.28    5.50
   3   1   1  239.78    5.10
   3   1   1  233.08    5.40
   3   1   1  217.48    5.70
   3   1   1  234.28    5.50
   3   1   1  239.28    5.20
   3   1   1  232.68    5.70
   5  -1   1  440.86   10.60
  -5  -1  -1  460.95   10.40
   5  -1   1  432.46   10.10
   5  -1   1  465.75    9.90
   5  -1   1  453.25   10.00
   5  -1   1  458.75   10.10
   5   1   1  444.76   10.50
   5   1   1  472.75    9.80
   5   1   1  460.85   10.20
   5   1   1  459.85   10.10
   5   1   1  458.85   10.30
   5   1   1  429.56   10.80
   7  -1   1  419.46   10.20
   7  -1   1  438.16    9.70
   7  -1   1  433.36   10.90
   7  -1   1  436.56    9.80
   7  -1   1  442.06   10.10
   7   1   1  451.15   10.00
   7   1   1  462.95    9.50
   7   1   1  444.36   10.10
   7   1   1  409.66   10.50
   7   1   1  448.96   10.10
   7   1   1  448.26    9.50
   7   1   1  427.86   11.00
   9  -1   1    1.40    0.90
   9  -1   1    2.30    0.70
   9  -1   1    2.70    0.70
   9  -1   1    4.40    0.80
   9  -1   1    2.50    0.60
   9   1   1    2.70    0.70
   9   1   1    3.00    0.90
   9   1   1    0.70    0.90
   9   1   1    2.10    0.60
   9   1   1    3.20    0.80
  11  -1   1   51.19    2.60
  11  -1   1   53.19    2.50
  11  -1   1   54.89    3.50
  11   1   1   53.49    2.90
  11   1   1   55.79    3.60
  11   1   1   58.09    2.60
  13  -1   1   20.20    2.70
  13  -1   1   20.80    2.10
  13   1   1   20.50    2.30
  13   1   1   21.30    2.80
  15  -1   1   62.19    3.60
  15  -1   1   56.79    4.70
  15   1   1   69.49    5.00
  15   1   1   57.79    3.80
  16  -2  -1   24.70    3.40
  16  -2  -1   27.30    2.60
  16   2  -1   26.00    3.70
  16   2  -1   24.40    2.90
  14  -2  -1  175.28    7.30
  14  -2  -1  170.98    6.10
  14  -2  -1  169.48    5.70
  14   2  -1  169.98    6.40
  14   2  -1  179.08    6.20
  14   2  -1  177.38    7.40
  12  -2  -1    2.10    0.90
  12  -2  -1    2.20    1.00
  12  -2  -1    1.10    1.20
  12   2  -1    3.40    1.20
  12   2  -1    3.20    1.50
  12   2  -1    2.90    1.10
  10  -2  -1   20.70    1.60
  10  -2  -1   20.10    1.80
  10  -2  -1   17.10    2.00
  10  -2  -1   17.90    1.30
 -10  -2   1   19.30    1.50
  10   2  -1   19.30    2.20
  10   2  -1   18.40    1.70
  10   2  -1   17.10    1.70
  10   2  -1   18.90    1.40
  -8  -2   1  997.10   22.00
   8  -2  -1 1006.60   21.80
   8  -2  -1  970.30   21.50
   8  -2  -1 1003.50   21.00
   8  -2  -1  980.60   22.00
   8   2  -1  999.70   21.70
  -8   2   1  994.70   21.10
   8   2  -1 1006.70   21.40
   8   2  -1  961.20   22.10
   8   2  -1 1004.70   22.30
   8   2  -1  961.80   22.00
   8   2  -1  962.10   22.60
   6  -2  -1  110.29    2.90
  -6  -2   1  109.79    3.30
   6  -2  -1  107.99    3.30
   6  -2  -1  107.69    3.20
   6   2  -1  108.59    3.30
   6   2  -1  106.49    3.10
   6   2  -1  105.79    3.60
   6   2  -1  108.19    2.90
  -6   2   1  111.19    2.80
   6   2  -1  114.69    3.50
  -4  -2   1  543.95   11.60
  -4  -2   1  518.75   11.40
  -4  -2   1  512.95   11.60
   4  -2  -1  534.35   11.10
   4  -2  -1  501.55   11.50
   4  -2  -1  515.35   11.20
   4   2  -1  504.45   11.50
   4   2  -1  525.85   11.30
   4   2  -1  498.25   11.70
   4   2  -1  506.55   11.70
   2  -2  -1  196.38    4.40
   2  -2  -1  197.88    4.60
   2  -2  -1  194.48    4.40
  -2  -2   1  207.48    4.90
   2  -2  -1  198.48    4.50
  -2  -2   1  196.98    4.80
  -2  -2   1  204.78    4.60
  -2  -2   1  193.08    4.80
   2  -2  -1  196.08    4.30
   2  -2  -1  194.58    4.70
  -2   2   1  198.48    4.50
  -2   2   1  198.48    4.50
   2   2  -1  193.48    4.60
   2   2  -1  194.58    4.60
   2   2  -1  204.58    4.90
   2   2  -1  194.18    4.70
   0  -2   1  136.59    3.50
   0  -2   1  142.59    3.50
   0  -2  -1  144.69    3.60
   0  -2  -1  139.49    3.30
   0  -2  -1  141.19    3.30
   0  -2   1  145.79    3.30
   0  -2   1  129.09    3.60
   0   2   1  143.49    3.40
   0   2  -1  138.79    3.30
   0   2   1  134.19    3.80
   0   2  -1  140.49    3.50
   0   2   1  147.09    3.60
   0   2   1  141.69    3.40
   0   2   1  151.68    3.30
   2  -2   1    1.20    0.30
  -2  -2  -1    1.50    0.20
  -2  -2  -1    1.70    0.40
  -2  -2  -1    1.00    0.30
   2  -2   1    2.90    0.40
  -2  -2  -1    0.90    0.30
   2  -2   1    0.90    0.30
   2   2   1    1.70    0.20
   2   2   1    1.60    0.30
   2   2   1    1.60    0.40
   2   2   1    0.80    0.40
  -2   2  -1    1.80    0.30
   2   2   1    1.70    0.50
   4  -2   1 3209.78   67.39
   4  -2   1 3081.09   67.89
   4  -2   1 3161.18   67.29
   4  -2   1 3216.88   67.39
  -4  -2  -1 3310.07   69.89
   4   2   1 3147.59   69.49
   4   2   1 3070.69   69.79
   4   2   1 3227.18   66.99
   4   2   1 3238.48   67.69
  -4   2  -1 3340.57   67.19
  -6  -2  -1    1.50    0.60
   6  -2   1    3.00    0.60
   6  -2   1    3.00    0.50
   6  -2   1    2.90    0.70
   6  -2   1    3.60    0.40
   6   2   1    2.70    0.70
   6   2   1    2.30    0.80
   6   2   1    2.00    0.50
   6   2   1    1.40    0.50
  -8  -2  -1  504.05   11.90
   8  -2   1  521.95   11.70
   8  -2   1  488.95   11.50
   8  -2   1  519.55   11.00
   8  -2   1  504.25   12.50
   8   2   1  478.95   12.60
   8   2   1  514.85   11.60
   8   2   1  520.45   11.70
   8   2   1  467.75   12.20
   8   2   1  505.55   11.70
  10  -2   1  281.87    7.50
  10  -2   1  301.87    8.70
  10  -2   1  298.47    7.60
  10   2   1  295.77    7.50
  10   2   1  283.77    8.30
  10   2   1  297.27    8.90
  10   2   1  295.47    7.60
  10   2   1  297.17    7.40
  12  -2   1   13.90    1.60
  12  -2   1   13.60    2.10
  12   2   1   12.50    2.20
  12   2   1   16.50    2.10
  14  -2   1   33.40    3.50
  14  -2   1   35.00    2.60
  14   2   1   34.00    3.70
  14   2   1   37.50    3.20
  15  -3  -1    2.10    1.80
  15  -3  -1    1.20    1.10
  15  -3  -1    2.50    1.40
  15   3  -1   -0.90    1.70
  15   3  -1    2.20    1.50
  15   3  -1    1.00    1.30
  13  -3  -1  461.55   13.20
  13  -3  -1  452.15   12.00
  13  -3  -1  443.36   11.20
  13   3  -1  447.76   12.40
  13   3  -1  480.45   13.60
  13   3  -1  454.25   12.10
 -11  -3   1  105.49    3.90
  11  -3  -1  106.09    3.40
  11  -3  -1  107.09    4.10
  11  -3  -1  109.79    3.80
  11  -3  -1  102.89    4.60
  11   3  -1  104.09    3.60
  11   3  -1   98.19    4.70
  11   3  -1  102.79    4.00
  11   3  -1   98.79    4.20
   9  -3  -1  701.93   16.50
  -9  -3   1  712.33   16.50
   9  -3  -1  707.23   16.30
   9  -3  -1  712.03   15.70
   9   3  -1  696.03   17.20
   9   3  -1  672.13   16.70
   9   3  -1  712.43   16.10
   9   3  -1  724.73   16.50
   9   3  -1  743.73   15.60
   7  -3  -1 3355.26   73.69
  -7  -3   1 3498.35   73.89
   7  -3  -1 3502.25   72.89
   7  -3  -1 3550.44   73.19
   7  -3  -1 3437.16   73.79
   7   3  -1 3438.76   73.99
   7   3  -1 3519.95   73.09
   7   3  -1 3596.24   74.19
   7   3  -1 3424.86   73.49
   7   3  -1 3454.55   73.69
  -7   3   1 3530.05   72.89
   7   3  -1 3514.25   74.29
  -5  -3   1  193.38    4.90
  -5  -3   1  182.38    4.80
   5  -3  -1  186.48    4.90
   5  -3  -1  188.88    4.20
  -5  -3   1  185.18    5.00
   5  -3  -1  176.88    4.20
   5   3  -1  180.78    5.10
   5   3  -1  180.98    5.10
   5   3  -1  179.78    4.80
   5   3  -1  183.88    4.50
   5   3  -1  185.18    5.00
   5   3  -1  182.98    4.80
  -3  -3   1  418.26    9.50
   3  -3  -1  405.06    9.00
  -3  -3   1  409.96    9.30
  -3  -3   1  410.46    9.50
   3  -3  -1  428.16    8.90
   3  -3  -1  414.16    9.00
   3  -3  -1  419.06    8.90
  -3  -3   1  409.86    9.50
  -3   3   1  415.36    8.90
   3   3  -1  399.36    9.30
   3   3  -1  401.96    9.60
   3   3  -1  401.86    9.40
   3   3  -1  412.36    9.20
   1  -3  -1 1365.06   28.90
  -1  -3   1 1329.77   29.10
   1  -3  -1 1320.07   28.90
  -1  -3   1 1384.46   30.00
  -1  -3   1 1354.86   29.80
  -1  -3   1 1357.96   28.60
  -1  -3   1 1374.86   28.90
   1   3  -1 1373.66   28.60
   1   3  -1 1363.36   28.90
  -1   3   1 1358.06   28.90
  -1   3   1 1316.57   28.70
   1   3  -1 1377.26   29.00
   1   3  -1 1325.97   28.90
  -1   3   1 1444.86   28.70
  -1   3   1 1336.77   29.20
  -1   3   1 1377.46   28.80
  -1  -3  -1   75.89    2.30
  -1  -3  -1   81.99    2.20
   1  -3   1   71.99    2.10
  -1  -3  -1   76.99    2.00
   1  -3   1   75.29    2.40
   1  -3   1   81.89    1.90
   1   3   1   76.79    2.40
  -1   3  -1   76.89    2.00
   1   3   1   72.59    2.60
   1   3   1   74.19    2.20
   1   3   1   73.79    2.20
   3  -3   1 2312.27   49.50
  -3  -3  -1 2382.06   49.80
  -3  -3  -1 2300.17   49.80
   3   3   1 2384.66   49.90
   3   3   1 2276.67   49.60
   3   3   1 2297.57   49.99
  -3   3  -1 2483.85   49.40
   3   3   1 2367.76   49.99
   5  -3   1 1175.28   25.50
   5  -3   1 1216.98   25.30
   5  -3   1 1206.28   26.20
  -5  -3  -1 1228.68   26.40
   5  -3   1 1229.28   25.40
  -5   3  -1 1248.48   25.30
   5   3   1 1216.48   25.90
   5   3   1 1155.78   26.60
   5   3   1 1208.18   26.60
   5   3   1 1191.88   26.10
   7  -3   1   72.39    2.90
  -7  -3  -1   68.29    2.70
   7  -3   1   70.09    2.40
   7  -3   1   75.29    2.20
   7   3   1   69.29    2.50
   7   3   1   67.29    2.90
   7   3   1   69.29    2.50
   7   3   1   71.19    3.20
   9  -3   1  136.09    4.10
   9  -3   1  128.89    3.80
  -9  -3  -1  143.29    4.50
   9  -3   1  139.39    4.90
   9   3   1  133.39    5.20
   9   3   1  128.39    4.80
   9   3   1  141.49    4.20
   9   3   1  139.69    4.20
  11  -3   1  228.48    6.40
  11  -3   1  251.07    6.80
  11  -3   1  240.18    7.80
  11   3   1  229.78    7.60
  11   3   1  233.78    8.20
  11   3   1  251.77    7.00
  11   3   1  254.07    6.90
  11   3   1  258.87    7.90
  13  -3   1  117.29    5.50
  13  -3   1  107.49    4.00
  13   3   1  108.79    5.10
  13   3   1  114.69    5.80
  15  -3   1  285.97   10.10
  15  -3   1  265.27    8.00
  15   3   1  268.57    9.40
  15   3   1  299.97   10.80
  16  -4  -1   12.70    2.70
  16  -4  -1   10.80    1.60
  16   4  -1   15.20    3.20
  16   4  -1   13.40    2.50
  14  -4  -1   30.90    2.70
  14  -4  -1   32.60    3.40
  14  -4  -1   27.20    2.00
  14   4  -1   27.40    3.20
  14   4  -1   29.90    3.00
  14   4  -1   31.80    2.80
 -12  -4   1   63.69    3.10
  12  -4  -1   57.79    3.70
  12  -4  -1   56.59    3.10
  12  -4  -1   62.19    2.50
  12  -4  -1   62.79    3.00
  12   4  -1   57.09    3.40
  12   4  -1   61.99    3.20
  12   4  -1   62.69    4.00
  12   4  -1   66.69    2.90
  10  -4  -1    0.60    0.80
  10  -4  -1    0.70    0.70
  10  -4  -1    0.40    0.40
 -10  -4   1    0.70    0.80
  10   4  -1    0.40    0.90
  10   4  -1    0.30    0.70
  10   4  -1    0.80    1.00
  10   4  -1    0.60    0.80
   8  -4  -1  329.87    8.40
   8  -4  -1  328.47    7.50
  -8  -4   1  339.67    8.60
   8  -4  -1  324.67    8.50
   8   4  -1  339.67    7.60
   8   4  -1  319.27    8.90
   8   4  -1  327.17    8.20
   8   4  -1  322.87    8.40
   8   4  -1  327.57    8.80
   6  -4  -1   21.60    1.50
  -6  -4   1   24.00    1.60
  -6  -4   1   23.50    1.50
   6  -4  -1   23.00    0.90
  -6   4   1   24.10    0.70
   6   4  -1   21.40    1.50
   6   4  -1   23.30    1.60
  -6   4   1   23.20    0.80
   6   4  -1   24.40    1.40
   6   4  -1   25.80    1.70
   6   4  -1   24.00    1.10
   6   4  -1   26.10    1.70
  -4  -4   1  209.68    5.30
  -4  -4   1  205.08    5.60
  -4  -4   1  205.18    5.50
  -4  -4   1  207.08    5.50
   4  -4  -1  207.48    5.00
   4  -4  -1  202.98    4.80
   4  -4  -1  208.88    4.70
   4   4  -1  211.88    5.10
  -4   4   1  208.98    4.70
   4   4  -1  202.68    5.40
   4   4  -1  221.58    5.70
   4   4  -1  206.78    5.60
   4   4  -1  205.88    5.30
  -4   4   1  231.28    5.00
  -2  -4   1  750.32   16.50
  -2  -4   1  738.63   16.60
  -2  -4   1  743.53   16.70
   2  -4  -1  746.63   16.20
   2  -4  -1  741.73   16.30
   2   4  -1  767.92   16.40
   2   4  -1  729.53   16.40
  -2   4   1  757.62   16.20
   2   4  -1  759.92   16.60
  -2   4   1  787.62   16.20
   2   4  -1  746.43   16.40
  -2   4   1  746.63   16.10
   0  -4   1   26.80    1.40
   0  -4  -1   26.20    1.20
   0  -4   1   24.50    1.40
   0  -4  -1   25.80    1.40
   0  -4   1   29.60    1.10
   0  -4   1   28.50    1.40
   0  -4  -1   29.80    1.50
   0  -4   1   28.80    1.50
   0   4   1   30.10    1.30
   0   4  -1   29.10    1.20
   0   4   1   28.90    1.80
   0   4   1   28.30    1.00
   0   4  -1   28.00    1.40
   0   4   1   29.10    1.50
  -2  -4  -1  396.86    9.10
   2  -4   1  386.46    8.50
   2  -4   1  367.66    9.00
   2  -4   1  383.26    8.50
   2  -4   1  370.36    8.50
  -2  -4  -1  366.36    8.80
  -2  -4  -1  391.36    8.40
   2   4   1  386.76    9.30
   2   4   1  381.16    8.70
   2   4   1  382.56    9.10
   2   4   1  386.46    8.80
   4  -4   1  237.88    5.50
  -4  -4  -1  243.18    6.30
  -4  -4  -1  258.37    6.50
   4   4   1  248.98    6.60
   4   4   1  253.37    6.20
   4   4   1  236.38    6.60
  -4   4  -1  252.47    5.50
  -4   4  -1  252.77    5.40
   4   4   1  246.68    6.00
   6  -4   1    0.40    0.50
  -6  -4  -1    1.60    0.70
   6   4   1    2.70    0.70
   6   4   1    0.80    0.80
   6   4   1    0.90    0.60
   6   4   1    0.30    0.60
   8  -4   1   61.89    2.80
  -8  -4  -1   61.89    2.70
   8  -4   1   61.89    2.40
   8  -4   1   56.39    1.90
   8   4   1   56.29    3.10
   8   4   1   56.59    2.90
   8   4   1   65.79    2.50
   8   4   1   60.99    2.50
 -10  -4  -1   21.80    1.80
  10  -4   1   18.70    2.10
  10  -4   1   20.70    1.30
  10  -4   1   21.40    1.60
  10   4   1   21.90    1.70
  10   4   1   19.50    1.70
  10   4   1   22.50    2.20
  10   4   1   22.50    2.50
  10   4   1   21.30    1.80
  12  -4   1  144.39    5.80
  12  -4   1  134.19    4.20
  12   4   1  131.49    6.10
  12   4   1  130.19    5.60
  14  -4   1   37.90    2.40
  14  -4   1   44.00    3.80
  14   4   1   36.80    3.40
  14   4   1   37.80    4.00
  15  -5  -1  131.09    4.40
  15  -5  -1  139.79    6.00
  15  -5  -1  144.79    6.70
  15   5  -1  140.99    6.40
  15   5  -1  134.69    7.00
  15   5  -1  141.19    6.10
  13  -5  -1   15.70    2.00
  13  -5  -1   14.60    1.40
  13  -5  -1   12.90    2.20
  13   5  -1   14.20    2.00
  13   5  -1   17.00    2.70
  13   5  -1   12.70    2.10
  11  -5  -1 1247.98   26.60
  11  -5  -1 1231.18   28.00
  11  -5  -1 1248.18   27.90
 -11  -5   1 1234.48   28.10
  11   5  -1 1212.18   28.00
  11   5  -1 1251.27   27.60
  11   5  -1 1219.48   29.10
  11   5  -1 1208.28   28.60
   9  -5  -1  177.78    5.50
   9  -5  -1  179.48    4.40
   9  -5  -1  178.58    5.50
  -9  -5   1  180.78    5.70
   9   5  -1  173.08    6.00
   9   5  -1  172.98    5.40
   9   5  -1  180.38    5.90
   9   5  -1  184.78    5.40
  -7  -5   1   11.80    1.20
   7  -5  -1   11.40    1.30
  -7  -5   1   16.50    1.60
   7   5  -1   12.60    1.50
   7   5  -1   13.50    1.30
   7   5  -1   14.40    1.40
   7   5  -1   11.90    1.40
   7   5  -1   14.30    0.90
   7   5  -1   13.50    1.50
  -5  -5   1 6376.86  129.39
  -5  -5   1 5953.80  129.89
  -5  -5   1 6023.20  129.59
   5  -5  -1 5944.10  127.09
   5  -5  -1 6019.70  125.99
   5  -5  -1 5944.01  126.59
  -5   5   1 6216.88  126.39
   5   5  -1 6027.40  127.49
   5   5  -1 5984.70  129.19
   5   5  -1 6004.50  126.99
  -5   5   1 6077.49  125.89
   5   5  -1 5793.42  127.09
   5   5  -1 5917.61  128.49
  -3  -5   1  680.73   15.20
  -3  -5   1  662.33   15.30
  -3  -5   1  682.73   15.40
  -3  -5   1  676.33   15.40
   3  -5  -1  676.73   14.80
   3  -5  -1  676.33   14.80
   3   5  -1  658.13   15.10
  -3   5   1  689.93   14.70
  -3   5   1  689.13   14.60
   3   5  -1  667.43   15.10
   3   5  -1  691.43   15.40
  -1  -5   1   74.59    2.50
  -1  -5   1   72.89    2.50
   1  -5  -1   76.09    2.50
   1  -5  -1   73.99    2.30
  -1  -5   1   77.79    2.50
  -1  -5   1   79.19    2.60
   1  -5  -1   74.69    2.40
   1   5  -1   74.39    2.50
  -1   5   1   76.99    2.20
   1   5  -1   75.99    2.50
  -1   5   1   74.49    2.80
  -1   5   1   83.09    2.50
   1   5  -1   77.59    2.30
  -1  -5  -1  197.58    5.30
   1  -5   1  195.48    5.00
  -1  -5  -1  203.68    5.10
   1  -5   1  193.28    5.20
   1  -5   1  199.08    5.30
   1  -5   1  201.58    5.00
   1  -5   1  213.18    5.10
   1  -5   1  220.48    5.10
   1   5   1  209.98    5.80
   1   5   1  196.38    5.40
  -1   5  -1  211.98    4.90
   1   5   1  208.98    5.10
   3  -5   1   18.20    0.90
   3  -5   1   19.30    0.90
   3  -5   1   18.00    0.80
  -3  -5  -1   21.50    1.40
  -3  -5  -1   18.80    0.80
  -3  -5  -1   16.30    1.20
   3  -5   1   16.70    1.30
   3   5   1   23.70    1.30
   3   5   1   15.70    1.10
   3   5   1   17.60    1.50
   3   5   1   18.50    1.40
  -5  -5  -1  114.49    3.80
  -5  -5  -1  125.49    4.00
   5   5   1  115.59    3.50
   5   5   1  115.69    3.60
   5   5   1  117.09    4.10
   5   5   1  117.99    4.10
   5   5   1  110.49    4.60
  -7  -5  -1 1553.04   33.80
   7  -5   1 1556.04   33.50
   7   5   1 1482.85   34.10
   7   5   1 1491.15   34.20
   7   5   1 1521.45   33.30
   7   5   1 1580.54   33.20
   9  -5   1  185.38    4.70
  -9  -5  -1  196.68    6.00
   9  -5   1  198.08    5.50
   9  -5   1  199.18    6.20
   9   5   1  187.98    6.70
   9   5   1  203.58    5.70
   9   5   1  189.58    6.50
   9   5   1  194.98    5.60
  11  -5   1    0.10    0.70
  11  -5   1    1.90    0.70
  11  -5   1    1.40    1.10
  11   5   1    0.20    1.30
  11   5   1   -0.60    1.00
  11   5   1    2.30    1.00
  11   5   1    0.50    0.80
  11   5   1   -0.30    0.90
  13  -5   1  274.07    8.90
  13  -5   1  247.08    6.70
  13   5   1  254.47    9.50
  13   5   1  250.27    8.80
  15  -5   1   27.70    2.10
  15   5   1   34.90    4.10
  15   5   1   27.80    3.30
  16  -6  -1  239.78    9.50
  16   6  -1  250.57   10.20
  16   6  -1  243.78    9.40
  14  -6  -1   -1.00    1.30
  14  -6  -1    0.60    0.70
  14  -6  -1   -0.60    1.10
  14   6  -1    1.90    1.60
  14   6  -1   -1.10    1.20
  14   6  -1    0.00    1.70
  12  -6  -1    1.30    1.30
 -12  -6   1    2.40    1.10
  12  -6  -1   -0.10    0.90
  12  -6  -1    1.30    0.60
  12  -6  -1    0.70    1.00
  12   6  -1    1.50    1.00
  12   6  -1   -0.40    1.10
  12   6  -1   -1.80    1.20
  12   6  -1    1.90    1.20
 -10  -6   1  279.27    8.30
  10  -6  -1  302.87    8.30
  10  -6  -1  299.77    8.30
  10  -6  -1  295.47    6.80
  10   6  -1  280.47    8.90
  10   6  -1  292.47    8.20
  10   6  -1  293.57    8.00
  10   6  -1  291.17    8.80
  -8  -6   1  218.58    6.70
  -8  -6   1  228.18    6.50
   8  -6  -1  228.58    6.60
   8   6  -1  221.28    6.50
   8   6  -1  222.98    6.90
   8   6  -1  242.98    7.10
   8   6  -1  236.08    6.50
  -6  -6   1   17.00    1.60
   6  -6  -1   19.20    0.90
   6  -6  -1   17.20    1.30
  -6  -6   1   18.80    1.50
   6   6  -1   18.30    1.40
   6   6  -1   19.80    1.50
   6   6  -1   20.20    1.70
   6   6  -1   19.40    1.70
  -6   6   1   20.00    0.70
  -4  -6   1  676.83   15.50
  -4  -6   1  697.73   15.80
   4  -6  -1  686.13   14.90
  -4  -6   1  693.03   15.80
  -4  -6   1  679.33   15.70
   4  -6  -1  676.43   15.10
   4   6  -1  697.93   15.80
  -4   6   1  663.73   14.60
   4   6  -1  689.03   15.60
  -4   6   1  675.13   14.70
   4   6  -1  654.63   15.50
   2  -6  -1  206.28    5.30
   2  -6  -1  209.48    4.60
  -2  -6   1  207.88    5.70
  -2  -6   1  213.08    5.50
  -2  -6   1  193.28    5.50
  -2  -6   1  206.28    5.50
   2  -6  -1  208.88    5.20
   2  -6  -1  210.08    5.30
   2   6  -1  206.18    5.30
   2   6  -1  199.18    5.50
   2   6  -1  207.98    5.60
   2   6  -1  216.88    5.40
  -2   6   1  213.48    5.10
   0  -6   1  195.78    5.20
   0  -6   1  190.48    5.20
   0  -6  -1  198.78    5.40
   0  -6  -1  203.08    5.10
   0  -6   1  201.18    5.30
   0  -6   1  197.88    5.30
   0  -6  -1  195.68    5.30
   0   6   1  198.88    5.80
   0   6  -1  208.48    5.40
   0   6   1  209.38    5.40
   0   6  -1  194.58    5.10
   0   6  -1  199.78    5.10
   0   6   1  199.48    4.60
   0   6   1  198.58    5.00
   2  -6   1  127.29    3.60
  -2  -6  -1  131.09    3.90
  -2  -6  -1  140.19    4.20
   2  -6   1  133.29    3.60
   2  -6   1  135.69    4.00
   2  -6   1  135.69    4.00
   2  -6   1  137.19    3.60
   2   6   1  131.89    3.90
   2   6   1  141.09    3.90
   2   6   1  136.69    4.20
   2   6   1  136.79    4.40
  -4  -6  -1  265.17    5.80
   4  -6   1  264.07    6.00
  -4  -6  -1  261.77    7.00
   4  -6   1  253.57    6.90
   4  -6   1  259.37    6.00
   4  -6   1  248.98    6.00
  -4   6  -1  265.67    5.80
   4   6   1  255.27    6.70
   4   6   1  260.87    6.60
   4   6   1  261.97    7.20
   4   6   1  258.87    7.30
   6  -6   1  276.67    7.60
   6  -6   1  264.07    6.10
  -6  -6  -1  271.37    7.50
  -6  -6  -1  268.97    7.50
   6   6   1  279.17    7.90
   6   6   1  276.37    7.90
   6   6   1  283.67    7.10
   6   6   1  273.37    7.20
  -8  -6  -1  150.58    5.10
   8  -6   1  157.38    5.00
   8   6   1  153.18    5.60
   8   6   1  154.18    5.70
   8   6   1  159.58    4.90
   8   6   1  155.48    4.80
  10  -6   1    6.80    1.20
  10  -6   1    6.40    1.40
 -10  -6  -1    7.30    1.40
  10   6   1    5.50    1.20
  10   6   1    5.90    1.80
  10   6   1    5.60    1.50
  10   6   1    6.40    1.30
  12  -6   1    6.70    1.60
  12  -6   1    5.10    0.80
  12   6   1    5.10    1.90
  12   6   1    8.00    1.40
  12   6   1    6.60    1.40
  12   6   1    5.10    1.70
  14  -6   1    3.20    1.80
  14   6   1    3.40    2.20
  14   6   1    5.30    1.90
  15  -7  -1   67.59    4.70
  15   7  -1   73.49    5.10
  15   7  -1   67.39    5.30
 -13  -7   1   12.00    2.00
  13  -7  -1    9.10    2.40
  13  -7  -1    8.50    1.70
  13  -7  -1    6.50    1.80
  13   7  -1   11.80    1.80
  13   7  -1    8.20    2.20
  13   7  -1   10.90    1.90
  13   7  -1   13.00    2.30
 -11  -7   1  210.88    6.90
  11  -7  -1  212.78    6.70
  11  -7  -1  194.88    6.50
  11   7  -1  208.48    6.70
  11   7  -1  203.28    6.40
  11   7  -1  211.48    7.40
  11   7  -1  198.38    7.40
   9  -7  -1   41.40    2.60
  -9  -7   1   44.60    2.60
   9  -7  -1   46.80    2.40
  -9  -7   1   42.50    2.70
   9   7  -1   41.80    2.90
   9   7  -1   45.50    2.50
   9   7  -1   48.00    3.00
   9   7  -1   40.00    2.50
   7  -7  -1  448.26   10.60
  -7  -7   1  433.86   11.30
  -7  -7   1  434.86   11.00
   7  -7  -1  442.66    9.80
   7   7  -1  450.05   11.60
   7   7  -1  436.26   10.90
   7   7  -1  427.76   11.30
   7   7  -1  438.46   11.00
  -5  -7   1  475.65   11.30
  -5  -7   1  456.25   11.50
  -5  -7   1  475.05   11.50
   5  -7  -1  459.75   10.40
   5  -7  -1  454.65   10.80
   5   7  -1  451.15   11.30
  -5   7   1  465.95   10.20
   5   7  -1  467.55   11.60
   5   7  -1  459.65   11.20
   5   7  -1  448.56   11.10
  -3  -7   1    1.30    0.60
   3  -7  -1    1.50    0.50
  -3  -7   1    1.70    0.60
  -3  -7   1    1.40    0.60
   3  -7  -1    2.10    0.50
   3  -7  -1    1.20    0.30
  -3  -7   1    1.50    0.60
   3   7  -1    2.20    0.70
   3   7  -1    1.00    0.60
   3   7  -1    1.20    0.60
  -3   7   1    1.50    0.40
   3   7  -1    0.90    0.60
  -3   7   1    2.10    0.50
  -1  -7   1    0.90    0.50
  -1  -7   1    1.40    0.60
  -1  -7   1    3.80    0.80
   1  -7  -1    0.20    0.40
  -1  -7   1    0.40    0.50
   1  -7  -1    3.60    0.70
  -1  -7   1    0.20    0.50
   1   7  -1    0.00    0.50
   1   7  -1    0.30    0.50
  -1   7   1    1.30    0.50
  -1   7   1    0.70    0.50
   1   7  -1    0.50    0.50
   1   7  -1    0.20    0.40
  -1   7   1    0.20    0.60
   1  -7   1  757.32   17.10
   1  -7   1  757.12   17.00
   1  -7   1  738.73   17.20
   1  -7   1  752.02   17.00
  -1  -7  -1  754.72   17.30
  -1  -7  -1  744.73   17.00
   1  -7   1  760.82   17.00
   1   7   1  761.82   17.40
   1   7   1  790.22   18.00
   1   7   1  782.42   17.00
  -1   7  -1  767.62   16.70
   3  -7   1  551.74   12.90
   3  -7   1  539.95   12.30
   3  -7   1  543.05   12.90
  -3  -7  -1  549.15   12.80
  -3  -7  -1  526.55   13.00
   3  -7   1  556.84   12.20
   3  -7   1  534.25   12.30
   3   7   1  528.85   12.70
  -3   7  -1  552.84   12.00
   3   7   1  567.64   12.90
   3   7   1  563.34   13.50
   3   7   1  543.75   13.20
  -5  -7  -1   86.79    3.50
   5  -7   1   87.09    3.40
   5  -7   1   84.19    3.30
   5  -7   1   85.09    2.30
   5  -7   1   87.39    2.50
  -5  -7  -1   87.19    3.40
   5  -7   1   85.29    2.50
  -5  -7  -1   95.39    2.40
  -5  -7  -1   90.29    2.20
   5   7   1   86.59    3.20
   5   7   1   90.09    3.80
   5   7   1   96.49    3.80
   5   7   1   88.59    3.20
  -5   7  -1   86.79    2.10
   7  -7   1  379.36   10.00
  -7  -7  -1  373.06    9.90
  -7  -7  -1  370.46   10.00
   7   7   1  376.46    9.40
   7   7   1  358.86   10.40
   7   7   1  373.76    9.50
   7   7   1  367.36   10.40
   9  -7   1   -0.20    0.70
   9  -7   1    4.10    1.30
  -9  -7  -1    1.30    1.00
   9   7   1    0.70    1.20
   9   7   1    0.10    1.00
   9   7   1    0.20    0.80
   9   7   1    0.40    0.90
  11  -7   1   10.20    1.90
 -11  -7  -1    9.10    1.70
  11  -7   1   10.80    1.80
  11  -7   1   11.20    1.50
  11   7   1   13.30    1.80
  11   7   1    6.60    2.00
  11   7   1   13.80    1.80
  11   7   1   10.80    2.10
  13  -7   1    5.40    2.00
  13  -7   1    8.20    1.90
  13   7   1    5.70    2.30
  13   7   1    6.30    2.00
  15  -7   1   46.00    4.40
  15   7   1   40.40    4.20
  15   7   1   42.70    4.80
  14  -8  -1  419.96   13.00
  14  -8  -1  411.06   12.00
  14   8  -1  440.06   13.90
  14   8  -1  442.66   12.40
  14   8  -1  429.46   13.50
  12  -8  -1   27.80    2.60
  12  -8  -1   25.70    2.60
 -12  -8   1   29.70    2.90
  12   8  -1   24.60    3.00
  12   8  -1   27.20    3.10
  12   8  -1   25.30    2.60
  12   8  -1   28.00    2.60
 -10  -8   1   64.59    3.60
  10  -8  -1   75.39    3.70
  10  -8  -1   75.79    3.30
 -10  -8   1   78.89    3.70
  10   8  -1   70.39    3.40
  10   8  -1   73.09    4.00
  10   8  -1   68.39    4.00
  10   8  -1   70.49    3.50
   8  -8  -1 2250.27   46.40
  -8  -8   1 2132.19   46.90
  -8  -8   1 2104.69   47.20
   8  -8  -1 2153.28   45.30
   8   8  -1 2083.59   47.30
   8   8  -1 2184.48   46.90
   8   8  -1 2099.19   46.60
   6  -8  -1  447.56   10.70
  -6  -8   1  440.36   11.10
   6  -8  -1  449.66   10.50
  -6  -8   1  439.86   11.50
   6  -8  -1  437.96   10.20
   6   8  -1  426.16   11.00
   6   8  -1  437.26   11.10
  -6   8   1  456.35    9.70
   6   8  -1  444.96   11.40
   6   8  -1  460.65   11.60
   4  -8  -1   71.09    2.30
   4  -8  -1   73.69    2.50
   4  -8  -1   74.29    2.70
  -4  -8   1   71.39    2.90
  -4  -8   1   74.49    3.10
  -4  -8   1   78.49    3.00
  -4  -8   1   85.09    3.30
  -4   8   1   73.89    2.20
   4   8  -1   74.09    3.00
   4   8  -1   67.89    2.90
   4   8  -1   77.09    3.20
  -4   8   1   70.89    2.30
   4   8  -1   75.59    2.90
   2  -8  -1 1093.39   24.50
  -2  -8   1 1121.39   25.00
   2  -8  -1 1132.29   24.60
  -2  -8   1 1130.69   24.90
  -2  -8   1 1139.39   24.70
   2  -8  -1 1080.59   24.40
  -2  -8   1 1091.99   25.00
   2  -8  -1 1126.39   23.50
   2   8  -1 1101.29   24.80
   2   8  -1 1127.29   24.80
  -2   8   1 1118.89   24.20
   2   8  -1 1078.29   24.90
   2   8  -1 1150.18   24.60
   0  -8   1  694.63   15.80
   0  -8   1  673.53   15.70
   0  -8   1  681.73   15.60
   0  -8   1  683.53   15.70
   0  -8   1  671.33   15.80
   0  -8  -1  646.94   15.70
   0  -8  -1  713.03   16.10
   0  -8  -1  659.63   15.50
   0   8  -1  681.13   15.30
   0   8   1  689.33   15.40
   0   8   1  692.03   16.40
   0   8  -1  680.93   15.60
   0   8  -1  706.23   15.60
   0   8  -1  676.03   15.90
   2  -8   1  348.27    9.10
  -2  -8  -1  367.06    9.10
   2  -8   1  375.66    8.90
   2  -8   1  363.26    8.90
   2  -8   1  358.46    9.10
  -2  -8  -1  361.56    9.40
   2  -8   1  366.66    8.80
   2   8   1  363.06    9.20
   2   8   1  374.66    9.10
   2   8   1  368.06    9.90
  -2   8  -1  376.76    8.50
   2   8   1  377.66    9.60
  -4  -8  -1 3857.71   82.79
   4  -8   1 3869.51   82.69
  -4  -8  -1 3822.82   83.09
   4  -8   1 3818.42   81.99
   4  -8   1 3906.11   83.19
   4  -8   1 3879.61   82.79
   4  -8   1 3886.71   82.79
   4   8   1 3817.52   82.59
   4   8   1 3894.11   82.69
   4   8   1 4013.60   83.59
  -4   8  -1 4009.50   81.59
   4   8   1 4031.60   83.39
  -6  -8  -1  224.08    6.90
   6  -8   1  231.78    5.60
   6  -8   1  231.08    6.80
   6  -8   1  221.38    5.60
  -6  -8  -1  233.68    6.80
   6  -8   1  228.38    6.80
   6   8   1  231.98    6.50
   6   8   1  251.37    7.40
   6   8   1  237.88    6.70
   6   8   1  222.48    7.30
   8  -8   1   72.69    3.60
  -8  -8  -1   73.09    3.50
   8  -8   1   69.69    2.10
   8   8   1   74.39    3.90
   8   8   1   73.29    3.20
   8   8   1   66.29    3.90
   8   8   1   73.39    3.30
  10  -8   1  688.93   17.90
 -10  -8  -1  692.93   17.70
  10  -8   1  719.33   17.40
  10   8   1  727.93   17.20
  10   8   1  728.23   17.20
  10   8   1  701.43   18.50
  10   8   1  696.93   18.70
  12  -8   1   48.10    3.80
 -12  -8  -1   52.59    3.40
  12  -8   1   46.80    3.40
  12   8   1   43.50    3.90
  12   8   1   52.59    3.20
  12   8   1   55.49    4.50
  12   8   1   49.60    3.30
  14  -8   1  184.18    7.90
  14   8   1  186.38    8.10
  14   8   1  195.38    8.90
  15  -9  -1   45.60    4.10
  15   9  -1   49.80    5.00
  15   9  -1   44.30    4.50
  13  -9  -1    0.50    1.30
  13  -9  -1    0.30    1.10
  13  -9  -1   -1.00    1.10
 -13  -9   1   -0.40    1.20
  13   9  -1   -0.40    1.70
  13   9  -1   -0.40    1.30
  13   9  -1   -0.50    1.50
  13   9  -1   -0.10    1.40
  11  -9  -1   40.10    2.90
 -11  -9   1   35.70    2.90
  11  -9  -1   37.60    2.60
  11   9  -1   32.10    3.30
  11   9  -1   41.90    3.10
  11   9  -1   36.50    3.30
  11   9  -1   36.30    2.80
   9  -9  -1   31.30    1.40
   9  -9  -1   31.90    2.20
  -9  -9   1   35.30    2.60
   9  -9  -1   28.30    2.40
  -9  -9   1   30.50    2.40
   9   9  -1   30.90    2.80
   9   9  -1   33.00    2.50
   9   9  -1   30.70    2.90
   9   9  -1   27.50    2.40
  -7  -9   1   81.69    3.80
   7  -9  -1   85.09    3.30
   7  -9  -1   83.19    2.70
  -7  -9   1   86.29    3.70
   7  -9  -1   80.09    3.10
   7   9  -1   83.29    3.60
   7   9  -1   81.39    3.90
   7   9  -1   82.29    3.50
   7   9  -1   84.59    3.90
   5  -9  -1   54.79    2.10
   5  -9  -1   55.09    2.50
   5  -9  -1   56.39    2.20
  -5  -9   1   53.39    2.90
  -5  -9   1   56.59    2.90
  -5  -9   1   53.99    2.70
  -5   9   1   57.59    1.90
   5   9  -1   52.09    2.80
   5   9  -1   52.39    2.70
   5   9  -1   58.89    3.00
  -5   9   1   57.99    2.00
   5   9  -1   54.19    2.60
  -3  -9   1   30.70    2.00
   3  -9  -1   29.30    1.20
   3  -9  -1   31.30    1.70
  -3  -9   1   30.30    2.00
  -3  -9   1   29.70    1.80
   3  -9  -1   29.30    1.80
   3  -9  -1   27.80    1.60
  -3  -9   1   34.60    2.00
   3   9  -1   32.10    1.90
   3   9  -1   34.30    2.10
   3   9  -1   29.00    2.00
   3   9  -1   29.50    2.00
  -3   9   1   31.00    1.50
  -1  -9   1    2.70    0.80
  -1  -9   1    2.10    0.70
   1  -9  -1    1.80    0.70
   1  -9  -1    3.30    0.80
  -1  -9   1    3.20    0.90
  -1  -9   1    3.40    0.90
   1  -9  -1    2.40    0.70
   1   9  -1    2.50    0.70
  -1   9   1    2.30    0.70
  -1   9   1    3.50    0.80
   1   9  -1    1.80    0.80
   1   9  -1    8.70    1.30
  -1   9   1    0.50    0.90
   1   9  -1    2.00    0.70
   1  -9   1  151.28    4.50
   1  -9   1  149.19    4.60
   1  -9   1  142.69    4.70
   1  -9   1  151.48    4.60
  -1  -9  -1  142.19    4.70
  -1  -9  -1  145.89    4.60
   1  -9   1  157.08    4.70
   1   9   1  152.28    4.90
  -1   9  -1  156.18    4.20
   1   9   1  154.58    4.50
   1   9   1  150.38    5.30
   3  -9   1   48.60    2.00
   3  -9   1   50.29    2.40
   3  -9   1   48.50    2.10
   3  -9   1   49.30    2.50
   3  -9   1   47.70    2.10
  -3  -9  -1   46.00    2.40
  -3  -9  -1   46.90    2.50
   3   9   1   46.90    2.30
   3   9   1   47.00    2.50
   3   9   1   50.99    2.70
  -3   9  -1   50.99    1.80
   3   9   1   52.09    3.00
  -5  -9  -1   43.90    2.50
   5  -9   1   48.30    2.60
   5  -9   1   46.00    1.90
   5  -9   1   42.60    1.90
  -5  -9  -1   46.00    2.70
   5  -9   1   47.10    2.60
   5  -9   1   47.90    1.70
   5   9   1   45.30    3.00
   5   9   1   50.79    3.00
   5   9   1   46.30    2.50
  -5   9  -1   47.10    1.50
   5   9   1   48.30    2.60
  -7  -9  -1    1.00    0.90
   7  -9   1   -0.40    0.80
   7  -9   1    1.10    1.00
  -7  -9  -1    1.70    0.90
   7  -9   1    1.60    0.50
   7   9   1    0.30    0.80
   7   9   1    1.80    0.90
   7   9   1    0.30    1.10
   7   9   1    0.30    1.10
   9  -9   1    0.40    1.10
  -9  -9  -1    1.10    1.10
   9  -9   1    0.40    1.00
   9   9   1    1.00    1.40
   9   9   1    1.30    1.30
   9   9   1    1.90    1.10
   9   9   1    0.90    1.10
 -11  -9  -1   22.50    2.70
  11  -9   1   22.70    2.60
  11  -9   1   18.40    2.50
  11  -9   1   19.30    2.10
  11  -9   1   18.50    2.20
  11   9   1   20.20    2.90
  11   9   1   21.30    3.00
  11   9   1   22.20    2.30
  11   9   1   21.80    2.30
  13  -9   1    0.40    1.60
  13  -9   1    2.70    1.50
  13   9   1    1.90    1.70
  13   9   1    0.10    1.90
  13   9   1    0.30    2.00
 -14 -10   1    9.90    2.90
  14 -10  -1   10.80    2.10
  14 -10  -1    9.60    2.30
  14  10  -1    9.90    2.40
  14  10  -1   11.20    2.30
  14  10  -1   12.10    2.90
  14  10  -1    8.20    2.40
 -12 -10   1  131.59    5.90
  12 -10  -1  133.69    5.60
  12 -10  -1  129.89    5.70
  12  10  -1  133.59    6.50
  12  10  -1  139.89    5.80
  12  10  -1  144.29    6.70
  12  10  -1  139.79    5.60
 -10 -10   1  260.97    8.60
 -10 -10   1  262.97    8.30
  10 -10  -1  268.67    6.50
  10 -10  -1  278.47    7.90
  10 -10  -1  256.07    8.40
  10  10  -1  257.97    8.10
  10  10  -1  267.57    9.00
  10  10  -1  254.57    8.90
  10  10  -1  263.97    8.30
   8 -10  -1 1363.86   29.20
   8 -10  -1 1388.26   30.00
  -8 -10   1 1335.47   30.80
  -8 -10   1 1304.37   31.10
   8 -10  -1 1376.06   30.20
   8  10  -1 1314.07   31.20
   8  10  -1 1335.97   30.60
   8  10  -1 1356.66   30.50
   8  10  -1 1352.36   31.40
   6 -10  -1  778.22   17.10
   6 -10  -1  772.22   17.60
  -6 -10   1  708.73   18.30
   6 -10  -1  766.92   17.10
  -6 -10   1  745.03   18.10
   6  10  -1  719.73   17.80
   6  10  -1  749.13   18.30
   6  10  -1  745.43   18.00
   6  10  -1  793.92   18.70
  -6  10   1  776.62   16.50
  -4 -10   1 1351.96   31.10
  -4 -10   1 1407.06   31.50
   4 -10  -1 1404.76   30.60
  -4 -10   1 1412.36   31.60
   4 -10  -1 1425.26   29.80
  -4 -10   1 1409.46   31.00
   4 -10  -1 1406.76   30.70
  -4  10   1 1374.96   30.00
   4  10  -1 1392.96   30.90
   4  10  -1 1369.16   31.40
   4  10  -1 1396.46   31.30
   4  10  -1 1363.16   31.20
  -4  10   1 1410.56   30.20
  -2 -10   1  175.98    5.60
  -2 -10   1  181.48    5.30
   2 -10  -1  172.98    5.30
   2 -10  -1  171.58    5.20
   2 -10  -1  188.48    5.50
   2 -10  -1  182.98    4.20
  -2 -10   1  190.58    5.80
  -2 -10   1  183.28    5.80
  -2  10   1  185.98    5.00
   2  10  -1  186.58    5.70
   2  10  -1  177.88    5.70
   2  10  -1  182.28    5.70
   2  10  -1  182.08    5.30
   0 -10   1  656.03   16.00
   0 -10   1  663.73   15.50
   0 -10  -1  674.13   16.00
   0 -10   1  681.83   16.00
   0 -10   1  662.13   16.00
   0 -10   1  683.33   15.90
   0 -10  -1  651.13   15.70
   0  10   1  675.83   16.60
   0  10  -1  675.03   15.40
   0  10  -1  706.73   15.80
   0  10   1  661.43   15.50
   0  10  -1  694.83   15.80
   2 -10   1    3.30    0.90
  -2 -10  -1    4.60    1.10
   2 -10   1    3.70    0.80
   2 -10   1    4.20    0.90
  -2 -10  -1    3.00    0.90
   2 -10   1    2.50    0.70
   2  10   1    2.80    0.90
  -2  10  -1    4.20    0.70
   2  10   1    4.70    1.10
   2  10   1    5.00    1.40
  -4 -10  -1    4.60    1.10
   4 -10   1    4.70    1.10
  -4 -10  -1    8.70    1.50
   4 -10   1    5.60    0.90
   4 -10   1    4.10    1.10
   4 -10   1    4.10    0.80
   4 -10   1    4.40    0.80
  -4  10  -1    5.90    0.70
   4  10   1    5.20    1.40
   4  10   1    8.90    1.30
   4  10   1    5.00    1.20
   4  10   1    5.60    1.30
   6 -10   1  858.11   20.00
  -6 -10  -1  838.02   20.10
  -6 -10  -1  810.92   20.30
   6 -10   1  850.81   20.00
   6 -10   1  847.92   18.80
   6 -10   1  859.21   18.80
   6  10   1  825.62   19.80
   6  10   1  874.31   20.80
   6  10   1  835.42   20.80
   6  10   1  826.42   19.80
  -8 -10  -1  235.48    7.60
  -8 -10  -1  228.28    7.70
   8 -10   1  245.08    7.70
   8 -10   1  232.08    7.40
   8 -10   1  235.68    6.00
   8  10   1  231.28    8.30
   8  10   1  241.88    7.30
   8  10   1  252.27    8.30
   8  10   1  236.18    7.20
 -10 -10  -1   12.40    2.10
  10 -10   1   16.50    2.30
  10 -10   1   19.20    2.40
  10  10   1   14.00    2.10
  10  10   1   14.70    2.00
  10  10   1   13.20    2.40
  10  10   1   14.70    2.60
 -12 -10  -1    8.20    2.00
  12 -10   1    9.80    2.10
  12 -10   1   11.60    2.20
  12  10   1   11.80    2.90
  12  10   1   11.00    2.40
  12  10   1   12.80    2.20
  14  10   1   37.20    4.60
  14  10   1   36.30    4.20
 -13 -11   1    7.10    2.00
  13 -11  -1    3.20    1.60
  13 -11  -1    6.10    1.70
  13  11  -1    2.90    1.60
  13  11  -1    6.80    2.40
  13  11  -1    4.10    2.10
  13  11  -1    3.90    1.90
 -11 -11   1  160.68    6.60
 -11 -11   1  161.08    6.40
  11 -11  -1  154.78    6.30
  11  11  -1  157.48    6.30
  11  11  -1  163.28    7.10
  11  11  -1  157.28    7.10
  11  11  -1  161.68    6.10
  -9 -11   1   35.10    2.80
   9 -11  -1   36.30    2.30
   9 -11  -1   35.40    2.50
  -9 -11   1   36.40    3.00
   9  11  -1   36.20    2.90
   9  11  -1   35.30    2.90
   9  11  -1   35.20    3.20
   9  11  -1   33.70    3.10
  -7 -11   1    2.20    1.10
  -7 -11   1    1.30    1.10
   7 -11  -1    3.20    1.10
   7 -11  -1    2.10    0.70
   7  11  -1    0.60    1.10
   7  11  -1    2.50    1.30
   7  11  -1    2.20    1.10
   7  11  -1    2.20    1.20
  -5 -11   1  721.13   17.70
   5 -11  -1  737.43   16.70
   5 -11  -1  721.33   16.00
  -5 -11   1  713.13   17.40
   5 -11  -1  719.33   16.80
   5  11  -1  730.23   17.80
  -5  11   1  697.43   15.90
   5  11  -1  692.93   17.40
  -5  11   1  704.43   16.00
   5  11  -1  706.63   17.30
   3 -11  -1  742.03   15.60
  -3 -11   1  730.33   17.60
  -3 -11   1  749.42   17.80
   3 -11  -1  693.83   16.80
  -3 -11   1  696.53   17.30
  -3 -11   1  733.63   17.00
   3 -11  -1  728.43   18.50
   3 -11  -1  729.03   16.90
  -3  11   1  717.23   16.40
   3  11  -1  748.73   17.60
   3  11  -1  713.73   17.40
   3  11  -1  714.83   17.00
   1 -11  -1    1.30    0.80
  -1 -11   1    3.20    1.00
   1 -11  -1    5.70    1.10
  -1 -11   1    2.30    0.90
  -1 -11   1    1.90    0.80
  -1 -11   1    3.40    1.10
  -1  11   1    2.00    1.10
   1  11  -1    1.10    0.90
   1  11  -1    1.20    1.00
   1  11  -1    2.60    0.90
   1  11  -1    0.30    0.30
  -1  11   1    5.70    1.00
   1 -11   1  552.84   13.60
   1 -11   1  532.75   13.60
   1 -11   1  575.44   13.20
   1 -11   1  558.84   13.40
  -1 -11  -1  536.45   13.40
  -1 -11  -1  544.15   13.80
  -1  11  -1  593.24   13.00
   1  11   1  577.54   13.90
   1  11   1  535.55   14.30
   1  11   1  519.35   13.20
   3 -11   1   29.00    2.20
  -3 -11  -1   27.30    2.10
   3 -11   1   28.80    1.80
   3 -11   1   28.50    1.80
   3 -11   1   32.70    2.10
  -3 -11  -1   25.90    2.10
   3 -11   1   26.80    1.80
  -3  11  -1   27.40    1.50
   3  11   1   25.00    2.60
   3  11   1   27.10    2.20
   3  11   1   36.30    2.50
   3  11   1   31.40    2.10
  -5 -11  -1   26.90    2.20
  -5 -11  -1   30.30    2.40
   5 -11   1   28.20    1.70
   5 -11   1   26.70    2.30
   5 -11   1   30.20    1.70
   5 -11   1   29.70    2.20
   5 -11   1   24.90    1.70
  -5  11  -1   28.80    1.30
   5  11   1   30.50    2.80
   5  11   1   27.80    2.40
   5  11   1   32.80    2.70
   5  11   1   26.60    2.30
   7 -11   1 1338.67   30.30
  -7 -11  -1 1355.46   32.20
   7 -11   1 1436.66   31.80
   7 -11   1 1420.26   31.80
  -7 -11  -1 1390.86   31.90
   7  11   1 1359.66   31.50
   7  11   1 1419.76   31.60
   7  11   1 1394.06   32.70
   7  11   1 1403.06   32.90
   9 -11   1  151.78    5.80
   9 -11   1  144.89    5.80
  -9 -11  -1  148.59    6.10
   9 -11   1  142.29    4.20
  -9 -11  -1  151.28    6.10
   9  11   1  148.39    5.60
   9  11   1  152.08    6.60
   9  11   1  149.19    6.70
   9  11   1  147.49    5.60
  11 -11   1    4.50    1.80
 -11 -11  -1    3.70    1.80
  11 -11   1    6.40    1.80
  11  11   1    5.10    1.80
  11  11   1    6.50    2.40
  11  11   1    6.10    2.10
  11  11   1    7.70    2.30
  13 -11   1  247.68    8.70
  13  11   1  232.38    8.20
  13  11   1  233.98   10.10
  13  11   1  229.68    9.60
  13  11   1  246.48    8.60
  14 -12  -1   -0.90    1.30
 -14 -12   1    1.00    1.70
  14  12  -1    2.60    1.70
  14  12  -1    2.50    2.10
  14  12  -1    0.30    1.80
  14  12  -1    0.40    2.20
  12 -12  -1   58.69    4.20
 -12 -12   1   61.49    4.40
  12  12  -1   72.89    5.30
  12  12  -1   72.99    4.20
  12  12  -1   69.79    5.10
  12  12  -1   70.99    4.40
  10 -12  -1    0.10    1.20
 -10 -12   1    4.30    1.60
  10 -12  -1    2.20    1.40
 -10 -12   1    2.50    1.60
  10  12  -1    0.90    1.30
  10  12  -1    3.30    1.80
  10  12  -1    2.20    1.50
  10  12  -1    3.60    1.70
  -8 -12   1    1.10    1.10
  -8 -12   1    0.30    1.10
   8 -12  -1    0.10    0.90
   8  12  -1    3.00    1.40
   8  12  -1    2.40    1.50
   8  12  -1    1.70    1.30
   8  12  -1    1.30    1.20
  -6 -12   1   16.90    2.20
  -6 -12   1   18.40    2.10
   6 -12  -1   22.20    2.10
   6  12  -1   27.50    2.60
   6  12  -1   17.90    2.00
   6  12  -1   20.60    2.40
   6  12  -1   21.00    2.30
  -4 -12   1  215.18    7.10
  -4 -12   1  214.58    6.80
  -4 -12   1  211.48    7.00
   4 -12  -1  217.08    6.40
  -4 -12   1  210.08    6.40
   4  12  -1  210.88    6.90
   4  12  -1  205.38    6.40
   4  12  -1  226.28    7.10
  -4  12   1  211.88    5.70
   4  12  -1  212.68    6.90
  -4  12   1  209.18    5.80
  -2 -12   1   93.99    4.00
  -2 -12   1   96.49    3.60
   2 -12  -1   91.19    3.60
  -2 -12   1  100.29    4.20
   2 -12  -1   98.79    3.70
   2  12  -1   87.59    4.00
   2  12  -1   97.49    4.10
   2  12  -1   92.49    3.60
  -2  12   1   95.19    3.30
   0 -12  -1   87.49    3.70
   0 -12   1   81.79    3.70
   0 -12   1   88.39    3.30
   0 -12   1   83.99    3.60
   0 -12   1   83.99    3.70
   0 -12  -1   86.59    3.50
   0  12   1   87.09    3.30
   0  12  -1   85.79    3.20
   0  12  -1   87.49    3.50
   0  12   1   90.69    4.20
   2 -12   1  131.69    4.40
  -2 -12  -1  128.19    4.90
  -2 -12  -1  126.69    4.60
   2 -12   1  136.09    4.50
   2 -12   1  122.49    4.50
   2 -12   1  132.39    4.80
   2  12   1  122.39    4.50
  -2  12  -1  132.49    4.00
   2  12   1  128.99    5.40
   4 -12   1  255.57    7.20
  -4 -12  -1  243.28    7.50
   4 -12   1  239.08    7.40
  -4 -12  -1  242.78    7.80
   4 -12   1  235.88    7.00
   4 -12   1  243.08    6.60
   4  12   1  243.28    7.50
   4  12   1  243.28    7.90
   4  12   1  257.77    7.40
   4  12   1  250.37    8.40
  -4  12  -1  250.87    6.30
   6 -12   1   95.69    4.10
  -6 -12  -1   96.99    4.60
   6 -12   1   86.89    3.40
  -6 -12  -1   84.39    4.10
   6 -12   1   99.59    4.30
   6  12   1   94.29    4.90
   6  12   1   93.29    4.10
   6  12   1   89.49    4.20
   6  12   1   87.69    4.60
  -8 -12  -1  484.75   13.50
   8 -12   1  472.65   11.70
  -8 -12  -1  480.35   13.70
   8 -12   1  502.65   13.40
   8 -12   1  491.55   13.20
   8  12   1  507.15   13.10
   8  12   1  499.15   14.20
   8  12   1  484.05   14.40
   8  12   1  498.75   13.20
  10 -12   1    5.10    2.20
 -10 -12  -1    9.10    2.20
  10 -12   1    5.90    1.70
  10 -12   1    4.40    0.80
  10  12   1    3.40    1.50
  10  12   1   10.30    2.10
  10  12   1    3.60    2.20
  10  12   1    2.30    1.70
 -12 -12  -1  102.69    5.60
  12 -12   1  113.19    5.50
  12  12   1  110.09    6.80
  12  12   1  115.99    6.50
  12  12   1  105.49    5.30
 -13 -13   1  335.77   11.70
  13 -13  -1  358.66   11.70
  13 -13  -1  343.97   11.20
  13  13  -1  380.26   13.10
  13  13  -1  376.56   11.30
  13  13  -1  365.46   11.60
 -11 -13   1   53.19    3.90
 -11 -13   1   47.60    4.00
  11 -13  -1   43.10    3.70
  11  13  -1   58.59    4.80
  11  13  -1   54.29    7.50
  11  13  -1   55.79    3.90
  11  13  -1   54.59    4.00
  -9 -13   1  570.04   15.50
   9 -13  -1  589.24   14.70
  -9 -13   1  561.54   15.80
   9  13  -1  578.84   15.40
   9  13  -1  562.64   16.00
   9  13  -1  561.54   15.00
   9  13  -1  573.64   17.70
   7 -13  -1 1730.23   37.50
  -7 -13   1 1648.73   38.60
  -7 -13   1 1650.73   38.20
   7  13  -1 1667.23   38.10
   7  13  -1 1684.43   38.60
   7  13  -1 1667.43   37.80
  -5 -13   1  154.58    6.00
  -5 -13   1  159.78    5.90
   5 -13  -1  161.58    5.40
   5  13  -1  160.38    6.00
   5  13  -1  155.78    5.60
   5  13  -1  168.68    6.20
  -5  13   1  157.18    4.70
  -5  13   1  156.48    4.50
   3 -13  -1  258.37    7.50
  -3 -13   1  244.18    7.80
  -3 -13   1  256.07    8.00
  -3 -13   1  266.57    7.40
  -3 -13   1  269.67    8.20
   3 -13  -1  251.57    7.30
   3  13  -1  252.47    8.00
   3  13  -1  255.57    8.00
   3  13  -1  245.48    7.30
  -3  13   1  255.27    6.90
  -1 -13   1  357.86   10.00
  -1 -13   1  366.56   10.30
   1 -13  -1  367.76    9.90
   1 -13  -1  368.46    9.80
  -1 -13   1  374.96    9.50
  -1 -13   1  362.66   10.10
   1  13  -1  372.56   10.00
  -1  13   1  365.86   10.50
   1  13  -1  353.76    9.50
  -1  13   1  363.46    9.40
  -1 -13  -1   25.80    2.30
   1 -13   1   24.60    2.30
  -1 -13  -1   22.90    2.20
   1 -13   1   27.70    2.20
   1 -13   1   29.70    1.90
   1 -13   1   27.40    2.10
  -1  13  -1   27.30    1.80
   1  13   1   26.30    2.00
   1  13   1   27.20    2.80
   3 -13   1 1282.87   29.00
   3 -13   1 1290.07   29.80
  -3 -13  -1 1282.27   29.70
   3 -13   1 1283.07   29.40
  -3 -13  -1 1262.67   30.10
   3 -13   1 1345.37   29.10
   3  13   1 1278.47   29.40
   3  13   1 1326.77   30.90
  -3  13  -1 1331.37   28.50
  -5 -13  -1  395.36   11.60
   5 -13   1  384.06   10.40
   5 -13   1  421.56   10.70
  -5 -13  -1  392.26   11.10
   5 -13   1  401.36   11.10
   5  13   1  390.26   10.90
   5  13   1  404.96   12.20
   5  13   1  413.46   11.10
  -7 -13  -1   75.39    4.30
   7 -13   1   68.29    3.90
  -7 -13  -1   63.99    3.90
   7 -13   1   70.79    3.70
   7 -13   1   69.89    3.00
   7  13   1   69.59    3.80
   7  13   1   76.39    4.00
   7  13   1   70.49    5.40
   7  13   1   75.89    4.80
   9 -13   1   58.89    2.60
   9 -13   1   68.49    4.00
  -9 -13  -1   64.29    4.20
  -9 -13  -1   56.19    4.10
   9  13   1   64.29    4.90
   9  13   1   66.09    4.90
   9  13   1   68.69    4.10
   9  13   1   61.69    3.90
 -11 -13  -1  134.99    6.50
  11 -13   1  139.29    6.20
  11  13   1  135.99    7.50
  11  13   1  143.89    6.10
  12 -14  -1   -0.80    1.40
 -12 -14   1    1.90    1.90
  12  14  -1   -2.40    1.80
  12  14  -1    0.40    1.80
  12  14  -1    1.00    1.70
  10 -14  -1    2.70    1.60
 -10 -14   1    4.10    1.70
 -10 -14   1    5.80    2.10
  10  14  -1    6.00    2.00
  10  14  -1    4.50    2.20
  10  14  -1    8.30    2.10
  -8 -14   1    2.80    1.60
   8 -14  -1    2.70    1.40
  -8 -14   1    6.50    1.80
   8  14  -1    2.70    1.70
   8  14  -1    2.70    1.50
   8  14  -1    3.00    1.60
   6 -14  -1   65.29    3.50
  -6 -14   1   71.99    3.90
  -6 -14   1   60.89    3.90
   6  14  -1   63.99    3.90
   6  14  -1   61.29    4.00
   6  14  -1   61.99    3.50
   4 -14  -1   70.49    3.50
  -4 -14   1   76.79    3.90
  -4 -14   1   73.09    3.90
  -4 -14   1   64.19    3.80
  -4  14   1   69.99    2.80
   4  14  -1   71.09    3.60
   4  14  -1   59.49    3.80
   4  14  -1   72.79    4.00
  -4  14   1   72.79    3.00
  -2 -14   1    2.10    1.10
  -2 -14   1    0.70    1.00
   2 -14  -1    0.00    0.90
  -2 -14   1    0.50    1.10
   2 -14  -1    6.10    1.30
  -2 -14   1    0.30    0.80
   2  14  -1    1.60    1.20
  -2  14   1   -0.70    0.70
   2  14  -1    1.60    1.10
   2  14  -1    2.90    1.20
   0 -14  -1  116.29    4.60
   0 -14   1  127.69    4.30
   0 -14   1  131.69    5.10
   0 -14   1  120.59    4.80
   0 -14   1  121.19    4.90
   0 -14  -1  121.49    4.90
   0  14   1  118.99    5.20
   0  14  -1  125.79    4.40
   0  14  -1  125.99    4.60
   0  14   1  119.59    4.40
   2 -14   1   77.19    3.80
   2 -14   1   71.19    3.60
  -2 -14  -1   68.89    3.80
   2 -14   1   73.39    3.10
  -2 -14  -1   72.89    3.70
   2 -14   1   79.39    3.50
   2  14   1   69.69    3.40
  -2  14  -1   70.29    3.00
   2  14   1   68.19    4.20
   4 -14   1  116.59    4.90
   4 -14   1  115.99    4.40
   4 -14   1  115.29    4.40
  -4 -14  -1  115.39    4.90
   4 -14   1  118.89    4.60
  -4 -14  -1  112.69    5.20
   4  14   1  119.39    4.80
  -4  14  -1  115.09    3.80
   4  14   1  118.39    5.70
  -6 -14  -1   23.30    3.00
   6 -14   1   16.30    2.20
   6 -14   1   15.80    1.80
  -6 -14  -1   16.70    2.20
   6  14   1   14.40    2.70
   6  14   1   18.10    2.40
   6  14   1   20.00    2.40
  -8 -14  -1   43.20    4.00
   8 -14   1   38.70    3.30
  -8 -14  -1   41.80    3.50
   8 -14   1   39.60    2.40
   8  14   1   38.40    3.30
   8  14   1   37.60    3.30
   8  14   1   43.70    4.40
  10 -14   1   65.39    2.90
 -10 -14  -1   70.59    4.90
  10 -14   1   71.09    4.50
  10  14   1   69.99    5.50
  10  14   1   73.29    4.50
  10  14   1   71.89    4.40
 -12 -14  -1   34.40    3.80
  12  14   1   31.20    3.40
  12  14   1   34.10    4.60
 -11 -15   1   80.69    5.10
 -11 -15   1   91.49    5.50
  11 -15  -1   80.89    5.20
  11  15  -1   78.29    5.20
  11  15  -1   89.99    5.00
  11  15  -1   76.29    5.70
  -9 -15   1  316.87   10.40
  -9 -15   1  312.27   10.70
   9  15  -1  317.67   11.10
   9  15  -1  320.17   10.40
   9  15  -1  320.37   10.10
   7 -15  -1   59.39    3.50
  -7 -15   1   61.09    4.10
  -7 -15   1   56.19    3.80
   7  15  -1   54.49    4.00
   7  15  -1   59.99    4.30
   7  15  -1   58.09    3.70
   5 -15  -1  527.15   13.60
  -5 -15   1  519.25   14.50
  -5 -15   1  505.05   14.20
   5  15  -1  567.34   13.90
   5  15  -1  495.85   14.40
   5  15  -1  517.15   14.30
  -3 -15   1   14.00    2.20
  -3 -15   1    9.90    1.80
   3 -15  -1   13.50    1.80
   3 -15  -1   11.70    1.80
  -3 -15   1    9.40    1.50
  -3 -15   1   13.80    2.20
  -3  15   1   13.90    1.50
   3  15  -1   14.60    2.20
  -3  15   1   11.60    1.50
   3  15  -1    6.20    1.70
   3  15  -1   13.50    2.00
   1 -15  -1   50.29    3.10
   1 -15  -1   51.19    3.20
  -1 -15   1   55.99    3.50
  -1 -15   1   50.49    2.60
  -1 -15   1   48.20    3.10
  -1 -15   1   53.39    3.30
  -1  15   1   47.00    2.70
   1  15  -1   49.20    2.90
   1  15  -1   53.49    3.10
   1 -15   1    1.90    0.90
   1 -15   1    2.80    1.30
  -1 -15  -1    2.40    1.10
  -1 -15  -1    3.00    1.40
   1 -15   1    2.60    1.10
   1 -15   1    2.50    1.20
   1  15   1    3.00    1.40
  -1  15  -1    1.90    1.00
   1  15   1    2.20    1.20
   3 -15   1  174.78    6.20
  -3 -15  -1  179.58    6.80
  -3 -15  -1  177.38    6.40
   3 -15   1  174.08    5.80
   3 -15   1  178.38    6.50
   3  15   1  175.68    6.10
   3  15   1  174.68    7.20
  -3  15  -1  174.28    5.30
   5 -15   1   31.90    2.50
  -5 -15  -1   27.80    2.80
  -5 -15  -1   33.40    3.10
   5 -15   1   31.00    3.10
   5  15   1   34.10    3.70
   5  15   1   33.60    2.90
  -7 -15  -1  320.37   10.40
   7 -15   1  303.27    9.70
   7 -15   1  290.57    8.60
  -7 -15  -1  298.57    9.90
   7  15   1  314.57    9.70
   7  15   1  297.77    9.50
   7  15   1  300.37   10.90
  -9 -15  -1    1.50    1.60
   9 -15   1    0.20    0.90
  -9 -15  -1    2.30    1.80
   9 -15   1    0.30    1.40
   9  15   1    1.40    1.60
   9  15   1   -0.40    2.00
   9  15   1    1.20    1.60
 -11 -15  -1   38.60    4.20
  11 -15   1   55.49    4.20
  11  15   1   43.00    3.90
  11  15   1   48.10    5.20
 -10 -16   1  423.86   13.70
 -10 -16   1  421.06   13.40
  10 -16  -1  413.26   13.20
  10  16  -1  434.56   12.80
  10  16  -1  440.76   13.30
  10  16  -1  410.36   13.90
  -8 -16   1   50.19    4.00
  -8 -16   1   49.80    4.20
   8 -16  -1   51.19    3.50
   8  16  -1   53.99    4.50
   8  16  -1   50.89    4.40
   8  16  -1   56.49    3.90
   6 -16  -1  204.38    6.90
  -6 -16   1  187.28    7.60
  -6 -16   1  198.78    7.50
   6  16  -1  187.08    7.70
   6  16  -1  190.48    7.50
   6  16  -1  201.38    7.00
   4 -16  -1  969.40   22.90
  -4 -16   1  947.91   23.50
  -4 -16   1  994.50   24.00
   4  16  -1  945.01   22.90
   4  16  -1  941.21   23.60
  -4  16   1  956.80   22.60
   4  16  -1  958.70   23.80
  -4  16   1  955.90   22.40
   2 -16  -1    0.80    1.00
  -2 -16   1    0.60    0.80
   2 -16  -1    1.20    1.20
  -2 -16   1    0.00    1.00
  -2 -16   1   -0.50    1.00
  -2 -16   1    0.90    1.30
  -2  16   1    1.80    1.00
   2  16  -1    0.60    1.20
   2  16  -1   -0.10    1.00
   0 -16   1  375.56   11.30
   0 -16   1  406.76   11.80
   0 -16  -1  411.86   11.60
   0 -16  -1  414.36   11.30
   0 -16   1  400.26   11.40
   0  16   1  398.26   11.80
   0  16  -1  406.76   10.70
   0  16   1  395.66   10.70
  -2 -16  -1  233.98    7.70
   2 -16   1  215.98    7.60
   2 -16   1  226.88    7.70
   2 -16   1  230.58    7.20
  -2 -16  -1  225.08    7.90
   2  16   1  218.78    8.30
   2  16   1  236.88    7.30
  -2  16  -1  217.68    6.60
  -4 -16  -1   32.90    3.10
  -4 -16  -1   40.60    3.90
   4 -16   1   26.20    2.60
   4 -16   1   28.40    2.90
   4  16   1   37.90    3.90
   4  16   1   33.90    3.10
  -6 -16  -1  512.15   15.00
   6 -16   1  532.25   14.50
   6 -16   1  503.85   13.50
  -6 -16  -1  503.85   14.50
   6  16   1  528.05   15.90
   6  16   1  519.35   14.10
   8 -16   1  371.26   11.50
   8 -16   1  361.26   10.20
  -8 -16  -1  364.76   12.10
  -8 -16  -1  375.66   11.90
   8  16   1  389.16   13.20
   8  16   1  378.46   11.40
  10 -16   1    7.80    2.10
 -10 -16  -1    4.00    2.10
 -10 -16  -1    5.80    2.40
  10  16   1    8.30    2.40
  10  16   1    7.80    2.90
  -9 -17   1    1.20    1.70
  -9 -17   1    2.20    2.10
   9 -17  -1   -0.60    1.60
   9  17  -1    0.90    1.80
   9  17  -1    2.50    1.90
   9  17  -1   -2.20    1.80
   7 -17  -1   14.50    2.20
  -7 -17   1   14.80    2.70
  -7 -17   1   17.00    2.70
   7  17  -1   17.60    3.00
   7  17  -1   16.60    2.80
   7  17  -1   13.50    2.40
  -5 -17   1   62.89    4.40
   5 -17  -1   65.99    3.80
  -5 -17   1   68.69    4.40
   5  17  -1   62.89    4.40
   5  17  -1   66.29    4.00
   5  17  -1   62.89    4.50
  -3 -17   1    1.50    1.40
  -3 -17   1    0.60    1.50
   3 -17  -1    0.00    1.10
  -3  17   1    0.30    1.00
  -3  17   1   -0.90    0.90
   3  17  -1    0.70    1.40
   3  17  -1   -0.40    1.30
   1 -17  -1   43.10    3.20
   1 -17  -1   40.70    3.10
  -1 -17   1   46.30    3.40
  -1 -17   1   44.50    3.50
  -1 -17   1   45.30    3.40
   1  17  -1   45.40    3.00
  -1  17   1   41.00    2.80
   1  17  -1   40.10    3.00
  -1 -17  -1  128.99    5.80
  -1 -17  -1  128.59    5.50
   1 -17   1  130.29    5.60
   1 -17   1  135.19    5.80
   1 -17   1  127.89    5.30
   1  17   1  133.39    6.00
  -1  17  -1  127.49    4.80
   1  17   1  126.39    5.10
  -3 -17  -1   74.29    4.50
  -3 -17  -1   73.69    4.20
   3 -17   1   59.79    3.80
   3 -17   1   66.09    4.10
   3  17   1   72.99    4.80
   3  17   1   66.09    3.80
  -5 -17  -1    0.80    1.60
   5 -17   1    1.60    1.20
   5 -17   1    2.40    1.60
  -5 -17  -1   -0.20    1.40
   5  17   1    1.40    1.60
   5  17   1    3.20    2.10
   7 -17   1   56.99    3.50
   7 -17   1   59.39    4.30
  -7 -17  -1   62.39    4.40
  -7 -17  -1   57.09    4.60
   7  17   1   61.39    5.40
  -9 -17  -1    1.80    1.90
   9 -17   1   -0.10    1.60
  -9 -17  -1    1.60    1.80
   9  17   1    2.40    2.10
   9  17   1    0.70    2.30
  -8 -18   1  554.74   16.10
  -8 -18   1  544.65   16.40
   8  18  -1  550.64   15.90
   8  18  -1  548.65   16.70
   8  18  -1  516.85   15.20
  -6 -18   1   21.40    3.20
   6 -18  -1   19.40    2.50
  -6 -18   1   15.70    2.60
   6  18  -1   17.90    2.80
   6  18  -1   16.60    2.60
   6  18  -1   19.80    3.20
   4 -18  -1   71.69    4.10
  -4 -18   1   71.09    4.50
  -4 -18   1   74.29    4.70
   4  18  -1   68.49    4.50
   4  18  -1   72.39    4.20
  -2 -18   1  110.19    5.40
   2 -18  -1  118.19    5.20
  -2 -18   1  114.29    5.50
   2 -18  -1  108.89    5.10
   2  18  -1  102.39    4.70
  -2  18   1  109.39    4.70
   2  18  -1  119.09    5.20
  -2  18   1  111.39    4.60
   0 -18  -1   25.10    2.80
   0 -18   1   22.90    2.90
   0 -18   1   22.80    2.70
   0 -18   1   18.80    2.60
   0 -18  -1   19.50    2.70
   0  18  -1   21.30    2.30
   0  18   1   24.00    3.00
   0  18   1   19.60    2.30
  -2 -18  -1   38.40    3.50
   2 -18   1   42.30    3.50
   2 -18   1   38.30    3.70
  -2 -18  -1   38.90    3.50
   2 -18   1   43.80    3.10
   2  18   1   41.20    3.80
  -2  18  -1   35.70    2.60
   2  18   1   35.40    3.00
   4 -18   1  935.31   23.10
   4 -18   1  922.31   23.20
  -4 -18  -1  914.61   23.30
  -4 -18  -1  925.91   23.90
   4  18   1  935.41   24.40
   4  18   1  898.01   22.70
   6 -18   1   10.30    2.00
  -6 -18  -1   10.70    2.50
  -6 -18  -1    9.50    2.50
   6 -18   1   10.80    2.30
   6  18   1   10.20    2.30
   6  18   1   10.00    2.80
   8 -18   1   78.59    5.10
  -8 -18  -1   83.09    5.70
  -8 -18  -1   81.99    5.40
   8  18   1   89.19    5.30
   8  18   1   86.49    6.50
  -7 -19   1  353.96   12.30
  -7 -19   1  331.17   11.70
   7  19  -1  371.36   12.60
   7  19  -1  357.56   11.30
  -5 -19   1    0.30    1.90
   5 -19  -1    0.30    1.40
  -5 -19   1    1.10    1.60
   5  19  -1    2.90    1.80
   5  19  -1    1.30    1.80
   3 -19  -1   33.10    3.20
  -3 -19   1   27.20    3.40
  -3 -19   1   31.10    3.50
   3  19  -1   27.50    2.80
   1 -19  -1  173.58    7.00
  -1 -19   1  179.88    7.30
   1 -19  -1  181.08    7.00
  -1 -19   1  182.98    7.30
  -1  19   1  175.28    6.30
   1  19  -1  177.88    6.50
  -1 -19  -1    5.80    2.00
   1 -19   1    5.20    1.70
  -1 -19  -1    4.90    1.80
   1 -19   1    4.10    1.70
  -1  19  -1    3.60    1.30
   1  19   1    2.90    1.60
   1  19   1    6.10    2.10
   3 -19   1  137.09    6.30
  -3 -19  -1  146.39    6.80
  -3 -19  -1  131.09    6.20
   3  19   1  139.79    5.90
   3  19   1  140.29    6.90
   5 -19   1  103.89    5.60
  -5 -19  -1   99.99    5.60
  -5 -19  -1   99.89    6.00
   5  19   1  113.29    6.70
   5  19   1  102.19    5.30
   7 -19   1   -0.70    1.60
  -7 -19  -1   -0.50    1.70
  -7 -19  -1   -0.90    2.00
   7  19   1    1.40    2.30
   7  19   1    2.00    2.20
  -6 -20   1   51.29    4.40
  -6 -20   1   54.19    5.20
   6  20  -1   54.79    4.20
  -4 -20   1   63.19    4.80
  -4 -20   1   60.89    4.60
   4 -20  -1   65.09    4.30
   4  20  -1   60.49    4.10
  -2 -20   1  174.68    7.40
  -2 -20   1  171.98    7.30
   2 -20  -1  162.18    6.80
  -2  20   1  168.38    8.80
   2  20  -1  161.38    6.40
   0 -20  -1   12.70    2.60
   0 -20   1   16.10    2.50
   0 -20   1   16.60    2.70
   0 -20  -1   17.70    2.80
   0  20  -1   15.10    2.10
   0  20   1   12.70    2.20
  -2 -20  -1  106.79    5.60
  -2 -20  -1  111.09    6.10
   2 -20   1  109.39    5.70
   2  20   1   94.19    5.00
   2  20   1  101.59    5.80
   4 -20   1  111.89    5.90
  -4 -20  -1  109.99    5.90
  -4 -20  -1  105.39    6.20
   4  20   1  108.09    5.50
   4  20   1  110.19    6.40
   6 -20   1   60.19    4.60
  -6 -20  -1   65.99    5.30
   6  20   1   50.89    4.50
   6  20   1   45.10    5.00
  -5 -21   1  413.16   13.30
   5 -21  -1  416.36   13.70
  -5 -21   1  415.86   13.70
   5  21  -1  393.46   12.40
  -3 -21   1  248.08    9.50
  -3 -21   1  238.88    9.30
   3 -21  -1  252.27    8.90
   3  21  -1  224.08    8.30
  -1 -21   1    2.20    1.80
   1 -21  -1    0.20    1.60
  -1 -21   1    0.10    1.70
  -1  21   1    0.50    1.40
   1  21  -1    1.40    1.50
  -1  21   1    2.50    1.50
  -1 -21  -1  261.07    9.60
  -1 -21  -1  251.57    9.20
   1 -21   1  241.68    9.20
   1  21   1  231.88    8.30
  -3 -21  -1    5.50    2.40
   3 -21   1    1.00    1.70
  -3 -21  -1    0.70    1.70
   3  21   1    5.30    2.20
   3  21   1    5.50    2.10
   0 -22   1    0.40    1.80
   0 -22  -1    0.60    1.80
   0  22   1    1.10    1.60
   0  22   1    3.00    1.80
  16   0  -2  652.23   17.20
  16   0  -2  658.73   17.40
  16   0  -2  685.83   19.10
  14   0  -2    9.90    2.30
  14   0  -2    5.90    1.60
  14   0  -2    6.00    1.50
  12   0  -2  157.28    6.20
  12   0  -2  161.68    5.60
  12   0  -2  152.68    5.30
  10   0  -2  799.92   17.90
 -10   0   2  796.12   17.80
  10   0  -2  755.62   19.00
  10   0  -2  807.12   17.50
  10   0  -2  772.92   18.40
  -8   0   2  109.09    3.40
   8   0  -2  115.49    3.70
   8   0  -2  110.79    3.50
   8   0  -2  102.89    3.70
   6   0  -2  364.76    8.70
   6   0  -2  353.36    8.70
   6   0  -2  352.36    8.50
   4   0  -2  103.99    3.20
  -4   0   2  103.59    3.20
  -4   0   2  108.69    2.60
   4   0  -2  100.39    3.10
   4   0  -2  101.29    3.10
   4   0  -2  107.29    2.60
  -4   0   2  106.89    3.10
   2   0  -2   62.19    2.10
   2   0  -2   61.79    2.00
  -2   0   2   61.09    2.00
   2   0  -2   63.99    1.90
  -2   0   2   63.09    2.10
  -2   0   2   65.79    1.60
  -2   0   2   62.29    2.10
   0   0   2    0.10    0.60
   0   0   2    1.20    0.60
   0   0   2   -0.50    0.60
   0   0  -2   -1.10    0.50
   0   0  -2   -0.30    0.30
   0   0   2    0.50    0.70
  -2   0  -2  536.75   11.50
   2   0   2  511.25   11.80
   2   0   2  507.65   11.50
   2   0   2  514.35   11.70
   4   0   2  371.36    8.90
   4   0   2  365.96    8.90
   4   0   2  370.86    8.60
   6   0   2   28.70    1.40
   6   0   2   28.00    1.80
   6   0   2   26.60    1.70
   6   0   2   26.80    1.10
   8   0   2 1518.35   34.20
   8   0   2 1559.94   33.30
   8   0   2 1596.34   33.60
   8   0   2 1566.94   34.80
  10   0   2    8.10    1.70
  10   0   2    9.30    1.40
  12   0   2  294.47    9.50
  12   0   2  275.47    8.40
  14   0   2  791.52   19.80
  14   0   2  788.52   21.10
  15  -1  -2    6.20    1.70
  15  -1  -2    8.20    1.60
  15  -1  -2    9.30    2.30
  15   1  -2    4.80    2.00
  15   1  -2   10.50    1.90
  15   1  -2    6.20    1.70
  13  -1  -2   16.10    2.50
  13  -1  -2   17.00    2.10
  13  -1  -2   19.30    2.00
  13   1  -2   17.90    2.20
  13   1  -2   18.70    2.50
  13   1  -2   18.40    2.10
  11  -1  -2  130.39    5.30
  11  -1  -2  135.39    4.40
 -11  -1   2  134.09    4.30
  11  -1  -2  137.99    4.80
  11   1  -2  140.89    4.20
  11   1  -2  133.19    4.80
  11   1  -2  134.09    4.10
  11   1  -2  126.49    5.30
   9  -1  -2   30.30    2.00
  -9  -1   2   34.80    1.80
   9  -1  -2   34.50    1.90
   9  -1  -2   34.30    1.90
   9   1  -2   32.40    2.30
   9   1  -2   36.80    2.10
  -9   1   2   38.00    1.70
   9   1  -2   30.70    2.00
   9   1  -2   33.10    1.80
   9   1  -2   34.40    1.70
   7  -1  -2   97.19    3.20
   7  -1  -2  102.69    3.30
  -7  -1   2  100.29    3.30
   7  -1  -2   95.69    3.40
  -7   1   2  104.19    3.10
   7   1  -2  104.39    3.20
   7   1  -2  108.89    3.60
   7   1  -2  103.19    3.40
   5  -1  -2   36.60    1.70
  -5  -1   2   40.50    1.90
   5  -1  -2   36.90    1.70
   5  -1  -2   41.80    1.70
  -5  -1   2   41.50    1.70
  -5  -1   2   42.00    1.40
   5   1  -2   37.40    1.70
   5   1  -2   39.10    1.70
   5   1  -2   41.90    1.80
  -3  -1   2  271.67    5.90
   3  -1  -2  263.27    6.20
   3  -1  -2  257.57    6.40
  -3  -1   2  258.67    6.40
   3  -1  -2  246.58    6.20
  -3  -1   2  260.37    6.40
   3   1  -2  260.17    6.20
  -3   1   2  263.27    6.20
   3   1  -2  253.47    6.30
  -3   1   2  255.77    6.10
  -3   1   2  264.87    6.30
   3   1  -2  256.37    6.50
   3   1  -2  285.37    6.00
  -1  -1   2  940.21   20.60
   1  -1  -2  967.00   20.60
  -1  -1   2  944.71   20.90
   1  -1  -2  932.61   20.80
   1   1  -2  973.00   20.40
  -1   1   2  971.20   20.90
   1   1  -2  956.40   20.70
  -1   1   2  948.71   20.70
  -1   1   2  964.20   20.60
  -1  -1  -2  171.98    4.20
   1  -1   2  171.88    4.20
   1  -1   2  173.38    4.70
   1  -1   2  166.58    4.30
   1  -1   2  170.98    4.50
   1  -1   2  174.08    3.80
   1   1   2  170.78    4.50
   1   1   2  160.08    4.30
  -1   1  -2  182.58    3.90
   1   1   2  170.48    4.60
  -1   1  -2  172.28    4.40
  -1   1  -2  176.68    4.10
   1   1   2  180.08    4.60
  -3  -1  -2   82.69    2.30
   3  -1   2   79.89    2.40
   3  -1   2   80.59    2.60
   3  -1   2   76.29    2.40
   3   1   2   82.59    2.80
   3   1   2   80.79    2.40
   3   1   2   76.59    2.70
   3   1   2   79.99    2.50
   5  -1   2  556.24   12.60
   5  -1   2  554.24   12.90
   5  -1   2  555.24   13.10
   5  -1   2  580.64   12.20
   5   1   2  578.24   13.20
   5   1   2  549.74   13.30
   5   1   2  573.74   12.80
   5   1   2  567.64   12.70
   5   1   2  570.84   12.20
   7  -1   2    1.80    0.50
   7  -1   2    0.80    0.70
   7  -1   2    1.70    0.50
   7  -1   2    2.00    0.70
   7   1   2    1.90    0.60
   7   1   2    1.20    0.50
   7   1   2    0.90    0.80
   7   1   2    1.30    0.60
   7   1   2    1.40    0.70
   9  -1   2   20.80    1.70
   9  -1   2   25.30    1.90
   9  -1   2   23.50    2.10
   9   1   2   23.30    2.40
   9   1   2   24.50    1.60
   9   1   2   20.70    1.90
   9   1   2   22.80    1.80
   9   1   2   24.20    1.50
  11  -1   2  185.08    5.90
  11  -1   2  190.88    6.80
  11   1   2  183.08    6.90
  11   1   2  178.08    6.20
  13  -1   2   63.69    4.30
  13  -1   2   57.49    3.40
  13   1   2   60.29    3.80
  13   1   2   65.09    4.50
  15  -1   2    0.10    1.80
  15  -1   2    0.30    1.30
  15   1   2    0.10    1.80
  15   1   2    2.90    1.60
  16  -2  -2   16.80    2.60
  16  -2  -2   16.00    2.10
  16  -2  -2   16.50    3.00
  16   2  -2   16.00    2.40
  16   2  -2   17.80    3.10
  16   2  -2   17.00    2.50
  14  -2  -2   58.59    3.60
  14  -2  -2   54.09    3.10
  14  -2  -2   59.99    4.20
  14   2  -2   60.19    3.60
  14   2  -2   59.89    4.30
  14   2  -2   56.89    3.60
  12  -2  -2  662.33   15.50
  12  -2  -2  647.04   17.00
  12  -2  -2  650.13   16.10
  12   2  -2  640.64   16.10
  12   2  -2  643.64   17.00
  12   2  -2  656.13   16.10
  10  -2  -2  137.59    4.70
 -10  -2   2  138.89    4.50
  10  -2  -2  141.29    4.50
  10  -2  -2  143.79    4.40
  10   2  -2  131.69    5.10
  10   2  -2  136.29    4.20
 -10   2   2  136.19    4.00
  10   2  -2  136.19    4.70
  10   2  -2  144.99    4.20
   8  -2  -2    3.40    0.90
   8  -2  -2    2.20    0.70
  -8  -2   2    2.50    0.70
   8  -2  -2    2.80    0.60
   8   2  -2    2.10    0.90
  -8   2   2    2.90    0.60
   8   2  -2    1.80    0.80
   8   2  -2    3.00    0.70
   8   2  -2    3.90    0.90
  -6  -2   2  378.86    8.60
  -6  -2   2  352.66    8.70
  -6  -2   2  363.96    8.30
   6  -2  -2  350.46    8.40
   6  -2  -2  340.57    8.60
   6  -2  -2  341.27    8.60
   6   2  -2  360.66    8.90
   6   2  -2  354.86    8.90
   6   2  -2  353.16    8.40
   6   2  -2  340.07    8.60
   4  -2  -2  289.17    7.40
  -4  -2   2  308.07    7.70
   4  -2  -2  317.07    7.40
  -4  -2   2  313.67    7.10
   4   2  -2  310.37    7.40
   4   2  -2  313.07    7.40
  -4   2   2  311.67    7.20
   4   2  -2  322.87    7.70
   2  -2  -2  891.31   19.60
  -2  -2   2  931.41   19.70
  -2  -2   2  906.01   19.20
   2  -2  -2  873.41   19.40
   2   2  -2  900.81   19.30
   2   2  -2  896.81   19.50
  -2   2   2  876.61   19.10
  -2   2   2  881.51   19.30
   0  -2   2 5021.90  110.89
   0  -2   2 5063.59  109.19
   0  -2   2 5240.18  110.09
   0  -2  -2 5065.09  108.69
   0   2  -2 5241.68  108.79
   0   2   2 5031.60  109.29
   0   2   2 5112.19  109.89
   0   2  -2 5189.38  107.99
   0   2   2 5174.28  110.29
   0   2  -2 5119.29  107.19
   0   2   2 4771.32  107.79
  -2  -2  -2  252.67    5.70
   2  -2   2  238.98    6.40
   2  -2   2  263.47    5.50
  -2  -2  -2  261.67    5.50
   2  -2   2  242.78    5.70
   2  -2   2  256.97    6.10
   2  -2   2  242.98    5.90
   2   2   2  238.68    6.00
  -2   2  -2  245.88    6.10
   2   2   2  240.88    6.40
   2   2   2  245.48    6.10
   2   2   2  250.87    6.40
   4  -2   2  250.47    5.90
   4  -2   2  239.48    6.10
   4  -2   2  241.48    6.10
   4   2   2  253.07    5.70
   4   2   2  243.38    6.60
   4   2   2  246.58    6.10
   4   2   2  241.18    6.60
   4   2   2  277.67    5.80
   4   2   2  252.07    6.30
   6  -2   2  325.27    8.30
   6  -2   2  326.37    8.00
   6  -2   2  339.07    7.60
   6  -2   2  338.57    7.50
   6   2   2  326.17    7.90
   6   2   2  312.47    8.60
   6   2   2  327.77    8.10
   6   2   2  323.57    8.60
   6   2   2  325.07    7.50
   8  -2   2  163.68    4.10
   8  -2   2  157.18    4.10
   8  -2   2  148.09    4.60
   8  -2   2  150.68    5.10
   8   2   2  151.28    5.20
   8   2   2  161.08    4.50
   8   2   2  154.68    4.60
   8   2   2  158.88    5.50
   8   2   2  160.48    4.20
  10  -2   2  972.30   22.70
  10  -2   2 1013.00   23.70
  10   2   2 1014.80   22.50
  10   2   2 1022.70   22.30
  10   2   2 1002.70   24.10
  10   2   2  976.70   23.50
  12  -2   2  193.38    7.00
  12  -2   2  171.58    5.80
  12   2   2  180.48    7.20
  12   2   2  169.08    6.40
  14  -2   2  133.79    5.30
  14  -2   2  143.99    6.60
  14   2   2  139.49    6.10
  14   2   2  145.89    7.10
  15  -3  -2   58.49    3.20
  15  -3  -2   55.39    4.40
  15  -3  -2   59.69    3.80
  15   3  -2   58.69    4.00
  15   3  -2   56.19    4.60
  15   3  -2   62.79    3.90
  13  -3  -2  902.91   22.10
  13  -3  -2  931.11   23.30
  13   3  -2  945.41   23.40
  13   3  -2  940.41   22.20
  13   3  -2  917.31   22.50
  11  -3  -2  338.07    8.80
  11  -3  -2  316.97    9.00
 -11  -3   2  321.67    8.80
  11   3  -2  325.87    8.40
  11   3  -2  324.07    9.20
  11   3  -2  334.07    9.80
  11   3  -2  318.67    9.00
   9  -3  -2    1.80    0.60
   9  -3  -2    1.70    0.80
  -9  -3   2    1.30    0.80
   9  -3  -2    2.50    0.80
   9   3  -2    2.20    0.70
  -9   3   2    2.20    0.50
   9   3  -2    2.90    1.10
   9   3  -2    1.70    0.80
   9   3  -2    1.60    0.60
  -7  -3   2  790.42   17.80
   7  -3  -2  752.32   17.60
   7  -3  -2  785.82   17.20
  -7  -3   2  797.22   17.30
   7  -3  -2  752.72   17.60
   7   3  -2  776.52   17.20
   7   3  -2  806.72   18.10
   7   3  -2  755.32   17.90
   7   3  -2  759.32   17.60
   5  -3  -2   76.29    2.50
  -5  -3   2   78.19    2.90
  -5  -3   2   75.89    2.70
  -5  -3   2   78.79    2.40
   5  -3  -2   73.09    2.60
   5   3  -2   78.19    2.90
   5   3  -2   73.89    2.70
   5   3  -2   72.19    2.60
  -5   3   2   77.59    2.30
   5   3  -2   80.39    2.50
   3  -3  -2  498.45   11.70
   3  -3  -2  515.05   11.70
  -3  -3   2  527.65   12.00
  -3  -3   2  536.05   12.10
  -3  -3   2  532.45   11.60
  -3   3   2  529.35   11.30
   3   3  -2  504.05   11.50
   3   3  -2  507.45   11.70
  -3   3   2  516.85   11.60
   3   3  -2  506.05   11.60
  -3   3   2  514.85   11.50
   1  -3  -2 6117.39  131.99
  -1  -3   2 6089.39  132.39
   1  -3  -2 6068.39  128.39
  -1  -3   2 5861.61  130.29
   1  -3  -2 6353.26  130.89
   1  -3  -2 6137.09  128.59
  -1  -3   2 6205.18  130.09
   1   3  -2 6234.78  128.09
  -1   3   2 5734.03  128.69
   1   3  -2 5940.71  129.69
  -1   3   2 5841.02  130.99
  -1   3   2 6021.00  130.49
  -1   3   2 6177.38  130.09
   1   3  -2 6239.28  129.39
  -1  -3  -2  332.47    7.60
   1  -3   2  343.57    8.00
   1  -3   2  320.17    8.30
   1   3   2  332.87    7.80
  -1   3  -2  335.87    8.00
   1   3   2  339.27    8.30
  -1   3  -2  343.67    7.70
   1   3   2  328.27    8.50
   3  -3   2    9.20    0.70
   3  -3   2    9.20    0.70
   3  -3   2   11.60    1.30
   3  -3   2    9.10    0.90
  -3  -3  -2    9.70    0.60
   3   3   2   11.10    0.70
   3   3   2   11.10    1.00
   3   3   2   10.30    1.10
   3   3   2    9.60    1.00
   3   3   2    7.60    1.10
   5  -3   2  240.18    6.10
   5  -3   2  253.27    5.80
   5  -3   2  245.58    6.30
   5   3   2  240.68    6.90
   5   3   2  248.48    6.40
   5   3   2  246.48    5.90
   5   3   2  254.47    6.30
   5   3   2  251.57    6.90
   7  -3   2    6.80    0.80
   7  -3   2    7.30    1.10
   7  -3   2    8.10    1.00
   7  -3   2    8.00    0.70
   7   3   2    7.70    1.10
   7   3   2    8.20    0.90
   7   3   2    8.00    1.30
   7   3   2   10.30    1.10
   7   3   2    6.00    1.30
   9  -3   2  150.68    4.60
   9  -3   2  162.28    4.50
   9  -3   2  152.98    5.30
   9   3   2  146.89    5.70
   9   3   2  148.49    4.60
   9   3   2  152.18    4.70
   9   3   2  155.08    5.50
   9   3   2  149.88    4.70
  11  -3   2 1201.48   27.30
  11  -3   2 1124.79   25.90
  11   3   2 1127.99   27.20
  11   3   2 1171.38   28.00
  13  -3   2   30.70    3.20
  13  -3   2   26.10    2.30
  13   3   2   31.10    3.60
  13   3   2   27.30    2.90
  15  -3   2   25.90    2.50
  15   3   2   25.00    3.10
  15   3   2   23.00    3.60
  16  -4  -2    1.00    1.70
  16  -4  -2    0.80    1.10
  16  -4  -2    1.70    1.40
  16   4  -2    1.20    1.50
  16   4  -2    1.10    1.50
  16   4  -2   -0.50    1.80
  14  -4  -2    9.20    1.80
  14  -4  -2    8.40    2.10
  14  -4  -2    7.60    1.30
  14   4  -2    9.90    2.10
  14   4  -2    7.90    1.70
  14   4  -2    6.80    2.10
  12  -4  -2   47.10    2.90
  12  -4  -2   49.90    2.80
 -12  -4   2   46.00    2.80
  12   4  -2   41.90    3.40
  12   4  -2   48.70    3.20
  12   4  -2   47.40    2.50
  12   4  -2   49.00    3.00
  10  -4  -2   13.40    1.60
  10  -4  -2   14.80    1.70
  10  -4  -2   14.30    1.30
 -10  -4   2   12.00    1.50
  10   4  -2   12.00    1.50
  10   4  -2   13.40    1.80
  10   4  -2   14.20    1.30
  10   4  -2   11.90    1.70
  10   4  -2   13.60    1.50
   8  -4  -2  235.58    6.60
  -8  -4   2  232.88    6.60
  -8  -4   2  236.28    6.30
   8  -4  -2  230.48    6.50
   8  -4  -2  240.18    6.00
   8   4  -2  232.38    6.00
   8   4  -2  222.68    6.70
   8   4  -2  232.78    6.90
  -8   4   2  231.98    5.50
   8   4  -2  226.28    6.50
   8   4  -2  227.08    6.30
  -6  -4   2   38.80    1.80
   6  -4  -2   38.20    1.40
  -6  -4   2   40.60    2.20
   6  -4  -2   37.00    1.90
   6  -4  -2   40.30    1.60
  -6  -4   2   39.60    2.00
   6   4  -2   41.10    1.80
   6   4  -2   38.40    1.90
   6   4  -2   39.60    2.00
   6   4  -2   39.50    2.10
  -4  -4   2    0.60    0.50
   4  -4  -2    0.70    0.40
  -4  -4   2    1.00    0.50
   4  -4  -2    1.50    0.30
  -4  -4   2    1.20    0.60
   4  -4  -2    0.90    0.50
  -4  -4   2    0.40    0.40
   4   4  -2    0.60    0.50
   4   4  -2    0.30    0.50
   4   4  -2    1.60    0.50
   2  -4  -2  522.35   12.20
  -2  -4   2  519.55   12.30
   2  -4  -2  533.45   12.00
  -2  -4   2  527.75   12.40
   2  -4  -2  522.35   11.50
   2  -4  -2  514.35   11.40
  -2  -4   2  549.25   12.10
   2   4  -2  530.25   12.10
   2   4  -2  525.25   11.70
  -2   4   2  539.15   12.20
  -2   4   2  524.15   11.30
  -2   4   2  520.85   11.90
   2   4  -2  535.85   12.00
   0  -4   2  139.19    4.00
   0  -4  -2  142.19    3.70
   0  -4  -2  137.69    3.60
   0  -4   2  143.19    3.90
   0  -4   2  137.09    4.20
   0   4  -2  138.69    4.00
   0   4   2  138.79    3.70
   0   4   2  129.79    4.40
   0   4   2  143.29    3.50
   0   4   2  140.99    3.90
   0   4   2  137.79    4.10
   0   4  -2  140.69    3.70
  -2  -4  -2   96.49    2.60
   2  -4   2  102.59    3.00
  -2  -4  -2   98.79    3.00
   2  -4   2   99.59    2.40
   2  -4   2   99.49    3.40
   2   4   2   96.99    3.00
   2   4   2   96.49    3.60
   2   4   2  103.89    3.50
  -4  -4  -2    1.80    0.30
   4  -4   2    1.00    0.50
   4  -4   2    2.00    0.70
   4  -4   2    1.20    0.50
   4   4   2    1.80    0.80
   4   4   2    0.60    0.60
   4   4   2    0.60    0.60
   4   4   2    0.70    0.70
   4   4   2    3.00    0.60
   6  -4   2   15.30    1.30
   6  -4   2   15.00    1.10
   6   4   2   14.00    1.10
   6   4   2   12.70    1.30
   6   4   2   13.80    1.70
   6   4   2   13.40    1.60
   6   4   2   14.50    1.40
   8  -4   2  114.49    4.10
   8  -4   2  114.39    3.50
   8  -4   2  119.39    3.40
   8   4   2  118.69    3.90
   8   4   2  103.89    4.60
   8   4   2  113.29    4.60
   8   4   2  121.49    3.60
   8   4   2  112.09    4.00
  10  -4   2    1.40    0.80
  10  -4   2    2.20    1.10
  10   4   2    1.90    0.90
  10   4   2    1.70    1.40
  10   4   2    3.50    1.30
  10   4   2    2.00    0.90
  12  -4   2   73.69    4.20
  12  -4   2   73.99    3.20
  12   4   2   72.19    4.30
  12   4   2   82.09    5.00
  14  -4   2    4.10    1.30
  14   4   2    6.10    2.40
  14   4   2    2.10    1.70
  15  -5  -2  359.06   11.80
  15  -5  -2  356.76    9.40
  15  -5  -2  337.17   10.60
  15   5  -2  346.47   11.30
  15   5  -2  368.46   10.90
  15   5  -2  353.06   12.00
  13  -5  -2    5.50    1.80
 -13  -5   2    5.30    1.50
  13  -5  -2    2.90    1.30
  13  -5  -2    5.70    1.40
  13   5  -2   10.70    2.20
  13   5  -2    3.80    1.70
  13   5  -2    1.70    1.40
  13   5  -2    3.10    1.30
 -11  -5   2  144.79    5.20
  11  -5  -2  137.69    5.10
  11  -5  -2  135.99    5.00
  11  -5  -2  154.98    4.90
  11   5  -2  140.79    5.70
  11   5  -2  145.59    4.90
  11   5  -2  137.59    5.10
  11   5  -2  146.89    5.60
   9  -5  -2 1013.30   21.70
   9  -5  -2  954.70   22.50
  -9  -5   2  979.30   22.30
  -9  -5   2  960.00   22.70
   9  -5  -2  984.30   22.50
   9   5  -2  968.60   22.50
   9   5  -2  965.80   23.00
   9   5  -2  970.10   23.00
   9   5  -2 1028.10   21.70
   9   5  -2 1007.90   22.30
   7  -5  -2 1193.18   25.50
  -7  -5   2 1200.68   26.60
   7  -5  -2 1159.78   26.40
  -7  -5   2 1236.58   26.50
  -7  -5   2 1175.98   26.10
   7  -5  -2 1168.58   25.60
   7   5  -2 1154.78   26.30
   7   5  -2 1174.98   26.70
   7   5  -2 1174.48   25.80
   7   5  -2 1189.38   26.60
  -5  -5   2 1049.00   23.20
   5  -5  -2 1025.90   22.40
  -5  -5   2 1040.20   23.20
   5  -5  -2 1043.30   22.00
  -5  -5   2 1033.30   22.70
  -5  -5   2 1004.00   23.10
   5  -5  -2 1024.90   22.90
   5   5  -2 1027.10   22.60
   5   5  -2 1000.50   22.70
   5   5  -2 1033.90   23.20
   5   5  -2 1044.60   22.80
  -5   5   2 1022.60   22.10
   3  -5  -2 3056.79   67.89
   3  -5  -2 3130.19   65.19
   3  -5  -2 3045.00   65.19
  -3  -5   2 3051.89   65.59
   3  -5  -2 3155.18   64.39
  -3  -5   2 3117.99   67.09
  -3  -5   2 2953.00   65.59
  -3  -5   2 3154.88   65.29
  -3   5   2 3075.29   64.89
   3   5  -2 3091.69   64.99
   3   5  -2 3083.39   65.19
   3   5  -2 3089.49   65.19
  -1  -5   2  740.83   16.80
  -1  -5   2  732.53   17.00
   1  -5  -2  728.63   16.50
   1  -5  -2  738.83   16.20
   1  -5  -2  745.93   16.80
  -1  -5   2  741.43   16.70
   1   5  -2  746.63   16.70
   1   5  -2  772.32   16.70
  -1   5   2  691.93   17.20
  -1   5   2  750.32   16.50
  -1   5   2  732.83   16.80
  -1   5   2  739.23   16.40
   1   5  -2  741.63   16.50
   1   5  -2  764.02   16.00
   1  -5   2  670.53   16.50
  -1  -5  -2  732.23   15.80
  -1  -5  -2  720.93   16.00
   1  -5   2  731.03   16.30
   1  -5   2  711.93   16.20
  -1   5  -2  751.12   16.10
   1   5   2  715.93   16.20
   1   5   2  728.63   16.60
   1   5   2  695.63   17.00
   1   5   2  707.73   16.00
  -1   5  -2  764.62   15.90
  -3  -5  -2 4161.28   85.19
  -3  -5  -2 3980.10   85.39
   3  -5   2 4072.29   85.99
   3  -5   2 3925.41   85.79
   3  -5   2 4073.59   85.79
   3   5   2 4047.20   85.49
   3   5   2 4043.00   85.29
   3   5   2 4109.59   85.69
   3   5   2 4064.79   85.89
   3   5   2 4001.20   86.09
   5  -5   2    6.80    1.30
   5  -5   2    6.50    0.90
   5  -5   2    6.80    0.90
   5   5   2    6.30    1.40
   5   5   2    7.80    1.20
   5   5   2    9.10    1.40
   5   5   2    7.60    1.10
   5   5   2    8.20    1.00
   7  -5   2 1373.36   30.10
   7  -5   2 1444.36   30.80
   7  -5   2 1391.26   31.80
   7   5   2 1415.56   30.80
   7   5   2 1356.96   31.80
   7   5   2 1390.96   31.70
   7   5   2 1419.36   30.40
   7   5   2 1395.96   30.90
   9  -5   2 1165.48   25.20
   9  -5   2 1143.19   25.10
   9  -5   2 1144.59   26.10
   9   5   2 1162.88   25.50
   9   5   2 1129.69   26.90
   9   5   2 1143.69   25.90
   9   5   2 1130.09   27.30
   9   5   2 1135.19   25.70
  11  -5   2  450.15   12.20
  11  -5   2  437.96   10.80
  11   5   2  452.05   11.40
  11   5   2  442.96   12.80
  11   5   2  450.15   11.60
  11   5   2  451.55   13.40
  13  -5   2  588.04   16.90
  13  -5   2  576.74   14.00
  13   5   2  596.94   17.20
  13   5   2  574.24   16.20
  16  -6  -2  140.29    6.00
  16  -6  -2  131.09    4.50
  16  -6  -2  134.79    6.90
  16   6  -2  138.19    6.20
  16   6  -2  142.59    6.80
  16   6  -2  135.79    7.30
  14  -6  -2   55.89    3.60
  14  -6  -2   54.19    4.20
  14   6  -2   54.79    4.10
  14   6  -2   56.99    4.40
  14   6  -2   53.09    3.70
  12  -6  -2   25.80    2.50
  12  -6  -2   31.40    2.40
 -12  -6   2   27.50    2.40
  12   6  -2   26.60    2.60
  12   6  -2   27.00    2.80
  12   6  -2   26.10    2.30
  12   6  -2   30.60    3.10
  10  -6  -2  428.86   10.10
  10  -6  -2  408.06   10.80
  10  -6  -2  406.06   10.80
 -10  -6   2  401.26   11.00
 -10  -6   2  402.16   10.60
  10  -6  -2  402.86    9.70
  10   6  -2  418.86   10.60
  10   6  -2  408.06   10.80
  10   6  -2  407.26   11.40
  10   6  -2  401.46   11.30
   8  -6  -2    2.30    0.70
  -8  -6   2    0.80    0.80
  -8  -6   2    2.00    0.80
   8  -6  -2    0.10    0.70
   8  -6  -2    1.30    0.60
   8   6  -2    1.80    1.00
   8   6  -2    2.60    0.70
   8   6  -2    1.10    0.80
   8   6  -2    2.10    0.90
   8   6  -2    3.00    1.00
   6  -6  -2   74.89    2.60
  -6  -6   2   77.59    3.20
  -6  -6   2   71.99    3.20
   6  -6  -2   75.19    3.00
  -6  -6   2   76.49    2.90
  -6  -6   2   72.79    3.10
   6  -6  -2   75.09    2.40
   6   6  -2   75.39    3.00
   6   6  -2   77.29    3.20
  -6   6   2   74.59    2.30
   6   6  -2   73.49    3.00
   6   6  -2   71.59    2.70
   4  -6  -2 1275.57   28.20
  -4  -6   2 1235.28   28.30
  -4  -6   2 1291.77   28.50
  -4  -6   2 1269.27   28.40
   4  -6  -2 1274.47   27.40
   4  -6  -2 1342.77   27.10
  -4  -6   2 1299.27   28.10
   4  -6  -2 1276.37   27.80
   4   6  -2 1259.77   28.00
  -4   6   2 1285.27   27.50
   4   6  -2 1287.37   27.90
   4   6  -2 1279.27   28.40
   4   6  -2 1271.87   27.90
   2  -6  -2  138.99    3.70
  -2  -6   2  136.49    4.30
   2  -6  -2  144.19    4.30
  -2  -6   2  140.79    4.40
  -2  -6   2  146.59    4.30
   2  -6  -2  145.79    4.20
  -2  -6   2  147.29    4.50
   2   6  -2  143.69    4.30
   2   6  -2  147.39    3.80
  -2   6   2  143.19    3.90
  -2   6   2  143.19    4.00
  -2   6   2  146.89    4.20
   2   6  -2  148.39    4.20
   0  -6   2   35.00    2.00
   0  -6   2   34.50    1.80
   0  -6   2   34.30    1.70
   0  -6  -2   35.50    1.50
   0  -6   2   35.80    1.10
   0  -6  -2   35.60    1.50
   0  -6   2   31.70    1.70
   0   6   2   33.30    1.70
   0   6   2   34.10    1.90
   0   6   2   30.60    2.20
   0   6  -2   34.60    1.70
   0   6  -2   34.90    1.60
   0   6   2   35.90    1.60
   0   6  -2   36.70    1.20
   2  -6   2  625.54   13.70
   2  -6   2  631.14   13.10
  -2  -6  -2  611.94   13.40
  -2  -6  -2  607.94   13.90
   2  -6   2  577.34   14.40
  -2  -6  -2  616.04   14.30
   2  -6   2  600.94   14.10
   2  -6   2  610.94   13.80
   2   6   2  598.14   14.00
   2   6   2  596.34   14.80
   2   6   2  617.74   14.50
   2   6   2  583.74   13.90
  -4  -6  -2   99.89    3.50
   4  -6   2  104.59    3.90
   4  -6   2  100.69    2.90
   4  -6   2  100.79    3.10
  -4  -6  -2   99.09    3.70
   4  -6   2  103.19    2.80
  -4  -6  -2   99.09    2.60
   4   6   2   94.89    4.00
   4   6   2   97.79    3.90
   4   6   2  103.79    3.20
   4   6   2   95.29    3.40
   6  -6   2  233.28    6.10
  -6  -6  -2  242.18    7.10
   6  -6   2  252.57    6.40
   6  -6   2  242.18    5.60
   6  -6   2  245.98    7.40
   6   6   2  247.88    6.90
   6   6   2  243.18    6.40
   6   6   2  245.08    7.50
   6   6   2  243.48    7.60
   6   6   2  248.68    6.70
   8  -6   2   87.09    2.90
   8  -6   2   93.59    4.30
   8  -6   2   92.69    3.50
   8   6   2   87.69    4.40
   8   6   2   89.29    3.50
   8   6   2   90.19    4.30
   8   6   2   92.99    3.70
   8   6   2   91.79    3.30
  10  -6   2   -0.30    0.90
  10  -6   2    1.10    1.30
  10  -6   2    0.30    0.60
  10   6   2    0.40    1.40
  10   6   2   -1.00    1.10
  10   6   2    0.20    0.90
  10   6   2    1.50    1.00
  12  -6   2    1.50    0.80
  12  -6   2    1.70    1.70
  12   6   2    1.70    1.50
  12   6   2    1.50    1.80
  14  -6   2  109.09    3.90
  14  -6   2  116.99    6.50
  14   6   2  105.49    6.60
  14   6   2  106.49    6.00
  15  -7  -2  219.98    6.00
  15  -7  -2  204.48    7.70
  15  -7  -2  213.38    8.60
  15   7  -2  218.38    8.00
  15   7  -2  219.68    8.70
  15   7  -2  213.58    9.00
  13  -7  -2  121.99    5.30
  13  -7  -2  125.89    5.30
 -13  -7   2  127.99    5.40
  13   7  -2  134.89    5.10
  13   7  -2  123.09    5.40
  13   7  -2  130.19    6.20
  13   7  -2  134.89    6.00
  11  -7  -2    5.50    1.40
  11  -7  -2    2.00    1.10
  11  -7  -2    2.10    0.80
 -11  -7   2    0.20    1.10
  11   7  -2    1.20    1.20
  11   7  -2    1.50    1.10
  11   7  -2    0.50    1.20
  11   7  -2    1.60    1.30
  -9  -7   2  361.06    9.60
   9  -7  -2  377.76    9.00
   9  -7  -2  358.96    9.90
  -9  -7   2  352.26   10.00
   9  -7  -2  360.06    8.70
   9   7  -2  358.16   10.20
   9   7  -2  360.56   10.30
   9   7  -2  355.46    9.70
   9   7  -2  367.46    9.60
  -7  -7   2   16.50    1.60
   7  -7  -2   16.20    1.20
  -7  -7   2   15.20    1.80
  -7  -7   2   15.80    1.70
   7  -7  -2   14.40    1.60
   7  -7  -2   16.50    1.30
   7   7  -2   22.60    2.00
   7   7  -2   17.20    1.80
   7   7  -2   13.80    1.50
   7   7  -2   18.90    1.40
  -7   7   2   16.00    0.90
   7   7  -2   15.90    1.60
   5  -7  -2  910.81   19.80
   5  -7  -2  896.61   20.10
   5  -7  -2  896.11   20.70
  -5  -7   2  906.51   20.50
  -5  -7   2  917.21   21.00
  -5  -7   2  877.01   20.80
  -5  -7   2  886.61   20.80
   5   7  -2  928.31   20.20
  -5   7   2  886.91   19.70
   5   7  -2  906.21   20.40
   5   7  -2  924.61   20.90
  -3  -7   2  230.98    6.60
   3  -7  -2  227.78    6.20
  -3  -7   2  224.38    6.50
   3  -7  -2  237.08    5.80
   3  -7  -2  240.28    6.40
  -3  -7   2  229.58    6.50
  -3  -7   2  238.78    6.40
   3   7  -2  238.68    6.10
   3   7  -2  235.08    6.50
  -3   7   2  234.28    6.00
  -3   7   2  240.98    5.90
   3   7  -2  238.48    6.40
   1  -7  -2 1027.30   22.30
  -1  -7   2 1020.40   22.50
  -1  -7   2 1008.10   22.60
  -1  -7   2 1001.70   22.50
   1  -7  -2 1021.30   22.60
  -1  -7   2 1008.40   22.70
   1  -7  -2  974.40   21.90
  -1   7   2 1022.40   22.10
   1   7  -2  993.40   21.80
  -1   7   2 1019.20   22.20
  -1   7   2  968.90   23.10
   1   7  -2 1025.40   22.40
   1   7  -2  992.70   22.40
   1  -7   2   95.49    3.20
   1  -7   2   96.19    3.40
  -1  -7  -2   99.59    3.00
  -1  -7  -2  102.09    3.20
   1  -7   2   92.29    3.60
   1  -7   2   98.99    2.50
  -1  -7  -2  100.19    3.50
   1  -7   2   96.69    3.30
   1   7   2   97.79    3.20
  -1   7  -2   99.99    3.40
   1   7   2  102.89    4.10
   1   7   2   97.79    3.70
   1   7   2  100.59    3.40
  -3  -7  -2  483.35   11.70
   3  -7   2  488.15   12.20
   3  -7   2  481.05   11.40
   3  -7   2  490.15   11.20
   3  -7   2  491.75   12.00
  -3  -7  -2  493.25   10.90
  -3  -7  -2  507.05   12.20
   3   7   2  485.85   12.30
   3   7   2  478.15   11.70
   5  -7   2  172.48    4.40
  -5  -7  -2  171.38    5.40
  -5  -7  -2  174.38    5.60
   5  -7   2  177.38    4.60
   5  -7   2  168.28    4.70
   5  -7   2  167.48    5.70
   5   7   2  163.38    5.90
   5   7   2  173.18    5.20
   5   7   2  182.18    5.90
   5   7   2  168.98    5.00
   7  -7   2  179.38    4.90
   7  -7   2  186.18    6.30
   7  -7   2  187.08    5.30
  -7  -7  -2  169.98    5.90
   7   7   2  181.58    6.60
   7   7   2  190.18    5.40
   7   7   2  185.08    6.50
   7   7   2  181.88    5.80
   7   7   2  180.48    5.60
   9  -7   2   11.70    2.00
   9  -7   2    9.30    1.40
   9  -7   2   10.40    1.10
   9   7   2   11.50    2.10
   9   7   2   11.40    1.60
   9   7   2   12.20    1.70
   9   7   2   10.30    2.00
   9   7   2   11.10    1.40
  11  -7   2  109.69    5.50
  11  -7   2  105.19    3.50
  11   7   2  118.69    5.70
  11   7   2  108.69    4.40
  11   7   2  109.89    5.90
  11   7   2  104.89    4.60
  13  -7   2    3.30    1.90
  13  -7   2    1.60    0.90
  13   7   2    1.20    2.00
  13   7   2    1.30    1.70
  14  -8  -2  110.79    5.30
  14  -8  -2  118.99    6.00
  14   8  -2  130.79    5.80
  14   8  -2  119.69    6.40
  14   8  -2  117.69    6.20
 -12  -8   2  887.71   22.00
  12  -8  -2  868.21   21.70
  12  -8  -2  860.31   21.60
  12   8  -2  900.21   22.60
  12   8  -2  925.31   21.90
  12   8  -2  914.41   21.40
  12   8  -2  893.71   22.70
 -10  -8   2  196.38    6.90
  10  -8  -2  211.18    6.90
  10  -8  -2  212.38    5.60
 -10  -8   2  204.38    6.60
  10   8  -2  213.78    6.60
  10   8  -2  198.58    7.10
  10   8  -2  209.98    6.80
  10   8  -2  202.68    7.30
   8  -8  -2   35.20    1.90
   8  -8  -2   36.90    1.80
  -8  -8   2   34.20    2.20
   8  -8  -2   34.60    2.40
  -8  -8   2   30.50    2.40
   8   8  -2   35.70    2.50
   8   8  -2   35.30    2.40
   8   8  -2   35.10    2.60
   8   8  -2   39.60    2.40
   6  -8  -2  299.57    8.50
   6  -8  -2  320.87    7.90
  -6  -8   2  311.47    8.40
  -6  -8   2  313.47    8.70
   6  -8  -2  316.77    7.70
  -6  -8   2  311.17    8.70
  -6  -8   2  308.87    8.70
  -6   8   2  322.27    7.40
   6   8  -2  310.27    8.80
   6   8  -2  311.27    8.40
   6   8  -2  295.47    8.20
   6   8  -2  296.57    8.30
  -4  -8   2   84.59    3.40
  -4  -8   2   90.39    3.60
   4  -8  -2   84.69    3.00
  -4  -8   2   78.49    3.30
   4  -8  -2   77.99    2.70
  -4  -8   2   82.29    3.20
   4  -8  -2   79.19    3.20
   4   8  -2   77.89    3.30
   4   8  -2   81.79    3.20
   4   8  -2   79.59    3.00
  -4   8   2   83.59    2.60
  -4   8   2   76.59    2.70
  -2  -8   2  962.50   21.70
   2  -8  -2  971.30   21.60
  -2  -8   2  928.21   21.70
  -2  -8   2  945.91   21.80
   2  -8  -2  954.10   21.50
  -2  -8   2  946.71   21.60
   2  -8  -2  940.31   21.00
  -2   8   2  962.50   21.20
  -2   8   2  951.30   21.00
   2   8  -2  972.90   21.60
  -2   8   2  978.50   21.50
   2   8  -2  950.00   21.50
   2   8  -2  949.31   21.10
   0  -8  -2 3710.03   81.29
   0  -8  -2 3827.72   81.39
   0  -8   2 3670.53   82.39
   0  -8   2 3762.42   80.49
   0  -8   2 3808.52   80.89
   0  -8   2 3694.53   80.59
   0   8  -2 3871.21   79.69
   0   8   2 3844.82   80.29
   0   8   2 3988.80   79.49
   0   8   2 3789.52   80.89
   0   8   2 3702.93   81.59
   0   8   2 3819.82   80.49
   0   8  -2 3911.21   80.29
   0   8  -2 3782.22   80.69
   2  -8   2  101.09    3.40
   2  -8   2   93.59    3.60
  -2  -8  -2   93.09    3.40
  -2  -8  -2   96.89    3.70
   2  -8   2   95.59    3.20
   2  -8   2   94.49    3.70
  -2  -8  -2  101.59    3.00
   2   8   2  103.79    4.00
   2   8   2   95.59    4.30
  -4  -8  -2  343.27    7.70
   4  -8   2  324.47    8.30
  -4  -8  -2  327.07    8.80
  -4  -8  -2  347.67    9.30
   4  -8   2  342.77    8.10
   4  -8   2  342.77    9.20
   4  -8   2  335.47    9.00
   4   8   2  330.27    8.70
   4   8   2  343.37    8.60
   4   8   2  334.07    9.40
   4   8   2  321.27    9.60
   6  -8   2  490.45   11.20
   6  -8   2  477.45   12.20
   6  -8   2  473.55   12.50
  -6  -8  -2  469.35   12.20
  -6  -8  -2  466.65   12.30
   6  -8   2  456.45   11.00
   6   8   2  473.85   11.60
   6   8   2  454.95   12.80
   6   8   2  474.15   12.70
   6   8   2  486.85   11.90
   8  -8   2   96.79    3.20
  -8  -8  -2   96.99    4.30
   8  -8   2  103.99    3.70
   8  -8   2   99.39    4.60
   8   8   2  103.69    4.10
   8   8   2   93.19    4.90
   8   8   2   93.99    4.70
   8   8   2  103.69    4.30
   8   8   2  103.89    3.80
  10  -8   2 1418.66   33.40
  10  -8   2 1399.16   30.60
  10   8   2 1436.56   32.00
  10   8   2 1433.86   32.30
  10   8   2 1387.26   33.90
  10   8   2 1407.56   33.60
  12  -8   2  379.86   12.20
  12  -8   2  363.46    9.00
  12   8   2  373.76   12.30
  12   8   2  385.66   12.80
  12   8   2  387.86   10.60
  12   8   2  377.06   10.80
  14  -8   2  120.39    6.60
  14   8   2  113.59    6.50
  14   8   2  105.69    7.00
  15  -9  -2   54.69    4.00
  15  -9  -2   58.19    4.60
  15   9  -2   61.09    4.40
  15   9  -2   59.49    4.80
  15   9  -2   61.99    5.30
 -13  -9   2    5.10    1.80
  13  -9  -2    5.90    1.60
  13  -9  -2    5.20    1.60
  13   9  -2    5.80    1.80
  13   9  -2    6.30    1.70
  13   9  -2    5.10    2.00
  13   9  -2    5.40    2.10
 -11  -9   2   24.60    2.70
  11  -9  -2   26.70    2.70
 -11  -9   2   28.00    2.60
  11   9  -2   26.20    2.90
  11   9  -2   27.00    2.50
  11   9  -2   26.70    2.80
  11   9  -2   32.70    3.20
  -9  -9   2  101.29    4.30
  -9  -9   2   99.39    4.60
   9  -9  -2  100.59    4.50
   9  -9  -2  114.19    3.60
   9  -9  -2  111.59    3.80
   9   9  -2  101.49    4.40
   9   9  -2  102.09    4.60
   9   9  -2  110.19    4.40
   9   9  -2  110.99    5.00
   7  -9  -2    3.70    0.80
  -7  -9   2    2.10    0.90
   7  -9  -2    1.90    1.00
   7  -9  -2    1.80    0.60
   7  -9  -2    2.10    0.70
  -7  -9   2    2.30    1.20
   7   9  -2    2.00    1.00
   7   9  -2    2.60    1.10
   7   9  -2    3.10    1.10
   7   9  -2    1.50    1.00
   5  -9  -2  121.49    4.40
  -5  -9   2  121.09    4.60
   5  -9  -2  118.19    3.90
  -5  -9   2  124.19    4.50
  -5  -9   2  110.49    4.20
  -5  -9   2  118.29    4.50
   5  -9  -2  121.89    3.70
  -5   9   2  124.79    3.60
   5   9  -2  120.29    4.60
   5   9  -2  118.79    4.20
   5   9  -2  119.09    4.30
   3  -9  -2   47.80    2.30
   3  -9  -2   47.70    2.10
  -3  -9   2   44.60    2.50
  -3  -9   2   44.40    2.50
  -3  -9   2   46.50    2.50
  -3  -9   2   43.40    2.50
  -3   9   2   46.50    2.10
  -3   9   2   47.00    2.00
   3   9  -2   44.70    2.50
   3   9  -2   47.50    2.30
   3   9  -2   46.80    2.50
  -1  -9   2    1.60    0.80
   1  -9  -2   -1.20    0.70
  -1  -9   2    0.20    0.60
  -1  -9   2    2.60    0.90
   1  -9  -2    3.30    0.70
  -1  -9   2   -0.30    0.60
  -1   9   2   -0.80    0.80
   1   9  -2    0.00    0.50
  -1   9   2    0.00    0.60
   1   9  -2   -0.20    0.70
  -1   9   2   -0.20    0.60
   1   9  -2   -0.10    0.30
  -1   9   2    0.60    0.60
   1  -9   2  197.88    5.90
  -1  -9  -2  193.58    6.00
   1  -9   2  196.08    6.00
  -1  -9  -2  202.78    5.50
   1  -9   2  180.58    5.80
   1  -9   2  200.98    5.70
  -1  -9  -2  203.58    5.70
   1   9   2  201.48    6.20
   1   9   2  209.38    5.70
   1   9   2  207.78    6.80
   3  -9   2   48.20    2.60
   3  -9   2   44.90    2.60
   3  -9   2   46.60    2.10
  -3  -9  -2   42.20    2.30
  -3  -9  -2   42.80    2.60
   3  -9   2   43.90    2.20
  -3  -9  -2   45.60    1.80
   3   9   2   41.80    3.10
   3   9   2   46.20    2.40
   3   9   2   48.10    2.80
  -5  -9  -2  106.29    4.40
   5  -9   2  108.09    3.50
   5  -9   2  103.69    4.30
   5  -9   2  101.29    4.20
   5  -9   2  106.09    3.20
  -5  -9  -2  110.29    2.90
  -5  -9  -2  102.69    4.10
  -5   9  -2  108.69    2.90
   5   9   2  106.49    3.90
   5   9   2  111.39    4.70
   5   9   2  104.49    4.00
  -7  -9  -2   52.59    3.20
   7  -9   2   52.29    2.30
   7  -9   2   57.79    2.50
   7  -9   2   53.79    3.40
   7  -9   2   55.09    3.20
   7   9   2   55.39    2.80
   7   9   2   53.79    3.60
   7   9   2   56.49    3.80
   7   9   2   54.09    3.00
   9  -9   2    1.20    1.30
   9  -9   2    0.60    1.10
   9  -9   2    0.60    0.60
   9   9   2    1.70    1.20
   9   9   2    0.70    1.40
   9   9   2    0.70    1.20
   9   9   2   -0.10    1.00
   9   9   2   -0.40    1.50
  11  -9   2   14.00    2.50
  11  -9   2   11.80    1.20
  11   9   2   17.40    2.30
  11   9   2    8.30    2.50
  11   9   2   12.20    2.50
  11   9   2   12.90    2.10
  13  -9   2    6.80    2.30
  13  -9   2    2.50    1.80
  13   9   2    7.60    2.30
  13   9   2    4.10    2.50
 -14 -10   2   38.80    3.70
  14 -10  -2   38.10    3.50
  14 -10  -2   32.50    3.30
  14  10  -2   43.30    4.50
  14  10  -2   34.80    3.50
  14  10  -2   33.40    3.80
  14  10  -2   41.30    3.50
  12 -10  -2  204.58    7.40
  12 -10  -2  207.18    7.50
 -12 -10   2  209.28    7.70
  12  10  -2  203.68    8.20
  12  10  -2  218.38    7.60
  12  10  -2  211.08    7.20
  12  10  -2  200.78    8.10
  10 -10  -2  322.87    9.80
 -10 -10   2  319.77    9.50
 -10 -10   2  310.47    9.90
  10  10  -2  337.37    9.50
  10  10  -2  319.17    9.60
  10  10  -2  318.17   10.20
  10  10  -2  318.87   10.00
   8 -10  -2    3.30    0.90
  -8 -10   2    5.20    1.40
  -8 -10   2    2.30    1.10
   8 -10  -2    4.00    1.30
   8  10  -2    3.70    1.30
   8  10  -2    2.70    1.20
   8  10  -2    1.80    1.20
   8  10  -2    4.20    1.30
   6 -10  -2   15.50    1.50
  -6 -10   2   11.90    1.60
   6 -10  -2   14.40    1.40
   6 -10  -2   10.40    1.60
  -6 -10   2   14.00    1.70
  -6 -10   2   15.00    1.90
  -6 -10   2   15.50    1.90
   6  10  -2   13.60    1.80
   6  10  -2   14.30    1.70
   6  10  -2   15.20    1.80
   6  10  -2   14.50    1.70
  -6  10   2   16.20    1.20
  -4 -10   2  207.38    6.50
   4 -10  -2  217.98    5.90
   4 -10  -2  216.28    6.20
  -4 -10   2  208.08    6.70
  -4 -10   2  215.38    6.80
  -4 -10   2  213.28    6.50
   4  10  -2  205.78    6.20
   4  10  -2  204.28    6.40
   4  10  -2  215.78    6.30
   4  10  -2  213.38    6.60
  -4  10   2  223.88    5.90
  -4  10   2  213.68    5.60
  -2 -10   2   83.49    3.50
  -2 -10   2   82.79    3.50
  -2 -10   2   88.69    3.50
   2 -10  -2   88.49    4.30
   2 -10  -2   86.09    3.10
  -2 -10   2   88.79    3.70
   2  10  -2   85.79    3.30
  -2  10   2   88.79    3.20
   2  10  -2   85.29    3.40
   2  10  -2   82.29    3.50
  -2  10   2   87.79    3.10
   2  10  -2   82.79    3.20
   0 -10   2  100.99    3.90
   0 -10  -2  103.49    4.00
   0 -10   2  105.59    4.00
   0 -10   2  100.99    3.80
   0 -10  -2   98.99    3.60
   0 -10   2  102.79    4.00
   0  10   2  106.99    3.80
   0  10  -2   99.89    4.00
   0  10   2  104.89    4.60
   0  10  -2  106.99    3.30
   0  10  -2  105.69    3.70
   0  10   2  114.29    4.20
   0  10  -2  100.89    3.40
   0  10   2  100.69    3.60
   2 -10   2  224.18    6.60
   2 -10   2  232.18    6.90
  -2 -10  -2  227.68    6.60
   2 -10   2  234.88    6.40
  -2 -10  -2  229.78    7.10
   2 -10   2  234.68    6.90
  -2 -10  -2  236.08    6.20
   2  10   2  238.78    7.30
   2  10   2  219.38    7.60
  -2  10  -2  231.48    6.00
   2  10   2  228.28    6.60
   4 -10   2  111.79    4.30
  -4 -10  -2   85.79    4.00
  -4 -10  -2   92.69    3.80
  -4 -10  -2  102.69    3.00
   4 -10   2   89.59    3.40
   4 -10   2   98.39    3.20
   4 -10   2   88.89    3.90
   4  10   2   92.29    4.30
   4  10   2   89.69    4.60
   4  10   2   94.79    3.70
  -4  10  -2   93.99    2.90
   6 -10   2    3.60    1.20
  -6 -10  -2    4.20    1.40
   6 -10   2    3.40    0.90
   6 -10   2    6.00    1.40
  -6 -10  -2    5.20    1.30
   6  10   2    2.60    1.20
   6  10   2    4.80    1.50
   6  10   2    4.50    1.20
   6  10   2    2.60    1.20
   8 -10   2  445.86   12.50
  -8 -10  -2  415.86   12.20
   8 -10   2  431.06   12.10
   8 -10   2  419.56   10.50
   8  10   2  429.36   13.10
   8  10   2  450.35   11.50
   8  10   2  447.16   11.80
   8  10   2  460.35   13.00
  10 -10   2   17.00    1.40
  10 -10   2   18.40    2.50
  10 -10   2   16.90    2.60
  10  10   2   16.60    2.30
  10  10   2   19.00    2.90
  10  10   2   15.00    2.90
  10  10   2   13.10    2.10
  12 -10   2  310.17   10.80
  12 -10   2  309.27   10.30
  12  10   2  312.27    9.50
  12  10   2  326.67   11.30
  12  10   2  292.17    9.70
  12  10   2  301.57   11.60
  13 -11  -2   -1.50    1.10
  13 -11  -2   -1.50    1.20
 -13 -11   2    1.80    1.70
  13  11  -2    1.10    1.60
  13  11  -2    0.30    1.50
  13  11  -2    0.90    1.80
  13  11  -2    0.00    1.70
  11 -11  -2    2.60    1.50
 -11 -11   2    4.40    1.70
 -11 -11   2    5.60    1.50
  11  11  -2    5.80    1.70
  11  11  -2    5.50    1.70
  11  11  -2    5.90    1.90
  11  11  -2    6.30    2.00
  -9 -11   2  131.89    5.40
   9 -11  -2  137.19    5.60
  -9 -11   2  142.79    5.90
   9  11  -2  142.09    6.00
   9  11  -2  128.89    5.20
   9  11  -2  135.59    5.70
   9  11  -2  135.99    5.50
   7 -11  -2    5.40    1.10
  -7 -11   2    3.80    1.20
  -7 -11   2    4.60    1.50
   7 -11  -2    3.20    1.20
   7  11  -2    5.10    1.40
   7  11  -2    3.50    1.30
   7  11  -2    4.20    1.30
   7  11  -2    6.70    1.50
  -5 -11   2  204.98    6.60
  -5 -11   2  212.28    6.70
  -5 -11   2  217.08    7.00
   5 -11  -2  207.28    5.90
  -5  11   2  212.88    5.60
   5  11  -2  199.58    6.60
  -5  11   2  213.78    5.80
   5  11  -2  204.88    6.40
   5  11  -2  209.48    6.90
   5  11  -2  208.38    6.50
  -3 -11   2  746.53   17.40
  -3 -11   2  728.63   17.70
  -3 -11   2  712.33   17.50
   3 -11  -2  722.63   16.80
  -3 -11   2  744.03   17.90
   3  11  -2  721.23   17.00
  -3  11   2  715.53   16.70
   3  11  -2  705.83   17.50
   3  11  -2  729.43   17.10
  -3  11   2  725.93   16.60
   3  11  -2  733.13   17.60
  -1 -11   2  252.37    7.30
  -1 -11   2  256.37    7.40
  -1 -11   2  259.57    7.60
   1 -11  -2  251.37    6.90
  -1 -11   2  248.88    7.40
   1  11  -2  261.17    6.90
   1  11  -2  252.17    6.90
  -1  11   2  254.57    6.90
   1  11  -2  250.37    7.50
  -1  11   2  242.78    8.00
  -1  11   2  245.58    7.00
   1 -11   2  129.89    4.50
   1 -11   2  127.09    4.70
   1 -11   2  131.79    4.70
   1 -11   2  133.19    4.70
  -1 -11  -2  129.29    4.80
  -1 -11  -2  129.29    4.40
   1  11   2  129.19    4.40
   1  11   2  134.79    4.90
  -1  11  -2  127.99    4.00
   1  11   2  125.79    5.50
  -3 -11  -2  543.65   14.10
  -3 -11  -2  562.04   12.80
   3 -11   2  540.95   13.30
   3 -11   2  541.05   13.80
   3 -11   2  543.55   13.80
   3 -11   2  544.55   13.00
  -3 -11  -2  536.35   13.60
   3  11   2  571.04   14.40
   3  11   2  525.25   14.80
   3  11   2  527.95   13.40
  -3  11  -2  552.94   12.60
   5 -11   2   54.89    2.60
  -5 -11  -2   51.49    3.00
   5 -11   2   58.59    3.40
   5 -11   2   58.79    3.30
  -5 -11  -2   53.29    3.30
   5  11   2   55.19    3.90
   5  11   2   67.19    3.80
   5  11   2   59.29    3.20
   7 -11   2  362.66   10.60
  -7 -11  -2  369.26   11.00
   7 -11   2  375.96   10.80
  -7 -11  -2  367.96   10.60
   7 -11   2  355.56    9.30
   7  11   2  367.06   11.40
   7  11   2  379.16   10.20
   7  11   2  375.26   10.40
   7  11   2  365.86   11.60
   9 -11   2   20.20    1.60
   9 -11   2   23.30    2.80
   9 -11   2   22.50    2.80
  -9 -11  -2   21.20    2.70
   9  11   2   20.00    2.40
   9  11   2   22.60    3.00
   9  11   2   17.00    2.90
   9  11   2   17.30    2.40
   9  11   2   19.70    2.80
  11 -11   2   96.49    5.40
  11 -11   2   90.49    3.10
  11 -11   2   89.59    5.00
  11  11   2   92.59    5.70
  11  11   2   87.99    6.10
  11  11   2   84.49    4.50
  11  11   2   89.79    4.80
  13 -11   2  291.67   13.00
  13 -11   2  269.17    9.80
  13  11   2  281.47   11.60
  13  11   2  263.97   10.70
 -14 -12   2    1.00    1.80
  14 -12  -2   -2.10    1.20
  14 -12  -2    1.70    1.50
  14  12  -2    1.10    1.60
  14  12  -2    0.80    2.10
  14  12  -2    1.10    1.80
  14  12  -2   -1.50    1.80
 -12 -12   2   72.49    4.60
 -12 -12   2   64.19    4.20
  12 -12  -2   62.39    4.20
  12  12  -2   68.69    4.20
  12  12  -2   60.59    4.70
  12  12  -2   63.29    4.90
  12  12  -2   70.49    4.50
  10 -12  -2    4.10    1.60
 -10 -12   2    5.20    1.60
 -10 -12   2    7.10    2.00
  10  12  -2    6.80    1.80
  10  12  -2    4.00    1.70
  10  12  -2    6.50    1.90
  10  12  -2    6.80    1.70
   8 -12  -2   67.29    3.80
  -8 -12   2   61.09    3.60
  -8 -12   2   69.19    4.00
   8 -12  -2   65.39    3.10
   8  12  -2   66.79    3.90
   8  12  -2   63.09    3.50
   8  12  -2   60.99    3.70
  -6 -12   2    2.90    1.20
  -6 -12   2    2.30    2.00
   6 -12  -2    3.70    1.00
  -6 -12   2    1.40    1.20
   6 -12  -2    4.00    1.30
  -6 -12   2    2.50    1.10
  -6  12   2    3.70    0.90
   6  12  -2    5.00    1.50
   6  12  -2    2.20    1.20
   6  12  -2    2.60    1.30
   6  12  -2    2.80    1.20
  -4 -12   2  314.47    9.40
  -4 -12   2  335.27    9.70
   4 -12  -2  317.37    8.50
  -4 -12   2  325.27    9.30
  -4 -12   2  318.67    9.00
   4  12  -2  329.87    9.10
   4  12  -2  311.27    8.80
  -4  12   2  320.07    8.40
   4  12  -2  320.77    9.30
  -4  12   2  324.77    8.20
   2 -12  -2    1.50    0.80
  -2 -12   2    1.30    0.90
  -2 -12   2    1.50    0.90
  -2 -12   2    0.30    0.80
  -2 -12   2    1.10    0.90
   2  12  -2    1.40    0.80
   2  12  -2    0.10    0.80
  -2  12   2    0.80    0.70
   2  12  -2    1.20    1.00
  -2  12   2    0.70    0.80
   0 -12  -2  658.43   15.70
   0 -12   2  629.24   16.20
   0 -12  -2  654.33   16.30
   0 -12   2  663.03   16.00
   0 -12   2  654.53   15.90
   0 -12   2  635.14   16.20
   0  12   2  659.53   15.60
   0  12  -2  651.23   15.40
   0  12  -2  700.53   15.30
   0  12   2  657.43   17.00
  -2 -12  -2  279.37    8.50
   2 -12   2  265.97    7.90
  -2 -12  -2  266.77    7.80
   2 -12   2  280.37    8.10
   2 -12   2  276.57    7.70
  -2 -12  -2  286.57    7.50
   2 -12   2  261.57    8.10
   2  12   2  278.27    7.90
  -2  12  -2  283.77    7.30
   2  12   2  282.97    9.20
  -4 -12  -2   28.30    2.80
   4 -12   2   28.50    2.40
   4 -12   2   24.60    2.50
  -4 -12  -2   28.30    1.60
  -4 -12  -2   21.70    2.10
   4 -12   2   29.80    1.90
   4 -12   2   30.00    2.10
   4  12   2   31.50    3.30
  -4  12  -2   26.90    1.60
   4  12   2   29.40    2.70
   4  12   2   25.00    2.30
  -6 -12  -2    2.60    1.20
   6 -12   2    5.70    1.60
  -6 -12  -2    0.80    1.30
   6 -12   2    3.40    1.30
   6 -12   2    1.70    0.80
   6  12   2    3.40    1.40
   6  12   2    2.80    1.80
   6  12   2    1.10    1.30
   8 -12   2  112.99    4.00
   8 -12   2  111.29    5.30
   8 -12   2  116.09    5.30
  -8 -12  -2  116.49    5.50
   8  12   2  118.09    4.90
   8  12   2  109.29    5.00
   8  12   2  105.29    6.00
   8  12   2  117.39    5.90
  10 -12   2  107.69    3.70
  10 -12   2  117.69    5.80
  10 -12   2  119.09    5.60
  10  12   2   96.29    5.20
  10  12   2  107.99    5.20
  10  12   2  114.79    6.20
  10  12   2  101.09    6.40
  12 -12   2    1.70    1.80
  12  12   2    3.10    2.50
  12  12   2    1.50    2.10
  12  12   2    5.10    1.90
  12  12   2    2.80    1.70
  13 -13  -2  912.91   24.10
 -13 -13   2  951.10   24.60
  13 -13  -2  902.01   23.90
  13  13  -2  955.90   24.20
  13  13  -2  955.60   25.20
  13  13  -2  974.60   23.70
 -11 -13   2  340.67   11.00
  11 -13  -2  359.46   11.30
 -11 -13   2  352.26   11.40
  11  13  -2  348.67   11.60
  11  13  -2  349.17   11.00
  11  13  -2  349.17   10.60
   9 -13  -2   17.40    2.50
  -9 -13   2   14.20    2.10
  -9 -13   2   15.40    2.60
   9  13  -2   13.70    2.20
   9  13  -2   13.50    2.30
   9  13  -2   15.90    2.50
  -7 -13   2  613.64   16.10
   7 -13  -2  649.93   15.10
   7 -13  -2  590.64   16.10
  -7 -13   2  593.44   16.40
   7  13  -2  623.14   16.20
   7  13  -2  623.54   16.10
   7  13  -2  618.74   15.70
   5 -13  -2    1.50    0.90
  -5 -13   2    1.30    1.00
  -5 -13   2    1.30    1.20
  -5 -13   2    0.10    0.90
  -5 -13   2    2.00    1.10
  -5  13   2   -0.60    0.60
   5  13  -2    1.30    1.20
   5  13  -2    0.00    1.10
  -5  13   2    0.00    0.80
   5  13  -2    1.50    1.10
  -3 -13   2  280.47    7.90
   3 -13  -2  274.67    7.50
  -3 -13   2  257.47    8.10
  -3 -13   2  270.37    8.30
  -3 -13   2  271.17    8.50
  -3  13   2  258.27    7.20
   3  13  -2  258.47    8.20
   3  13  -2  260.27    7.60
  -3  13   2  256.27    7.40
   3  13  -2  262.87    7.90
  -1 -13   2 2977.50   63.59
  -1 -13   2 2972.00   64.09
  -1 -13   2 2974.00   64.39
  -1 -13   2 2932.91   64.09
   1 -13  -2 2951.10   63.39
  -1  13   2 2945.61   63.29
  -1  13   2 2898.51   63.49
  -1  13   2 2924.21   64.89
   1  13  -2 2879.71   64.09
   1  13  -2 2900.51   63.29
   1  13  -2 3071.59   63.29
   1 -13   2  409.36   10.60
   1 -13   2  407.86   10.70
  -1 -13  -2  389.16   10.50
   1 -13   2  385.26   11.00
   1 -13   2  406.06   11.00
  -1 -13  -2  401.26   11.20
   1  13   2  403.26   11.90
  -1  13  -2  390.86   10.00
   1  13   2  389.46   10.50
   3 -13   2   18.80    2.00
  -3 -13  -2   15.20    1.90
  -3 -13  -2   21.00    2.40
   3 -13   2   21.00    2.40
  -3 -13  -2   21.30    1.60
   3 -13   2   20.10    2.20
   3 -13   2   21.50    1.80
   3  13   2   17.90    2.00
   3  13   2   17.30    2.70
  -3  13  -2   19.40    1.50
   5 -13   2  262.77    7.80
  -5 -13  -2  270.77    8.50
  -5 -13  -2  268.87    8.90
   5 -13   2  276.57    8.50
   5 -13   2  279.17    8.70
   5  13   2  276.27    8.40
   5  13   2  262.77    9.60
  -7 -13  -2   14.50    2.50
   7 -13   2   14.10    2.30
   7 -13   2   16.50    1.80
   7 -13   2   18.80    2.50
  -7 -13  -2   12.90    2.20
   7  13   2   14.40    2.80
   7  13   2   16.20    2.40
  -9 -13  -2  124.49    6.00
   9 -13   2  122.59    4.30
   9 -13   2  123.39    5.80
   9 -13   2  130.79    6.00
   9  13   2  125.79    5.80
   9  13   2  124.59    5.60
   9  13   2  132.19    7.10
  11 -13   2 1001.80   23.30
  11 -13   2 1079.19   26.50
  11  13   2 1074.19   25.80
  11  13   2 1061.09   26.20
  11  13   2 1051.49   28.30
 -12 -14   2   41.80    4.00
  12 -14  -2   42.00    4.00
 -12 -14   2   45.50    4.50
  12  14  -2   43.00    3.80
  12  14  -2   43.90    4.10
  12  14  -2   50.09    4.80
  10 -14  -2   18.60    2.70
 -10 -14   2   17.10    2.70
 -10 -14   2   11.80    2.50
  10  14  -2   16.80    2.50
  10  14  -2   15.30    2.50
  10  14  -2   10.10    2.40
   8 -14  -2   11.20    2.10
  -8 -14   2   14.20    2.30
  -8 -14   2   11.30    2.20
   8  14  -2   17.00    2.50
   8  14  -2   16.50    2.30
   8  14  -2   16.90    2.50
   6 -14  -2   33.10    2.40
  -6 -14   2   39.30    3.10
  -6 -14   2   33.50    3.40
   6 -14  -2   34.50    2.90
   6  14  -2   34.10    3.00
   6  14  -2   31.80    3.00
   6  14  -2   33.00    3.20
  -4 -14   2   12.50    1.80
  -4 -14   2   17.60    2.30
   4 -14  -2   13.30    1.70
  -4 -14   2   12.90    2.10
  -4 -14   2   11.80    1.80
   4  14  -2    9.70    1.90
  -4  14   2   15.40    1.50
  -4  14   2   17.30    1.80
   4  14  -2   16.40    2.10
   4  14  -2   15.60    1.90
  -2 -14   2    6.10    1.60
   2 -14  -2    6.10    1.30
  -2 -14   2    8.20    1.60
  -2 -14   2    6.10    1.30
  -2 -14   2    4.60    1.40
   2  14  -2    6.00    1.60
  -2  14   2    8.30    1.40
  -2  14   2    7.50    1.30
   2  14  -2    5.90    1.30
   2  14  -2    9.00    1.50
   0 -14   2   98.89    4.40
   0 -14   2  102.39    4.00
   0 -14  -2   84.39    4.20
   0 -14  -2   90.29    3.90
   0 -14   2   96.19    4.30
   0 -14   2   86.99    4.00
   0  14   2   83.99    3.70
   0  14   2   91.79    4.80
   0  14  -2   82.69    3.60
   0  14   2   83.39    3.90
  -2 -14  -2   55.49    2.80
   2 -14   2   56.69    3.00
  -2 -14  -2   52.39    3.10
   2 -14   2   51.29    3.40
  -2 -14  -2   57.89    3.60
   2 -14   2   58.49    3.20
   2 -14   2   54.29    3.20
   2  14   2   58.99    4.10
   2  14   2   55.59    3.10
  -2  14  -2   55.99    2.70
  -4 -14  -2   90.29    4.30
   4 -14   2  100.49    4.40
   4 -14   2   94.69    4.60
   4 -14   2   85.79    4.00
  -4 -14  -2   98.19    4.90
   4  14   2   84.69    5.20
   4  14   2   98.99    4.40
  -6 -14  -2    4.70    1.50
  -6 -14  -2    3.80    1.70
   6 -14   2    2.40    1.00
   6 -14   2    4.50    1.50
   6 -14   2    3.30    1.50
   6  14   2    2.70    1.50
   6  14   2    2.20    1.90
   8 -14   2   42.00    2.60
   8 -14   2   46.70    3.70
  -8 -14  -2   39.70    3.80
  -8 -14  -2   44.00    4.10
   8  14   2   38.90    4.50
   8  14   2   45.50    3.70
   8  14   2   45.70    3.90
  10 -14   2  105.29    4.00
  10 -14   2  122.39    6.00
  10  14   2  127.89    5.80
  10  14   2  113.09    7.10
  10  14   2  108.09    5.80
 -11 -15   2    4.50    2.20
  11 -15  -2    6.20    2.20
 -11 -15   2    4.80    2.00
  11  15  -2    5.80    2.40
  11  15  -2    5.90    2.20
  11  15  -2    6.10    2.10
  -9 -15   2   51.79    4.00
  -9 -15   2   51.79    4.20
   9 -15  -2   44.80    3.90
   9  15  -2   45.90    4.00
   9  15  -2   48.30    4.10
   9  15  -2   49.50    3.80
  -7 -15   2    6.80    1.90
  -7 -15   2    9.40    2.20
   7 -15  -2   11.40    2.20
   7  15  -2    6.70    1.90
   7  15  -2    6.40    1.90
   7  15  -2    6.90    2.00
  -5 -15   2    1.70    1.10
  -5 -15   2    1.90    1.50
  -5 -15   2    2.90    1.40
  -5 -15   2    1.20    1.90
   5 -15  -2    0.70    1.00
   5  15  -2    2.90    1.40
   5  15  -2    1.50    1.40
   5  15  -2    1.40    1.40
   3 -15  -2  204.78    6.40
  -3 -15   2  183.28    7.10
  -3 -15   2  202.18    7.20
  -3 -15   2  186.78    6.90
  -3 -15   2  202.38    6.60
  -3  15   2  191.88    6.00
   3  15  -2  191.98    6.60
   3  15  -2  189.88    6.40
   3  15  -2  202.98    7.20
  -3  15   2  194.58    6.20
  -1 -15   2  147.49    5.90
  -1 -15   2  157.68    6.20
  -1 -15   2  160.58    6.00
  -1 -15   2  160.78    5.60
   1 -15  -2  158.28    5.60
   1  15  -2  150.28    5.30
  -1  15   2  151.78    6.50
  -1  15   2  154.08    5.60
  -1  15   2  145.29    5.20
   1  15  -2  174.58    5.90
   1 -15   2   22.30    2.20
   1 -15   2   18.20    2.30
  -1 -15  -2   21.60    2.40
  -1 -15  -2   27.20    3.00
   1 -15   2   21.50    2.40
   1 -15   2   26.60    2.80
   1  15   2   20.70    2.20
   1  15   2   18.20    2.70
  -1  15  -2   22.90    2.00
   3 -15   2  354.66   10.50
   3 -15   2  362.26   10.90
  -3 -15  -2  372.96    9.80
  -3 -15  -2  373.96   11.30
  -3 -15  -2  353.66   10.60
   3 -15   2  364.46   10.00
   3 -15   2  385.56   10.50
   3  15   2  371.16   10.50
   3  15   2  367.56   11.90
  -3  15  -2  373.76    9.40
   5 -15   2  179.38    7.00
   5 -15   2  189.88    6.90
   5 -15   2  181.58    6.40
  -5 -15  -2  171.88    7.30
  -5 -15  -2  192.78    7.00
   5  15   2  184.68    8.10
   5  15   2  179.88    6.70
   7 -15   2   62.79    4.20
  -7 -15  -2   58.39    4.40
   7 -15   2   57.39    3.30
  -7 -15  -2   50.59    3.90
   7  15   2   59.19    5.40
   7  15   2   57.39    4.00
   9 -15   2  109.49    5.70
   9 -15   2  101.09    4.20
   9  15   2  109.79    5.50
   9  15   2  113.49    5.80
   9  15   2  104.99    6.90
  10 -16  -2  565.64   16.50
 -10 -16   2  554.54   16.20
 -10 -16   2  587.64   17.00
  10  16  -2  551.94   15.70
  10  16  -2  570.54   16.80
  10  16  -2  559.94   16.20
   8 -16  -2   94.99    5.30
  -8 -16   2  101.19    5.40
  -8 -16   2  100.89    5.60
   8  16  -2  102.39    5.60
   8  16  -2   88.89    5.00
   8  16  -2   99.89    5.50
   6 -16  -2  128.29    5.90
  -6 -16   2  134.49    6.10
  -6 -16   2  127.59    6.20
   6 -16  -2  135.99    5.20
   6  16  -2  139.09    6.10
   6  16  -2  128.29    6.10
   6  16  -2  132.39    5.60
  -4 -16   2 1207.78   29.00
   4 -16  -2 1194.68   27.70
  -4 -16   2 1195.88   28.00
  -4 -16   2 1169.48   28.60
  -4 -16   2 1231.18   29.30
  -4  16   2 1188.08   27.40
  -4  16   2 1164.28   27.00
   4  16  -2 1220.88   28.40
   4  16  -2 1210.08   28.00
   4  16  -2 1187.48   28.80
  -2 -16   2   -0.40    1.20
  -2 -16   2    1.40    1.00
  -2 -16   2    1.40    1.30
  -2 -16   2    0.90    1.10
   2 -16  -2    0.00    1.00
  -2  16   2    1.50    1.10
  -2  16   2    2.20    1.20
   2  16  -2    3.80    1.40
   0 -16   2   43.90    3.30
   0 -16   2   44.20    2.90
   0 -16   2   39.80    3.20
   0 -16  -2   39.70    3.00
   0 -16   2   41.20    3.00
   0  16   2   42.60    3.70
   0  16   2   44.60    2.90
   0  16   2   45.60    3.10
   0  16  -2   44.60    2.80
  -2 -16  -2  721.83   18.30
   2 -16   2  716.13   18.70
   2 -16   2  726.53   18.70
  -2 -16  -2  754.82   19.20
   2 -16   2  746.03   18.00
   2 -16   2  736.03   17.80
  -2 -16  -2  707.83   17.60
   2  16   2  727.93   18.10
   2  16   2  716.33   19.70
  -2  16  -2  719.33   17.20
   4 -16   2  186.38    7.20
  -4 -16  -2  191.68    7.60
  -4 -16  -2  180.78    6.90
   4 -16   2  178.68    6.60
   4  16   2  177.18    6.70
   4  16   2  177.78    8.00
  -6 -16  -2  313.67   10.60
  -6 -16  -2  288.37    9.80
   6 -16   2  290.27    9.90
   6 -16   2  285.17    9.00
   6  16   2  304.77   11.30
   6  16   2  304.37    9.70
  -8 -16  -2  347.27   11.80
   8 -16   2  326.67    9.70
  -8 -16  -2  338.97   11.30
   8 -16   2  356.86   11.30
   8  16   2  349.96   11.00
   8  16   2  343.27   12.80
   8  16   2  340.17   11.20
  10 -16   2   10.40    1.60
  10 -16   2    8.80    2.40
  10  16   2   10.90    2.50
  10  16   2   12.60    3.60
  10  16   2   10.70    2.50
  -9 -17   2  131.89    6.80
   9 -17  -2  117.29    6.30
  -9 -17   2  126.89    6.40
   9  17  -2  117.59    6.40
   9  17  -2  123.39    6.00
   9  17  -2  127.89    6.70
  -7 -17   2   -0.30    1.50
   7 -17  -2    0.60    1.50
  -7 -17   2    2.90    2.00
   7  17  -2   -0.50    1.70
   7  17  -2    0.60    1.70
   7  17  -2    0.50    1.60
   5 -17  -2  235.68    7.40
   5 -17  -2  218.48    8.20
  -5 -17   2  228.68    8.50
  -5 -17   2  223.78    8.20
   5  17  -2  220.68    8.10
   5  17  -2  212.28    7.60
   5  17  -2  211.78    8.20
   3 -17  -2   36.60    2.90
  -3 -17   2   38.10    2.90
  -3 -17   2   36.50    3.40
  -3 -17   2   43.90    3.50
  -3 -17   2   38.00    3.40
  -3  17   2   37.40    2.80
   3  17  -2   36.40    3.10
  -3  17   2   36.90    2.60
  -1 -17   2   62.59    3.90
   1 -17  -2   64.49    3.70
  -1 -17   2   67.79    4.20
  -1 -17   2   64.19    3.60
  -1 -17   2   60.29    4.00
  -1  17   2   64.39    3.70
  -1  17   2   59.99    3.40
   1  17  -2   61.89    3.50
   1 -17   2   17.00    2.40
   1 -17   2   18.40    2.60
  -1 -17  -2   23.30    3.00
  -1 -17  -2   24.60    2.40
  -1 -17  -2   19.10    2.40
   1 -17   2   23.20    2.60
   1  17   2   22.50    3.10
   1  17   2   18.40    2.40
  -1  17  -2   21.00    2.20
   1  17   2   22.30    2.50
   3 -17   2   76.49    4.40
  -3 -17  -2   81.49    5.00
  -3 -17  -2   72.89    4.30
   3 -17   2   74.29    4.60
   3  17   2   75.49    4.30
   3  17   2   82.69    5.40
   5 -17   2  141.59    6.00
   5 -17   2  156.08    6.70
  -5 -17  -2  149.39    7.00
  -5 -17  -2  151.48    6.50
   5  17   2  146.09    6.30
   5  17   2  158.28    7.80
   7 -17   2   30.90    3.60
  -7 -17  -2   34.90    3.70
  -7 -17  -2   27.50    3.70
   7 -17   2   28.70    2.80
   7  17   2   34.50    4.40
   7  17   2   31.80    3.50
   7  17   2   29.40    3.30
   9 -17   2    8.20    1.60
   9 -17   2    8.70    2.40
   9  17   2   10.80    2.60
   9  17   2    6.90    2.50
   9  17   2    5.30    2.80
   8 -18  -2   16.70    3.00
  -8 -18   2   11.10    2.80
  -8 -18   2   16.50    2.90
   8  18  -2   17.90    3.10
   8  18  -2   10.20    2.70
   8  18  -2   13.60    2.70
  -6 -18   2    6.90    2.20
   6 -18  -2    8.80    2.10
  -6 -18   2    9.20    2.50
   6  18  -2    5.90    2.10
   6  18  -2    6.60    2.20
  -4 -18   2  201.58    7.80
   4 -18  -2  196.58    7.00
   4 -18  -2  192.88    7.60
  -4 -18   2  189.48    7.80
   4  18  -2  201.58    7.20
  -2 -18   2   54.59    4.00
  -2 -18   2   58.99    4.20
   2 -18  -2   71.19    4.00
  -2 -18   2   64.79    4.30
  -2  18   2   61.49    3.40
  -2  18   2   69.19    3.90
   2  18  -2   60.49    3.80
   0 -18   2  761.72   19.20
   0 -18   2  739.03   19.80
   0 -18  -2  768.52   18.90
   0 -18   2  738.33   19.40
   0 -18  -2  744.73   18.90
   0  18  -2  724.63   18.10
   0  18   2  746.03   18.90
   0  18   2  729.93   20.00
   0  18   2  724.33   18.40
   2 -18   2  187.38    7.40
  -2 -18  -2  201.68    7.90
  -2 -18  -2  190.48    7.20
   2 -18   2  196.78    7.60
  -2 -18  -2  193.78    6.70
   2  18   2  178.68    6.90
   2  18   2  184.38    7.20
   2  18   2  194.48    8.20
   4 -18   2    0.90    1.30
   4 -18   2    0.70    1.60
  -4 -18  -2    1.40    2.00
  -4 -18  -2    2.90    1.60
   4  18   2    2.50    1.80
   4  18   2    6.00    2.50
   4  18   2    0.60    1.70
  -6 -18  -2   53.49    4.20
   6 -18   2   53.69    4.40
  -6 -18  -2   42.90    4.40
   6 -18   2   50.39    3.60
   6  18   2   50.79    4.20
   6  18   2   50.49    5.20
   6  18   2   49.60    4.40
  -8 -18  -2  168.48    7.70
   8 -18   2  160.88    7.40
   8 -18   2  159.48    6.20
   8  18   2  168.78    7.70
   8  18   2  161.48    7.30
   8  18   2  163.48    8.80
  -7 -19   2  180.78    7.90
   7 -19  -2  177.08    7.90
  -7 -19   2  186.48    8.30
   7  19  -2  176.28    7.40
   7  19  -2  182.48    8.00
  -5 -19   2    4.40    2.10
   5 -19  -2    4.90    1.90
  -5 -19   2    4.60    2.00
   5  19  -2    2.70    1.80
  -3 -19   2   52.19    4.20
   3 -19  -2   50.49    3.90
   3 -19  -2   51.29    3.60
  -3 -19   2   60.29    4.50
  -3 -19   2   46.40    4.00
   3  19  -2   45.40    3.60
  -1 -19   2  332.17   10.80
  -1 -19   2  323.87   10.80
  -1 -19   2  331.27   11.20
   1 -19  -2  345.07   10.40
   1 -19  -2  340.37   10.50
  -1  19   2  317.37   10.10
  -1  19   2  340.37    9.90
   1  19  -2  331.57    9.90
  -1 -19  -2    0.60    1.10
   1 -19   2    2.00    1.70
  -1 -19  -2    0.80    1.40
   1 -19   2    0.60    1.40
   1 -19   2    1.00    1.40
   1  19   2    1.50    1.50
   1  19   2    1.40    1.80
   1  19   2   -0.20    1.50
  -1  19  -2    0.30    1.20
  -3 -19  -2   60.49    4.30
   3 -19   2   63.09    4.60
   3 -19   2   66.89    4.40
   3  19   2   58.89    4.10
   3  19   2   72.79    5.30
   3  19   2   70.89    4.60
   5 -19   2   29.30    3.20
  -5 -19  -2   27.90    3.50
   5 -19   2   29.40    3.70
   5  19   2   28.90    3.40
   5  19   2   28.30    4.10
   5  19   2   23.70    3.30
   7 -19   2    0.10    1.30
  -7 -19  -2    3.70    2.00
   7 -19   2    1.00    1.90
   7  19   2   -2.20    1.90
   7  19   2    1.30    1.90
   7  19   2    2.10    2.40
  -6 -20   2    9.20    2.90
   6 -20  -2   11.00    2.50
  -6 -20   2   10.00    2.40
   6  20  -2   10.00    2.50
   4 -20  -2   30.30    4.70
  -4 -20   2   17.50    2.90
   4 -20  -2   26.90    3.40
  -4 -20   2   20.50    3.20
   4  20  -2   20.50    2.70
   2 -20  -2   74.89    4.60
  -2 -20   2   65.69    4.70
   2 -20  -2   71.19    4.40
  -2 -20   2   70.69    4.80
  -2  20   2   71.59    4.00
   2  20  -2   64.29    4.00
  -2  20   2   65.29    4.20
   0 -20   2   63.09    4.80
   0 -20   2   70.79    4.80
   0 -20   2   72.09    4.60
   0 -20  -2   79.99    4.60
   0 -20  -2   72.59    4.40
   0  20  -2   74.89    4.10
   0  20   2   71.99    4.30
   0  20   2   73.79    4.50
   2 -20   2    5.20    1.90
   2 -20   2    4.40    2.00
  -2 -20  -2    2.60    1.70
   2  20   2    6.00    2.00
   2  20   2    6.20    2.30
   2  20   2    4.20    1.90
   4 -20   2    4.30    1.80
  -4 -20  -2    2.70    1.80
   4 -20   2    1.50    1.90
   4  20   2   -0.60    1.90
   4  20   2    3.30    2.20
   4  20   2    4.40    2.10
   5 -21  -2  143.99    7.20
  -5 -21   2  140.49    7.20
  -5 -21   2  152.08    7.50
   5  21  -2  153.08    6.70
   3 -21  -2  396.96   12.70
   3 -21  -2  401.66   12.20
  -3 -21   2  391.36   12.80
  -3 -21   2  400.06   13.00
   3  21  -2  385.76   11.80
  -1 -21   2   80.49    5.30
   1 -21  -2   81.59    4.90
   1 -21  -2   80.29    4.80
  -1 -21   2   85.89    5.20
  -1  21   2   81.39    4.80
  -1  21   2   83.99    4.60
   1  21  -2   82.39    4.40
   1 -21   2   69.99    5.10
  -1 -21  -2   95.69    5.30
   1 -21   2   86.19    5.50
   1  21   2   82.29    4.80
   1  21   2   84.59    5.10
  -3 -21  -2  345.67   11.60
   3 -21   2  352.96   11.80
   3 -21   2  352.36   11.90
   3  21   2  337.77   11.50
   3  21   2  354.76   11.20
   3  21   2  353.36   12.60
  16   0  -3    5.00    1.70
  16   0  -3    8.80    2.50
  16   0  -3    5.30    1.90
  14   0  -3  262.17    8.30
  14   0  -3  267.57    8.60
  14   0  -3  269.67    9.40
  12   0  -3    1.20    1.20
  12   0  -3    5.20    1.20
  12   0  -3    3.20    1.20
 -10   0   3  625.14   14.40
  10   0  -3  573.54   14.70
  10   0  -3  610.74   14.40
   8   0  -3 2776.02   61.59
  -8   0   3 2910.51   61.39
   8   0  -3 2990.20   61.89
   8   0  -3 2842.12   61.49
  -6   0   3   93.99    3.30
   6   0  -3   90.79    3.20
   6   0  -3   95.19    3.40
   6   0  -3   93.79    3.20
   4   0  -3  106.89    3.20
  -4   0   3  102.19    3.30
  -4   0   3  103.49    3.20
   4   0  -3  100.29    3.30
  -4   0   3  105.19    2.40
   4   0  -3  105.89    3.50
   2   0  -3 2488.15   50.59
  -2   0   3 2344.77   50.49
   2   0  -3 2404.46   50.89
  -2   0   3 2291.57   50.79
  -2   0   3 2369.96   50.89
   0   0   3 2615.54   57.39
   0   0  -3 2763.92   56.79
   0   0   3 2634.54   56.49
   0   0  -3 2691.53   56.59
   0   0   3 2653.53   56.99
   0   0   3 2648.94   56.99
  -2   0  -3 1810.62   38.60
   2   0   3 1784.32   38.90
   2   0   3 1838.62   39.20
   2   0   3 1776.92   39.20
   2   0   3 1831.02   38.70
   4   0   3 4562.44   98.19
   4   0   3 4775.22  100.79
   4   0   3 4660.03   99.69
   4   0   3 4626.34   97.89
   6   0   3 1061.99   23.00
   6   0   3 1009.90   23.60
   6   0   3 1045.60   23.70
   8   0   3   56.49    3.10
   8   0   3   49.70    2.80
   8   0   3   56.49    2.40
  10   0   3  529.75   13.90
  10   0   3  549.85   14.50
  12   0   3   39.50    3.60
  12   0   3   35.30    3.00
  14   0   3  489.45   19.20
  14   0   3  474.65   13.60
  15  -1  -3   12.00    2.50
  15  -1  -3   12.70    2.00
  15  -1  -3   12.80    2.20
  15   1  -3   10.40    2.00
  15   1  -3   11.40    2.10
  15   1  -3   13.40    2.60
  13  -1  -3   14.00    2.10
  13  -1  -3   12.00    2.20
  13   1  -3   12.80    2.00
  13   1  -3   11.40    1.80
  13   1  -3   12.50    2.20
  11  -1  -3  163.08    5.60
 -11  -1   3  171.18    5.30
  11  -1  -3  164.08    5.30
 -11   1   3  159.78    4.90
  11   1  -3  162.68    4.90
  11   1  -3  166.98    6.20
  11   1  -3  167.88    5.20
  11   1  -3  161.98    5.60
   9  -1  -3   76.79    3.30
   9  -1  -3   78.69    3.20
  -9  -1   3   81.19    3.10
   9   1  -3   72.99    3.20
   9   1  -3   76.49    3.00
  -9   1   3   75.29    2.90
   7  -1  -3    1.80    0.80
   7  -1  -3    1.50    0.70
   7  -1  -3    2.20    0.80
   7   1  -3    2.00    0.80
   7   1  -3    2.10    0.80
   7   1  -3    1.00    0.70
   5  -1  -3 1127.99   24.40
   5  -1  -3 1118.19   24.10
  -5  -1   3 1082.19   24.40
  -5  -1   3 1090.59   23.30
   5  -1  -3 1057.89   24.20
   5   1  -3 1087.79   24.50
  -5   1   3 1126.19   24.20
  -5   1   3 1153.38   24.20
   5   1  -3 1090.49   24.10
   5   1  -3 1062.39   24.20
   3  -1  -3    6.80    1.00
   3  -1  -3    5.80    0.70
  -3  -1   3    4.30    0.80
   3  -1  -3    6.20    0.90
  -3  -1   3    6.90    1.00
  -3  -1   3    4.90    0.70
  -3  -1   3    5.50    0.60
   3   1  -3    4.20    0.80
   3   1  -3    5.20    0.70
  -3   1   3    5.60    0.90
  -3   1   3    6.60    0.80
  -3   1   3    3.60    0.70
  -1  -1   3  106.09    3.30
  -1  -1   3  112.19    3.60
   1  -1  -3  106.29    2.80
   1  -1  -3  105.59    3.20
  -1  -1   3   98.49    3.60
   1   1  -3  106.69    3.30
  -1   1   3  106.19    3.20
  -1   1   3  104.29    3.50
  -1   1   3  104.59    3.50
   1   1  -3  108.09    2.90
   1  -1   3  163.58    4.30
   1  -1   3  170.08    5.00
   1  -1   3  172.28    4.80
  -1  -1  -3  164.58    4.40
   1  -1   3  163.08    4.40
  -1  -1  -3  168.48    3.70
   1   1   3  163.38    4.80
   1   1   3  156.88    4.70
   1   1   3  155.48    4.50
   1   1   3  161.68    4.80
  -1   1  -3  166.28    3.70
  -1   1  -3  159.28    4.50
   3  -1   3  212.18    5.90
   3  -1   3  216.28    5.60
   3  -1   3  211.78    5.50
  -3  -1  -3  215.18    5.40
   3  -1   3  209.68    6.20
   3   1   3  215.78    6.10
   3   1   3  220.28    6.10
   3   1   3  215.38    6.00
  -3   1  -3  216.88    5.60
   3   1   3  205.98    5.60
   5  -1   3  308.77    7.40
   5  -1   3  295.97    7.70
   5  -1   3  293.57    8.40
   5  -1   3  290.37    7.80
   5   1   3  297.87    7.50
   5   1   3  294.37    8.00
   5   1   3  293.47    8.00
   7  -1   3  154.08    5.00
   7  -1   3  152.08    5.00
   7  -1   3  152.28    4.40
   7   1   3  152.48    4.60
   7   1   3  152.48    5.20
   7   1   3  147.79    5.30
   9  -1   3    2.00    1.00
   9  -1   3    0.40    1.00
   9   1   3    0.90    0.80
   9   1   3    2.00    1.10
   9   1   3    1.20    1.20
  11  -1   3  110.89    5.20
  11  -1   3  109.19    4.70
  11   1   3  113.69    5.50
  11   1   3  116.79    5.00
  13  -1   3    1.60    1.70
  13  -1   3    4.30    1.50
  13   1   3    2.70    1.60
  13   1   3    2.90    2.00
  16  -2  -3   99.59    6.00
  16  -2  -3   97.19    4.70
  16  -2  -3  104.19    5.30
  16   2  -3  105.79    6.20
  16   2  -3   96.49    5.20
  16   2  -3  107.19    5.30
  14  -2  -3    3.60    1.50
  14  -2  -3    4.40    1.80
  14   2  -3    5.50    1.90
  14   2  -3    4.60    1.70
  14   2  -3    6.00    1.70
  12  -2  -3  233.48    7.40
  12  -2  -3  241.38    7.10
 -12  -2   3  230.68    7.00
  12   2  -3  237.08    7.50
  12   2  -3  231.28    6.60
  12   2  -3  233.78    8.00
 -10  -2   3    0.00    0.70
  10  -2  -3    2.00    0.90
  10  -2  -3    2.70    1.00
 -10   2   3    1.10    0.60
  10   2  -3    2.60    0.90
  10   2  -3    2.90    1.10
  10   2  -3    1.10    0.90
   8  -2  -3  504.75   12.00
  -8  -2   3  493.05   12.10
   8  -2  -3  491.15   12.00
   8  -2  -3  492.05   12.10
   8   2  -3  501.05   12.10
   8   2  -3  485.95   11.80
   6  -2  -3 2458.95   52.19
  -6  -2   3 2569.84   52.39
  -6  -2   3 2455.55   51.39
   6  -2  -3 2301.17   52.09
  -6  -2   3 2483.35   52.49
   6  -2  -3 2410.26   52.09
   6   2  -3 2335.97   51.99
   6   2  -3 2483.55   52.59
   6   2  -3 2434.86   52.09
   4  -2  -3  381.06    8.90
   4  -2  -3  361.36    9.00
  -4  -2   3  376.86    8.50
  -4  -2   3  378.96    9.30
  -4  -2   3  363.96    9.30
   4  -2  -3  374.86    9.20
  -4   2   3  374.56    8.80
  -4   2   3  379.26    9.10
  -4   2   3  368.16    8.80
   4   2  -3  378.56    8.90
   4   2  -3  372.36    9.10
  -2  -2   3  387.16    8.70
   2  -2  -3  379.66    8.90
  -2  -2   3  367.16    9.40
  -2   2   3  373.26    8.90
  -2   2   3  380.06    9.30
   2   2  -3  354.66    9.00
  -2   2   3  367.56    8.90
   2   2  -3  385.16    8.60
   0  -2   3 1125.89   26.30
   0  -2   3 1195.08   26.10
   0  -2   3 1175.78   25.60
   0  -2  -3 1229.38   25.60
   0   2  -3 1167.68   25.80
   0   2   3 1199.48   25.90
   0   2   3 1217.48   26.20
   0   2  -3 1185.48   25.10
   0   2   3 1156.58   25.70
   0   2   3 1170.68   26.10
  -2  -2  -3  368.46    8.60
   2  -2   3  368.96    9.50
   2  -2   3  380.76    8.80
   2  -2   3  372.96    8.60
   2  -2   3  370.16    9.10
  -2   2  -3  380.06    9.00
   2   2   3  363.26    8.90
   2   2   3  371.16    9.20
   2   2   3  366.56    9.40
   2   2   3  351.46    9.30
  -4  -2  -3   49.40    1.80
   4  -2   3   47.00    2.60
   4  -2   3   47.30    2.20
   4  -2   3   49.60    2.00
   4  -2   3   46.00    2.00
   4   2   3   49.30    2.50
   4   2   3   50.09    2.10
   4   2   3   49.10    2.50
   4   2   3   49.00    2.20
   6  -2   3 1940.81   42.40
   6  -2   3 2028.70   41.80
   6  -2   3 1991.40   42.40
   6  -2   3 1910.21   43.30
   6   2   3 1902.21   42.90
   6   2   3 1985.40   42.20
   6   2   3 1947.71   43.00
   6   2   3 1941.21   42.00
   8  -2   3   23.60    1.80
   8  -2   3   21.00    2.00
   8  -2   3   20.40    1.80
   8   2   3   18.30    2.10
   8   2   3   21.90    2.20
   8   2   3   20.70    1.70
  10  -2   3    2.80    1.10
  10  -2   3    2.70    1.20
  10   2   3    1.20    1.20
  10   2   3    1.40    1.40
  12  -2   3  141.29    5.50
  12  -2   3  148.99    6.30
  12   2   3  154.28    6.90
  12   2   3  145.59    6.10
  14  -2   3   30.40    2.90
  14  -2   3   27.30    3.70
  14   2   3   29.40    3.30
  14   2   3   28.20    3.70
  15  -3  -3    7.10    2.10
  15  -3  -3    6.70    1.90
  15   3  -3    7.60    2.00
  15   3  -3    7.30    1.90
  15   3  -3    7.70    2.30
  13  -3  -3  405.56   11.50
  13  -3  -3  405.16   12.30
  13  -3  -3  423.46   11.20
  13   3  -3  425.86   12.50
  13   3  -3  413.26   11.60
  13   3  -3  403.26   11.70
  11  -3  -3  401.46   10.90
  11  -3  -3  410.26   10.70
 -11  -3   3  402.26   10.70
  11   3  -3  419.96   10.20
  11   3  -3  395.26   11.40
  11   3  -3  400.86   10.90
  11   3  -3  407.66   10.30
   9  -3  -3  571.44   14.00
   9  -3  -3  562.44   14.10
  -9  -3   3  582.94   14.20
   9  -3  -3  617.04   14.30
   9   3  -3  584.74   13.70
   9   3  -3  574.74   14.50
   9   3  -3  564.84   14.10
   7  -3  -3  706.53   16.70
  -7  -3   3  732.23   16.00
  -7  -3   3  751.72   16.90
   7  -3  -3  709.33   16.70
   7  -3  -3  707.53   16.50
  -7  -3   3  727.93   17.20
  -7  -3   3  724.43   16.90
   7   3  -3  686.73   16.60
   7   3  -3  744.93   17.30
   7   3  -3  716.73   16.50
   7   3  -3  718.13   16.90
  -5  -3   3 3044.00   63.19
  -5  -3   3 2900.71   63.29
  -5  -3   3 3017.80   62.29
   5  -3  -3 2811.52   62.89
   5  -3  -3 3012.70   62.99
  -5   3   3 2991.80   62.49
   5   3  -3 2884.11   62.79
   5   3  -3 2997.50   62.79
  -3  -3   3    0.30    0.40
   3  -3  -3    0.80    0.60
  -3  -3   3    0.30    0.50
  -3  -3   3    0.40    0.50
   3  -3  -3    0.30    0.50
   3   3  -3    0.90    0.50
  -3   3   3   -0.10    0.30
   3   3  -3    0.60    0.60
   1  -3  -3 1185.78   25.40
  -1  -3   3 1180.78   25.30
  -1  -3   3 1130.59   25.80
  -1  -3   3 1171.78   26.10
  -1   3   3 1142.59   25.90
   1   3  -3 1182.58   25.00
   1   3  -3 1174.08   25.60
  -1   3   3 1180.38   25.40
  -1   3   3 1112.79   25.30
  -1   3   3 1203.68   25.90
   1  -3   3 1164.48   26.20
  -1  -3  -3 1245.68   26.10
   1  -3   3 1232.58   26.70
   1  -3   3 1185.38   27.00
   1   3   3 1222.18   27.00
   1   3   3 1216.28   26.50
   1   3   3 1128.69   27.00
  -1   3  -3 1242.88   26.60
  -1   3  -3 1248.08   25.90
   3  -3   3  268.07    6.60
   3  -3   3  261.87    6.40
  -3  -3  -3  264.47    6.40
   3  -3   3  261.57    7.60
   3  -3   3  261.57    7.00
   3  -3   3  288.67    6.40
  -3  -3  -3  282.87    6.50
   3   3   3  264.67    6.80
   3   3   3  267.67    7.00
   3   3   3  271.67    7.50
   3   3   3  260.07    7.50
   5  -3   3  673.83   15.40
   5  -3   3  666.23   15.70
   5  -3   3  677.63   15.20
   5  -3   3  711.93   14.50
   5  -3   3  664.23   16.50
   5   3   3  682.43   15.60
   5   3   3  694.23   15.80
   5   3   3  685.93   16.40
   5   3   3  661.43   16.40
   7  -3   3 1790.12   40.70
   7  -3   3 1823.42   39.50
   7  -3   3 1749.72   39.40
   7  -3   3 1866.21   38.70
   7   3   3 1773.82   40.40
   7   3   3 1828.12   39.20
   7   3   3 1794.92   40.30
   7   3   3 1836.82   39.40
   9  -3   3   42.00    3.30
   9  -3   3   35.20    2.30
   9  -3   3   42.90    2.70
   9   3   3   39.90    3.00
   9   3   3   43.90    2.30
   9   3   3   40.90    3.20
   9   3   3   41.40    2.40
  11  -3   3   65.29    3.40
  11  -3   3   68.29    4.50
  11  -3   3   68.39    3.90
  11   3   3   71.19    4.20
  11   3   3   67.39    4.50
  13  -3   3  255.07    9.90
  13  -3   3  241.68    7.80
  13   3   3  260.27    9.00
  13   3   3  247.18    9.70
  16  -4  -3    9.40    1.70
  16  -4  -3    6.60    1.90
  16  -4  -3    8.40    2.30
  16   4  -3    6.80    2.00
  16   4  -3    5.70    2.10
  16   4  -3    7.80    2.50
  14  -4  -3   13.50    2.50
  14  -4  -3   11.20    2.00
  14   4  -3   13.20    2.10
  14   4  -3   13.80    2.30
  14   4  -3   13.00    2.40
  12  -4  -3  117.89    4.90
  12  -4  -3  127.79    4.80
 -12  -4   3  120.39    4.70
  12   4  -3  119.79    5.10
  12   4  -3  118.09    4.40
  12   4  -3  116.19    5.40
  12   4  -3  114.49    4.80
  10  -4  -3   21.20    2.10
 -10  -4   3   25.60    2.10
  10  -4  -3   26.10    2.10
  10   4  -3   22.50    2.30
  10   4  -3   21.80    1.90
  10   4  -3   26.40    2.20
  10   4  -3   21.90    1.70
  -8  -4   3   16.70    1.30
   8  -4  -3   19.70    1.80
   8  -4  -3   15.40    1.40
   8  -4  -3   15.60    1.60
  -8  -4   3   17.10    1.80
   8   4  -3   17.10    1.50
   8   4  -3   16.50    1.70
   8   4  -3   16.80    1.70
  -6  -4   3   36.30    2.00
  -6  -4   3   33.10    2.10
  -6  -4   3   33.30    1.60
   6  -4  -3   28.20    1.80
   6  -4  -3   32.80    1.80
  -6  -4   3   33.10    2.00
  -6   4   3   33.60    1.60
   6   4  -3   34.10    1.90
   6   4  -3   35.00    1.90
   6   4  -3   31.20    1.80
  -4  -4   3  120.29    4.10
   4  -4  -3  124.69    4.00
  -4  -4   3  127.19    3.70
  -4  -4   3  130.19    4.30
  -4   4   3  122.89    3.30
  -4   4   3  128.09    3.90
   4   4  -3  124.09    3.90
   4   4  -3  119.49    3.60
   4   4  -3  122.49    3.80
  -4   4   3  123.59    3.70
  -2  -4   3  136.09    4.60
  -2  -4   3  142.69    4.40
   2  -4  -3  141.59    4.10
  -2  -4   3  142.99    4.10
  -2   4   3  136.69    3.60
   2   4  -3  139.49    3.50
   2   4  -3  136.39    3.90
  -2   4   3  136.49    4.00
  -2   4   3  142.09    4.40
   2   4  -3  138.69    4.20
   0  -4   3   33.30    1.80
   0  -4   3   38.10    2.20
   0  -4  -3   34.60    1.60
   0  -4   3   36.20    1.80
   0   4   3   32.70    2.10
   0   4   3   34.40    1.60
   0   4   3   38.50    2.00
   0   4  -3   33.40    1.50
   0   4  -3   35.10    1.80
   0   4   3   35.70    1.80
   0   4   3   33.70    1.60
  -2  -4  -3   81.19    2.50
   2  -4   3   80.79    3.40
   2  -4   3   80.29    3.00
   2   4   3   80.59    3.50
   2   4   3   82.79    3.00
   2   4   3   78.09    2.80
  -4  -4  -3    2.10    0.50
   4  -4   3    2.90    0.60
   4  -4   3    4.70    0.70
   4  -4   3    1.20    0.90
   4  -4   3    2.20    0.80
   4   4   3    1.50    1.00
   4   4   3    3.00    0.90
   4   4   3    2.10    0.80
   4   4   3    3.20    1.00
   6  -4   3   14.50    1.40
   6  -4   3   16.30    0.90
   6  -4   3   14.80    1.90
   6  -4   3   17.80    1.50
   6  -4   3   17.10    1.20
   6   4   3   16.90    1.70
   6   4   3   16.00    1.90
   6   4   3   17.20    2.00
   6   4   3   19.70    1.70
   8  -4   3   23.90    1.80
   8  -4   3   24.90    1.90
   8  -4   3   25.70    2.70
   8   4   3   29.80    2.10
   8   4   3   29.70    2.00
   8   4   3   26.10    2.50
   8   4   3   22.40    2.50
  10  -4   3    7.40    2.00
  10  -4   3    6.60    1.30
  10  -4   3    8.30    1.60
  10   4   3    9.20    1.90
  10   4   3    8.40    1.40
  10   4   3    7.50    2.00
  10   4   3   10.60    1.40
  12  -4   3   54.19    4.50
  12  -4   3   61.09    3.20
  12   4   3   58.19    4.60
  12   4   3   53.59    4.10
  14  -4   3    1.80    1.30
  14  -4   3    0.30    2.00
  14   4   3   -0.10    1.50
  14   4   3   -1.30    1.90
  15  -5  -3   51.39    4.30
  15  -5  -3   51.49    3.70
  15   5  -3   44.40    4.30
  15   5  -3   54.49    3.90
  15   5  -3   45.30    4.00
  13  -5  -3  292.27    9.20
  13  -5  -3  296.17    8.90
 -13  -5   3  294.07    9.00
  13   5  -3  300.07    9.60
  13   5  -3  320.37   10.10
  13   5  -3  287.07    8.40
  13   5  -3  289.17    9.10
 -11  -5   3    1.40    1.00
  11  -5  -3    2.10    1.10
  11   5  -3    2.20    1.00
  11   5  -3    9.90    1.80
  11   5  -3    0.60    1.10
  11   5  -3    1.40    1.10
   9  -5  -3 1581.34   35.60
  -9  -5   3 1590.44   35.80
   9  -5  -3 1631.94   35.70
   9  -5  -3 1653.33   36.20
  -9  -5   3 1627.14   35.00
   9   5  -3 1607.54   35.90
   9   5  -3 1605.94   34.90
   9   5  -3 1538.85   35.90
   9   5  -3 1560.84   35.50
   7  -5  -3 1300.47   28.60
  -7  -5   3 1266.67   27.90
  -7  -5   3 1274.77   28.70
  -7  -5   3 1218.38   28.70
   7  -5  -3 1279.07   28.20
  -7  -5   3 1305.47   29.10
   7   5  -3 1244.48   28.40
   7   5  -3 1312.97   28.60
  -7   5   3 1282.57   27.60
   7   5  -3 1277.47   28.10
  -5  -5   3  570.04   13.80
   5  -5  -3  579.34   13.70
  -5  -5   3  563.44   13.90
   5  -5  -3  574.64   13.60
  -5  -5   3  568.14   14.00
  -5  -5   3  581.34   13.30
   5   5  -3  569.44   13.50
   5   5  -3  582.44   13.30
  -5   5   3  590.84   13.20
   5   5  -3  561.84   13.40
   3  -5  -3 4176.28   91.79
  -3  -5   3 4046.00   87.79
  -3  -5   3 3949.60   90.09
  -3  -5   3 4117.19   90.39
   3  -5  -3 4149.28   87.89
   3  -5  -3 4238.98   88.09
   3   5  -3 4191.78   87.69
  -3   5   3 4073.59   88.49
  -3   5   3 4257.47   87.99
   3   5  -3 4158.58   87.69
   3   5  -3 4168.38   87.89
  -3   5   3 4387.76   88.09
  -1  -5   3  239.58    6.20
   1  -5  -3  229.38    5.60
   1  -5  -3  223.58    5.90
  -1  -5   3  221.58    6.30
  -1  -5   3  216.58    6.60
  -1   5   3  240.48    6.80
  -1   5   3  232.88    5.90
  -1   5   3  238.18    6.50
   1   5  -3  227.88    5.90
  -1   5   3  235.88    6.10
   1   5  -3  220.88    6.20
  -1   5   3  219.68    5.60
   1  -5   3   44.00    2.50
  -1  -5  -3   43.50    1.80
   1  -5   3   44.60    2.10
   1  -5   3   44.30    2.10
   1   5   3   41.30    1.90
  -1   5  -3   42.80    1.80
   1   5   3   42.60    2.10
   1   5   3   45.30    1.90
   1   5   3   45.40    2.40
   1   5   3   40.10    2.60
   3  -5   3 9999.00  207.98
  -3  -5  -3 9856.71  205.68
   3  -5   3 9673.43  207.38
   3   5   3 9572.64  206.88
   3   5   3 9817.82  206.28
   3   5   3 9815.42  209.68
   3   5   3 9471.55  204.78
   5  -5   3   35.30    1.60
   5  -5   3   33.20    1.90
  -5  -5  -3   35.40    1.30
   5  -5   3   34.50    2.60
   5   5   3   35.10    2.50
   5   5   3   37.60    2.10
   5   5   3   32.50    2.60
   5   5   3   37.50    2.20
   7  -5   3  137.79    4.40
   7  -5   3  143.19    4.40
   7  -5   3  132.69    5.40
   7   5   3  138.39    5.50
   7   5   3  144.29    4.70
   7   5   3  139.09    4.80
   7   5   3  130.29    5.40
   9  -5   3  943.51   23.90
   9  -5   3  985.80   23.10
   9  -5   3  941.31   22.00
   9   5   3  982.50   23.80
   9   5   3  998.40   22.30
   9   5   3  935.91   23.80
   9   5   3  977.50   22.50
  11  -5   3    4.00    1.80
  11  -5   3    2.80    1.10
  11   5   3    3.60    2.00
  11   5   3    1.40    1.60
  13  -5   3  387.46   13.00
  13  -5   3  380.66   10.30
  13   5   3  391.86   13.10
  13   5   3  371.36   12.20
  16  -6  -3    7.00    1.40
  16  -6  -3    6.20    2.40
  16  -6  -3   12.40    2.40
  16   6  -3    8.80    2.40
  16   6  -3    9.50    2.30
  16   6  -3    6.70    2.50
  14  -6  -3   34.00    3.20
  14  -6  -3   34.90    2.90
  14   6  -3   33.80    3.70
  14   6  -3   31.70    3.40
  14   6  -3   32.30    3.20
 -12  -6   3  161.08    6.00
  12  -6  -3  161.08    5.90
  12  -6  -3  168.78    6.10
  12   6  -3  153.48    5.90
  12   6  -3  164.38    6.60
  12   6  -3  158.48    6.40
  12   6  -3  161.08    5.60
 -10  -6   3  445.96   12.00
  10  -6  -3  459.15   12.00
  10  -6  -3  436.56   11.80
 -10  -6   3  449.46   11.30
  10   6  -3  437.46   12.20
  10   6  -3  431.26   11.70
  10   6  -3  455.75   12.30
  10   6  -3  442.36   11.50
  10   6  -3  468.95   11.10
   8  -6  -3  549.45   13.50
   8  -6  -3  556.84   12.90
  -8  -6   3  532.75   12.90
  -8  -6   3  528.95   13.60
   8   6  -3  519.55   13.40
   8   6  -3  558.04   13.00
   8   6  -3  515.25   13.20
   8   6  -3  550.54   13.80
  -6  -6   3   51.69    2.90
   6  -6  -3   54.59    1.60
   6  -6  -3   57.99    2.50
  -6  -6   3   58.79    2.90
  -6  -6   3   53.59    2.80
  -6  -6   3   56.29    2.40
   6  -6  -3   51.59    2.60
   6   6  -3   53.09    2.60
   6   6  -3   54.29    2.50
  -6   6   3   50.49    2.10
   6   6  -3   54.99    2.50
   4  -6  -3   58.89    1.70
  -4  -6   3   53.39    2.40
  -4  -6   3   54.89    2.60
  -4  -6   3   52.39    2.70
   4  -6  -3   53.29    2.40
   4  -6  -3   59.09    1.70
   4  -6  -3   62.49    2.60
  -4  -6   3   59.19    2.80
   4   6  -3   56.89    2.20
  -4   6   3   57.39    2.30
   4   6  -3   55.29    2.40
   4   6  -3   54.69    2.50
  -2  -6   3   62.19    2.60
   2  -6  -3   62.79    2.00
   2  -6  -3   62.89    2.90
   2  -6  -3   64.29    2.50
  -2  -6   3   56.79    2.70
  -2  -6   3   64.59    3.00
   2   6  -3   67.69    2.00
   2   6  -3   61.09    2.70
   2   6  -3   61.99    2.50
  -2   6   3   60.89    2.40
   0  -6   3    3.10    0.80
   0  -6   3    2.80    0.80
   0  -6  -3    3.10    0.60
   0  -6  -3    2.80    0.60
   0  -6   3    3.00    0.90
   0   6   3    5.00    0.90
   0   6  -3    3.00    0.70
   0   6   3    3.10    0.80
   0   6   3    3.00    0.60
   0   6  -3    3.20    0.70
   0   6   3    2.60    1.00
   0   6   3    2.40    0.80
   2  -6   3  214.38    6.60
  -2  -6  -3  213.08    5.40
   2  -6   3  216.78    6.20
   2  -6   3  208.78    6.00
   2   6   3  210.98    6.90
   2   6   3  227.48    6.70
   2   6   3  213.28    6.10
   2   6   3  207.38    5.90
   4  -6   3  447.76   11.10
  -4  -6  -3  456.15   10.30
   4  -6   3  479.25   10.20
   4  -6   3  451.35   12.10
   4   6   3  473.55   11.30
   4   6   3  450.65   12.30
   4   6   3  455.45   12.10
   4   6   3  470.35   11.50
   6  -6   3   19.40    1.60
   6  -6   3   20.90    2.30
   6  -6   3   20.40    1.40
   6   6   3   25.30    2.40
   6   6   3   19.10    1.80
   6   6   3   19.60    2.40
   6   6   3   19.80    1.90
   8  -6   3   11.70    1.40
   8  -6   3   10.90    2.10
   8   6   3   11.10    1.60
   8   6   3   13.90    2.30
   8   6   3   10.70    1.60
   8   6   3   11.10    2.00
  10  -6   3  312.77    8.50
  10  -6   3  314.67   10.50
  10   6   3  312.17    9.10
  10   6   3  313.07   10.30
  10   6   3  323.17   10.70
  10   6   3  322.07    8.90
  12  -6   3   28.20    2.30
  12  -6   3   29.10    3.50
  12   6   3   30.30    3.80
  12   6   3   26.60    3.40
  15  -7  -3   33.30    3.80
  15  -7  -3   37.80    3.50
  15   7  -3   45.00    3.90
  15   7  -3   37.40    4.10
  15   7  -3   36.20    3.80
  13  -7  -3   32.20    3.00
  13  -7  -3   27.90    2.80
 -13  -7   3   33.80    3.20
  13   7  -3   26.70    2.80
  13   7  -3   32.30    3.40
  13   7  -3   28.20    2.60
  13   7  -3   32.90    3.40
 -11  -7   3   11.00    1.90
  11  -7  -3   17.10    2.20
 -11  -7   3   15.40    1.80
  11  -7  -3   11.80    1.80
  11   7  -3   15.10    2.20
  11   7  -3   16.60    2.40
  11   7  -3   12.50    1.80
  11   7  -3   12.10    1.80
  -9  -7   3  784.52   19.60
  -9  -7   3  795.82   18.90
   9  -7  -3  818.92   19.50
   9   7  -3  790.02   19.50
   9   7  -3  824.72   19.10
   9   7  -3  810.72   19.90
   9   7  -3  809.32   19.30
   9   7  -3  844.72   18.70
   7  -7  -3    6.70    1.30
  -7  -7   3    9.00    1.50
  -7  -7   3    5.20    1.00
   7  -7  -3    6.90    0.70
  -7  -7   3    6.80    1.70
   7  -7  -3    6.80    1.10
  -7  -7   3    5.70    1.20
   7   7  -3    6.50    1.10
   7   7  -3    5.30    1.20
   7   7  -3    8.70    1.30
   7   7  -3    5.40    1.10
  -7   7   3    6.80    0.90
  -5  -7   3  233.78    6.80
   5  -7  -3  219.78    6.40
  -5  -7   3  221.88    6.30
   5  -7  -3  222.28    6.30
  -5  -7   3  213.98    6.70
  -5  -7   3  211.88    6.60
   5  -7  -3  223.98    5.30
  -5   7   3  218.88    5.90
   5   7  -3  227.08    6.70
   5   7  -3  221.28    6.10
   5   7  -3  210.38    6.20
   3  -7  -3   90.09    2.60
   3  -7  -3   88.29    3.30
  -3  -7   3   78.69    3.50
  -3  -7   3   87.59    3.30
  -3  -7   3   86.69    3.50
  -3  -7   3   86.49    3.40
   3  -7  -3   87.19    3.40
  -3   7   3   91.09    3.30
  -3   7   3   91.29    3.10
   3   7  -3   88.59    3.30
   3   7  -3   88.79    3.40
   3   7  -3   82.39    3.30
   3   7  -3   89.99    2.80
  -1  -7   3    4.00    0.90
   1  -7  -3    5.10    0.80
  -1  -7   3    3.30    1.00
  -1  -7   3    2.90    0.80
   1  -7  -3    4.00    0.70
  -1  -7   3    3.60    0.90
   1   7  -3    4.00    0.50
   1   7  -3    4.20    0.80
  -1   7   3    2.80    1.10
  -1   7   3    2.20    0.80
  -1   7   3    3.70    0.90
   1   7  -3    3.10    0.80
  -1   7   3    2.30    0.70
  -1  -7  -3   34.10    1.70
   1  -7   3   35.90    2.10
   1  -7   3   37.10    2.10
  -1  -7  -3   33.00    1.70
   1  -7   3   33.90    2.40
   1   7   3   32.50    2.00
   1   7   3   34.20    2.70
  -1   7  -3   34.60    1.90
   1   7   3   36.70    1.90
   1   7   3   38.90    2.40
   3  -7   3  318.87    9.00
  -3  -7  -3  325.67    7.50
   3  -7   3  306.17    8.50
   3  -7   3  302.47    8.10
   3   7   3  306.57    9.30
   3   7   3  317.67    8.40
   3   7   3  293.67    8.10
   3   7   3  316.87    8.90
   5  -7   3    0.50    0.60
   5  -7   3    0.30    0.70
   5  -7   3    2.10    1.20
   5   7   3    1.10    1.20
   5   7   3    1.40    1.00
   5   7   3    0.90    0.80
   5   7   3    0.90    0.90
   7  -7   3  158.78    6.20
   7  -7   3  156.58    4.90
   7   7   3  160.58    5.40
   7   7   3  165.48    6.50
   7   7   3  166.18    5.60
   7   7   3  163.88    6.40
   9  -7   3  157.48    5.00
   9  -7   3  163.08    6.70
   9   7   3  169.78    7.10
   9   7   3  155.98    6.60
   9   7   3  160.08    5.80
   9   7   3  168.78    5.70
  11  -7   3   32.20    2.20
  11  -7   3   26.80    3.30
  11   7   3   30.40    3.60
  11   7   3   24.00    3.30
  11   7   3   32.80    2.70
  11   7   3   28.50    2.70
  13  -7   3    7.20    1.40
  13  -7   3    9.80    2.60
  13   7   3    5.70    2.30
  13   7   3    5.50    2.60
  14  -8  -3   27.50    3.10
  14  -8  -3   28.50    3.00
 -14  -8   3   30.50    3.20
  14   8  -3   30.80    3.60
  14   8  -3   26.60    3.10
  14   8  -3   29.10    3.60
  14   8  -3   26.90    2.80
  12  -8  -3  492.45   13.50
  12  -8  -3  469.15   13.20
 -12  -8   3  492.15   13.60
  12   8  -3  483.85   13.90
  12   8  -3  486.45   14.10
  12   8  -3  478.05   13.30
  12   8  -3  493.55   13.00
  10  -8  -3   45.80    3.00
 -10  -8   3   46.50    2.80
 -10  -8   3   44.40    3.10
  10   8  -3   43.60    3.10
  10   8  -3   53.49    3.20
  10   8  -3   40.50    2.80
  10   8  -3   50.39    3.40
   8  -8  -3  189.08    6.30
  -8  -8   3  188.38    6.00
  -8  -8   3  197.28    6.60
   8   8  -3  184.98    6.20
   8   8  -3  188.98    6.60
   8   8  -3  199.98    5.80
   8   8  -3  190.88    6.20
  -8   8   3  203.48    5.30
   8   8  -3  192.68    6.10
  -6  -8   3 2917.41   64.09
  -6  -8   3 3076.79   64.89
  -6  -8   3 2986.80   64.79
   6  -8  -3 3032.90   62.89
   6  -8  -3 2854.01   64.29
   6  -8  -3 3064.29   64.19
  -6  -8   3 2949.00   64.69
   6   8  -3 2830.02   64.09
   6   8  -3 3030.10   63.99
   6   8  -3 2976.20   63.89
   6   8  -3 3119.49   64.79
  -6   8   3 2990.10   63.39
  -4  -8   3  739.83   17.70
  -4  -8   3  750.82   17.80
   4  -8  -3  728.03   16.20
  -4  -8   3  731.53   17.30
   4  -8  -3  735.93   17.40
   4  -8  -3  724.23   17.30
  -4  -8   3  720.33   17.70
   4   8  -3  737.63   17.30
   4   8  -3  747.13   17.30
   4   8  -3  759.22   17.60
  -4   8   3  738.13   16.90
   4   8  -3  749.23   16.80
  -2  -8   3  121.99    4.20
  -2  -8   3  119.19    4.50
   2  -8  -3  118.29    3.50
  -2  -8   3  118.39    4.20
   2  -8  -3  124.59    4.00
  -2  -8   3  116.59    4.40
   2   8  -3  124.99    4.20
  -2   8   3  120.99    4.00
   2   8  -3  119.79    3.40
  -2   8   3  118.59    4.30
   2   8  -3  116.39    4.00
  -2   8   3  120.99    3.80
   0  -8   3 2148.78   46.00
   0  -8  -3 2147.79   45.70
   0  -8   3 2116.49   46.30
   0  -8   3 2090.39   46.20
   0  -8   3 2118.49   46.70
   0  -8  -3 2117.49   45.50
   0   8   3 2167.68   44.90
   0   8  -3 2179.68   45.80
   0   8   3 2168.58   45.80
   0   8  -3 2076.29   45.90
   0   8   3 2170.58   46.10
   0   8   3 2134.29   46.60
   0   8   3 1987.70   47.10
   2  -8   3  109.39    3.90
   2  -8   3  107.79    3.60
   2  -8   3  109.99    4.50
   2  -8   3  102.49    4.00
  -2  -8  -3  108.89    3.70
  -2  -8  -3  111.69    3.40
   2   8   3  106.09    4.00
   2   8   3  112.49    4.90
   2   8   3  101.89    3.70
   2   8   3  101.39    4.30
   4  -8   3   33.10    2.00
   4  -8   3   33.20    1.80
   4  -8   3   30.90    2.30
  -4  -8  -3   32.70    1.40
   4  -8   3   33.50    2.60
   4   8   3   28.40    2.80
   4   8   3   32.50    2.60
   4   8   3   28.60    2.10
   6  -8   3 2714.93   59.19
   6  -8   3 2773.92   60.89
   6   8   3 2674.93   61.19
   6   8   3 2792.02   60.09
   6   8   3 2849.51   61.19
   6   8   3 2777.02   59.69
   8  -8   3   85.19    3.40
   8  -8   3   92.89    4.90
   8   8   3   85.69    5.00
   8   8   3   91.09    4.00
   8   8   3   88.09    4.80
   8   8   3   90.29    4.20
  10  -8   3   13.80    2.60
  10  -8   3   12.80    1.50
  10   8   3   11.40    1.90
  10   8   3   10.10    2.60
  10   8   3    9.70    1.80
  10   8   3   13.50    2.50
  12  -8   3  271.37   10.30
  12  -8   3  267.37    7.40
  12   8   3  280.27   10.90
  12   8   3  253.27   10.10
  15  -9  -3   76.39    4.80
  15   9  -3   90.09    5.70
  15   9  -3   85.89    5.80
  15   9  -3   75.59    5.00
  13  -9  -3    2.00    1.40
  13  -9  -3    0.20    1.20
 -13  -9   3    1.50    1.60
  13   9  -3    1.20    1.60
  13   9  -3    1.80    1.50
  13   9  -3    1.00    1.40
  13   9  -3   -0.30    1.50
 -11  -9   3   53.39    3.10
  11  -9  -3   52.69    3.40
  11  -9  -3   53.99    3.50
 -11  -9   3   52.49    3.60
  11   9  -3   50.59    3.50
  11   9  -3   48.90    3.60
  11   9  -3   54.29    3.30
  11   9  -3   51.89    3.90
  -9  -9   3   68.79    3.80
  -9  -9   3   68.59    3.40
   9  -9  -3   61.89    3.50
   9   9  -3   65.69    3.50
   9   9  -3   63.29    3.80
   9   9  -3   66.19    3.60
   9   9  -3   67.59    3.40
   7  -9  -3   11.20    1.60
  -7  -9   3    9.50    1.60
   7  -9  -3   15.40    1.60
  -7  -9   3   14.40    2.00
  -7  -9   3   12.40    1.60
  -7   9   3   12.80    1.30
   7   9  -3   11.50    1.70
   7   9  -3   11.80    1.70
   7   9  -3   11.00    1.50
   7   9  -3   12.30    1.80
  -5  -9   3  288.07    8.30
  -5  -9   3  275.67    8.20
   5  -9  -3  264.77    7.90
  -5  -9   3  281.97    8.40
  -5  -9   3  269.97    7.80
   5  -9  -3  279.67    6.80
   5   9  -3  274.47    7.90
  -5   9   3  280.87    7.30
   5   9  -3  277.17    8.20
   5   9  -3  290.27    7.60
   3  -9  -3   47.70    2.50
   3  -9  -3   49.10    2.00
  -3  -9   3   51.09    2.80
  -3  -9   3   45.00    2.60
  -3  -9   3   46.50    2.60
  -3  -9   3   44.40    2.80
   3   9  -3   46.60    2.10
   3   9  -3   51.49    2.70
   3   9  -3   43.60    2.50
  -3   9   3   48.20    2.20
  -3   9   3   45.50    2.30
  -1  -9   3    5.40    1.20
  -1  -9   3   10.00    1.50
   1  -9  -3    7.00    1.00
  -1  -9   3    7.00    1.30
  -1  -9   3    5.00    1.30
   1  -9  -3    8.70    1.20
   1   9  -3    9.00    0.90
  -1   9   3    7.90    1.20
   1   9  -3    7.20    1.20
  -1   9   3    8.10    1.30
  -1   9   3    6.50    1.30
  -1   9   3    9.80    1.90
  -1  -9  -3   54.99    2.50
   1  -9   3   56.39    2.80
   1  -9   3   54.39    2.60
   1  -9   3   56.09    3.20
  -1  -9  -3   60.39    2.40
   1  -9   3   54.19    2.80
   1   9   3   61.09    3.20
   1   9   3   56.59    2.70
   1   9   3   56.99    2.80
   1   9   3   55.79    3.50
   3  -9   3    1.80    0.70
   3  -9   3    2.20    1.10
   3  -9   3    1.10    0.70
  -3  -9  -3    2.20    0.60
  -3  -9  -3    0.50    0.70
   3  -9   3    1.10    0.90
   3   9   3    1.10    0.90
   3   9   3    2.20    1.00
   3   9   3    7.20    1.70
   3   9   3    2.70    1.10
   5  -9   3  123.99    3.80
   5  -9   3  117.29    4.80
   5  -9   3  112.89    4.10
   5  -9   3  126.39    5.20
   5   9   3  115.89    4.40
   5   9   3  114.19    5.50
   5   9   3  126.29    5.30
   5   9   3  119.09    4.70
   7  -9   3   -0.20    1.10
   7  -9   3   -0.20    1.20
   7  -9   3    0.20    0.70
   7   9   3    0.60    1.10
   7   9   3    0.30    1.40
   7   9   3    1.40    1.30
   7   9   3   -0.40    1.00
   9  -9   3   26.80    2.00
   9  -9   3   26.20    3.10
   9   9   3   23.20    3.00
   9   9   3   24.40    2.50
   9   9   3   26.80    3.50
   9   9   3   29.80    2.70
  11  -9   3   89.09    3.50
  11  -9   3   76.19    5.30
  11   9   3   86.79    5.60
  11   9   3   86.49    6.00
  11   9   3   99.29    4.80
  11   9   3   86.19    4.40
  13  -9   3    7.80    1.30
  14 -10  -3   65.59    4.30
 -14 -10   3   65.99    4.50
  14 -10  -3   68.19    4.40
  14  10  -3   68.89    4.20
  14  10  -3   72.29    5.10
  14  10  -3   68.09    4.70
  14  10  -3   69.79    5.20
  12 -10  -3   37.50    3.30
 -12 -10   3   40.80    3.60
  12 -10  -3   33.60    3.30
 -12 -10   3   37.20    3.00
  12  10  -3   35.90    3.50
  12  10  -3   37.30    3.70
  12  10  -3   39.50    3.80
  12  10  -3   41.80    3.30
 -10 -10   3  113.49    5.30
 -10 -10   3  123.29    4.90
  10 -10  -3  118.79    5.20
  10  10  -3  121.69    5.00
  10  10  -3  121.79    5.30
  10  10  -3  119.09    5.30
  10  10  -3  125.89    5.80
   8 -10  -3  867.31   21.30
  -8 -10   3  886.11   21.70
  -8 -10   3  876.81   21.00
   8  10  -3  877.11   21.70
   8  10  -3  870.81   21.00
   8  10  -3  876.11   21.10
   8  10  -3  879.71   20.80
  -6 -10   3   89.69    4.20
   6 -10  -3   82.39    3.80
  -6 -10   3   93.19    4.20
  -6 -10   3   79.29    4.00
  -6 -10   3   86.79    3.80
   6 -10  -3   86.09    2.90
   6  10  -3   88.29    4.10
   6  10  -3   77.89    3.50
   6  10  -3   86.49    3.60
  -6  10   3   88.49    3.20
   6  10  -3   89.69    3.90
  -4 -10   3    9.70    1.60
  -4 -10   3    8.30    1.40
  -4 -10   3   12.80    1.80
   4 -10  -3    7.20    1.30
   4 -10  -3    8.50    1.00
  -4 -10   3    7.60    1.50
   4  10  -3    9.30    1.20
   4  10  -3    7.30    1.40
   4  10  -3    8.60    1.40
  -4  10   3    8.20    1.20
   2 -10  -3  252.67    7.20
  -2 -10   3  267.87    7.80
  -2 -10   3  254.17    7.50
   2 -10  -3  254.17    6.70
  -2 -10   3  258.87    7.80
  -2 -10   3  243.78    7.50
  -2  10   3  260.87    7.20
   2  10  -3  255.07    6.60
   2  10  -3  243.48    7.30
   2  10  -3  270.27    8.60
  -2  10   3  247.78    6.90
   0 -10   3  623.74   15.70
   0 -10  -3  657.33   14.90
   0 -10   3  636.24   15.60
   0 -10   3  651.13   15.30
   0 -10   3  612.34   15.40
   0 -10  -3  624.24   14.80
   0  10   3  628.84   15.20
   0  10  -3  620.04   15.30
   0  10   3  617.54   14.90
   0  10   3  625.14   16.40
   0  10   3  629.44   15.80
   2 -10   3  372.96   10.40
  -2 -10  -3  400.16   10.10
   2 -10   3  379.66   10.20
  -2 -10  -3  395.26    9.50
   2 -10   3  396.26   10.00
   2 -10   3  400.06   10.90
   2  10   3  394.86   11.60
   2  10   3  375.76   10.90
   2  10   3  383.36   10.10
   2  10   3  385.26   10.30
  -4 -10  -3 1221.18   28.20
   4 -10   3 1215.08   28.50
   4 -10   3 1229.18   27.90
   4 -10   3 1264.17   27.40
  -4 -10  -3 1288.47   26.90
   4 -10   3 1225.08   28.90
   4  10   3 1270.87   29.30
   4  10   3 1219.68   29.80
   4  10   3 1227.28   28.10
   4  10   3 1214.88   28.40
   6 -10   3  551.44   14.70
   6 -10   3  540.35   14.30
   6 -10   3  531.85   13.20
   6  10   3  545.35   13.90
   6  10   3  536.15   15.40
   6  10   3  536.45   14.10
   6  10   3  543.25   15.00
   8 -10   3    0.30    0.80
   8 -10   3    0.50    1.40
   8 -10   3    1.40    1.30
   8  10   3    1.20    1.50
   8  10   3    2.70    1.90
   8  10   3    4.10    1.50
   8  10   3    2.80    1.40
  10 -10   3  145.39    6.80
  10 -10   3  133.49    6.20
  10 -10   3  133.49    4.60
  10  10   3  137.09    5.70
  10  10   3  146.59    6.10
  10  10   3  139.69    6.90
  10  10   3  141.79    7.30
  12 -10   3   49.20    4.70
  12 -10   3   48.80    4.50
  12 -10   3   44.50    2.40
  12  10   3   44.30    3.50
  12  10   3   50.09    5.20
  12  10   3   48.30    4.80
  12  10   3   45.00    3.80
  13 -11  -3   14.60    2.60
  13 -11  -3   10.80    2.20
 -13 -11   3   14.90    2.60
  13  11  -3   16.40    2.50
  13  11  -3   18.30    2.80
  13  11  -3   12.00    2.60
  13  11  -3   13.60    2.70
 -11 -11   3    1.00    1.50
 -11 -11   3    1.70    1.20
  11 -11  -3    1.00    1.30
  11  11  -3    2.30    1.50
  11  11  -3    2.50    1.70
  11  11  -3    0.00    1.40
  11  11  -3    4.00    1.70
   9 -11  -3  861.61   21.10
  -9 -11   3  840.32   20.70
  -9 -11   3  837.62   21.30
   9  11  -3  840.52   20.90
   9  11  -3  847.12   20.60
   9  11  -3  863.71   21.60
   9  11  -3  830.82   20.80
  -7 -11   3  146.59    5.50
   7 -11  -3  142.99    5.60
  -7 -11   3  144.49    5.80
   7  11  -3  141.19    5.30
   7  11  -3  148.49    5.90
   7  11  -3  145.39    5.30
   7  11  -3  142.49    5.50
   5 -11  -3  169.48    6.00
  -5 -11   3  197.08    6.70
   5 -11  -3  181.38    5.10
  -5 -11   3  175.08    6.10
  -5 -11   3  174.38    6.30
  -5 -11   3  178.98    6.20
   5  11  -3  180.78    5.70
  -5  11   3  178.18    5.40
   5  11  -3  182.08    6.30
   5  11  -3  180.38    6.10
   5  11  -3  169.28    5.70
  -3 -11   3  565.64   14.50
  -3 -11   3  573.24   14.80
  -3 -11   3  586.44   14.60
  -3 -11   3  575.34   14.50
   3 -11  -3  575.94   14.30
   3 -11  -3  576.94   13.40
   3  11  -3  551.64   14.30
  -3  11   3  560.54   13.80
  -3  11   3  550.44   13.60
   3  11  -3  588.14   13.60
  -1 -11   3   26.50    2.30
   1 -11  -3   30.90    1.90
  -1 -11   3   29.50    2.30
   1 -11  -3   26.80    2.00
  -1 -11   3   26.40    2.30
  -1 -11   3   29.90    2.20
   1  11  -3   24.70    2.20
  -1  11   3   28.70    3.00
   1  11  -3   36.80    1.60
  -1  11   3   29.50    2.00
  -1  11   3   26.40    2.30
   1 -11   3   15.00    1.90
  -1 -11  -3   13.60    1.60
   1 -11   3   14.10    1.90
   1 -11   3   11.90    1.60
   1 -11   3   13.30    1.60
  -1 -11  -3   15.00    1.50
   1  11   3   16.90    2.40
   1  11   3   15.60    1.80
   1  11   3   15.40    1.80
  -3 -11  -3 1271.37   29.10
   3 -11   3 1315.67   29.90
   3 -11   3 1280.67   29.20
   3 -11   3 1302.87   28.70
  -3 -11  -3 1333.37   28.30
   3 -11   3 1229.28   29.50
   3  11   3 1252.17   29.40
   3  11   3 1269.67   29.10
   3  11   3 1280.27   30.90
   3  11   3 1314.67   30.20
  -5 -11  -3    2.70    1.20
   5 -11   3    1.50    0.90
   5 -11   3    1.90    1.30
   5 -11   3    1.50    1.20
   5  11   3    2.30    1.20
   5  11   3    1.00    1.60
   5  11   3    2.60    1.30
   5  11   3    0.90    1.20
   7 -11   3   36.80    3.10
   7 -11   3   32.50    2.20
   7 -11   3   30.70    3.20
   7  11   3   26.30    2.70
   7  11   3   32.30    2.80
   7  11   3   33.30    3.60
   7  11   3   29.10    3.10
   9 -11   3  217.08    6.50
   9 -11   3  217.98    8.50
   9 -11   3  222.18    8.20
   9  11   3  212.98    7.80
   9  11   3  224.18    9.30
   9  11   3  225.08    7.60
   9  11   3  224.48    8.90
  11 -11   3    1.10    1.90
  11 -11   3   -0.50    1.50
  11 -11   3    0.20    0.80
  11  11   3    0.70    2.30
  11  11   3    4.30    2.20
  11  11   3   -0.90    1.50
  11  11   3    1.70    1.70
 -14 -12   3   50.49    4.40
  14 -12  -3   51.69    4.10
  14 -12  -3   50.19    4.30
  14  12  -3   55.79    4.50
  14  12  -3   55.39    5.10
  14  12  -3   50.19    4.00
  12 -12  -3    0.90    1.50
 -12 -12   3    1.50    1.40
 -12 -12   3    0.80    1.60
  12  12  -3    1.50    1.70
  12  12  -3    3.30    1.80
  12  12  -3    0.90    2.40
  12  12  -3    0.30    1.70
 -10 -12   3   18.20    2.40
 -10 -12   3   20.00    2.80
  10 -12  -3   15.80    2.40
  10  12  -3   14.90    2.30
  10  12  -3   13.30    2.30
  10  12  -3   15.90    2.90
  10  12  -3   14.30    2.40
  -8 -12   3  309.67   10.10
   8 -12  -3  314.07    9.90
  -8 -12   3  317.37    9.70
   8  12  -3  327.47    9.80
   8  12  -3  331.27    9.80
   8  12  -3  321.57    9.50
  -6 -12   3  150.78    5.80
   6 -12  -3  150.48    4.70
   6 -12  -3  152.38    5.80
  -6 -12   3  142.09    5.60
  -6 -12   3  135.79    5.70
   6  12  -3  146.79    5.70
   6  12  -3  151.08    5.40
   6  12  -3  139.99    5.20
  -6  12   3  150.68    4.80
  -4 -12   3   18.40    2.10
  -4 -12   3   24.60    2.60
   4 -12  -3   20.90    1.60
  -4 -12   3   23.60    2.60
  -4 -12   3   20.70    2.30
   4 -12  -3   20.40    2.30
  -4  12   3   19.10    1.80
   4  12  -3   17.50    2.10
   4  12  -3   22.80    1.90
  -4  12   3   21.30    1.80
   4  12  -3   19.90    2.00
  -2 -12   3  199.98    6.70
   2 -12  -3  211.28    6.00
  -2 -12   3  201.08    6.90
  -2 -12   3  201.68    6.70
  -2 -12   3  205.08    6.80
   2 -12  -3  204.68    6.50
   2  12  -3  197.78    6.60
  -2  12   3  198.88    6.10
   2  12  -3  218.88    5.90
   2  12  -3  201.18    6.20
  -2  12   3  196.78    6.30
   0 -12   3   -0.60    0.80
   0 -12   3    0.10    0.80
   0 -12  -3   -0.90    0.60
   0 -12   3    0.20    0.80
   0 -12   3   -1.10    0.80
   0 -12  -3    0.80    0.80
   0  12   3    0.30    1.00
   0  12  -3    1.00    1.00
   0  12   3    0.00    0.90
   0  12   3    0.00    1.10
   2 -12   3  257.17    7.80
  -2 -12  -3  252.67    7.50
   2 -12   3  258.17    7.40
   2 -12   3  243.58    7.90
  -2 -12  -3  256.67    7.00
   2 -12   3  260.27    8.20
   2  12   3  252.97    7.50
   2  12   3  247.18    8.90
   2  12   3  254.67    7.80
  -2  12  -3  250.67    6.80
   4 -12   3   26.80    2.70
  -4 -12  -3   23.70    2.30
   4 -12   3   29.40    2.90
   4 -12   3   25.50    2.30
   4 -12   3   28.20    2.20
  -4  12  -3   26.70    1.70
   4  12   3   31.20    2.90
   4  12   3   25.70    2.50
   4  12   3   26.00    3.10
   6 -12   3  147.79    5.20
   6 -12   3  149.49    6.10
   6 -12   3  159.68    6.40
   6  12   3  141.69    7.00
   6  12   3  147.49    7.00
   6  12   3  155.98    6.10
   6  12   3  149.69    5.80
   8 -12   3   10.20    2.20
   8 -12   3   10.20    2.30
   8 -12   3    7.50    1.40
   8  12   3   10.50    2.80
   8  12   3   10.70    2.10
   8  12   3    8.80    2.10
   8  12   3    9.00    2.20
  10 -12   3    1.90    1.00
  10 -12   3    0.20    1.60
  10 -12   3    1.60    1.60
  10  12   3    3.70    1.80
  10  12   3    2.90    1.80
  10  12   3   -1.20    1.70
  10  12   3    4.10    2.40
 -13 -13   3  244.08    9.00
  13 -13  -3  243.68    9.30
 -13 -13   3  245.28    9.50
  13 -13  -3  257.97    9.30
  13  13  -3  235.28    8.70
  13  13  -3  246.78    9.30
  13  13  -3  272.07   10.10
 -11 -13   3  257.77    9.00
 -11 -13   3  258.07    9.50
  11 -13  -3  255.57    9.20
  11  13  -3  253.17    9.20
  11  13  -3  271.87    8.90
  11  13  -3  265.27    9.50
   9 -13  -3  192.58    7.40
  -9 -13   3  188.68    7.10
  -9 -13   3  183.98    7.50
   9  13  -3  197.18    7.40
   9  13  -3  182.38    6.90
   9  13  -3  194.28    7.20
   7 -13  -3  334.47   10.30
  -7 -13   3  337.77   10.20
  -7 -13   3  323.67   10.40
  -7 -13   3  334.77   10.30
   7  13  -3  323.87   10.10
   7  13  -3  324.17    9.80
   7  13  -3  351.86   10.00
  -5 -13   3 1468.85   33.70
   5 -13  -3 1464.75   31.70
  -5 -13   3 1431.96   33.10
  -5 -13   3 1413.36   33.10
  -5 -13   3 1433.56   33.40
   5 -13  -3 1449.85   33.10
  -5  13   3 1416.06   31.90
   5  13  -3 1446.26   32.50
   5  13  -3 1424.26   33.10
   5  13  -3 1389.76   32.50
  -3 -13   3   50.59    3.20
  -3 -13   3   53.09    3.30
   3 -13  -3   49.20    3.00
  -3 -13   3   50.69    3.40
  -3 -13   3   50.99    3.20
   3 -13  -3   49.00    2.60
  -3  13   3   48.80    2.80
   3  13  -3   50.79    2.90
   3  13  -3   54.79    2.80
  -3  13   3   52.59    2.70
   3  13  -3   50.39    3.30
  -1 -13   3  439.56   11.80
  -1 -13   3  447.96   11.90
  -1 -13   3  434.46   11.90
   1 -13  -3  437.96   11.50
   1 -13  -3  431.96   11.10
  -1 -13   3  437.86   12.10
   1  13  -3  422.76   11.80
   1  13  -3  433.16   11.10
  -1  13   3  423.26   11.40
  -1  13   3  434.36   11.20
  -1  13   3  415.86   12.70
  -1 -13  -3  523.65   13.40
   1 -13   3  549.74   13.70
  -1 -13  -3  526.25   13.10
   1 -13   3  547.75   14.10
   1 -13   3  508.05   14.00
   1 -13   3  527.55   14.00
  -1  13  -3  526.15   12.90
   1  13   3  538.55   13.50
   1  13   3  529.35   15.10
   1  13   3  522.45   13.80
   3 -13   3   53.49    3.40
  -3 -13  -3   51.59    3.10
   3 -13   3   53.69    3.10
   3 -13   3   53.49    2.80
   3 -13   3   54.49    3.50
  -3 -13  -3   54.69    2.50
   3  13   3   55.29    4.30
   3  13   3   53.99    3.30
   3  13   3   47.90    3.30
  -3  13  -3   52.99    2.50
   5 -13   3  466.75   13.00
   5 -13   3  435.96   12.10
   5 -13   3  477.05   13.20
  -5 -13  -3  458.25   12.70
   5  13   3  459.35   14.30
   5  13   3  460.75   12.60
   5  13   3  459.25   12.90
   7 -13   3 1237.88   28.30
   7 -13   3 1260.67   30.00
   7 -13   3 1246.38   29.80
   7  13   3 1250.87   29.60
   7  13   3 1229.18   29.10
   7  13   3 1192.48   31.20
   9 -13   3   -0.20    1.60
   9 -13   3    0.50    1.60
   9 -13   3   -0.30    1.00
   9  13   3    0.60    1.50
   9  13   3    1.30    2.30
   9  13   3    1.20    1.70
  11 -13   3  129.29    9.60
  11 -13   3  117.19    6.30
  11 -13   3  114.29    4.20
  11  13   3  116.09    7.70
  11  13   3  116.89    6.10
  11  13   3  117.49    5.90
  12 -14  -3   27.60    3.50
 -12 -14   3   27.50    3.70
 -12 -14   3   29.40    3.40
  12  14  -3   27.30    3.30
  12  14  -3   24.10    3.40
  12  14  -3   29.40    3.50
  10 -14  -3   13.60    2.50
 -10 -14   3   11.50    2.50
 -10 -14   3   15.20    2.40
  10  14  -3   14.50    2.60
  10  14  -3   19.40    2.90
  10  14  -3   11.50    2.20
   8 -14  -3    1.40    1.40
  -8 -14   3    0.80    1.60
  -8 -14   3   -1.00    1.00
   8  14  -3    2.00    1.60
   8  14  -3    1.20    1.40
   8  14  -3    1.80    1.40
   6 -14  -3  155.28    6.30
  -6 -14   3  152.98    6.20
  -6 -14   3  153.68    6.40
  -6 -14   3  152.78    6.20
   6  14  -3  152.78    5.90
   6  14  -3  163.28    6.00
   6  14  -3  164.08    6.40
  -4 -14   3    1.30    1.20
  -4 -14   3    0.40    1.10
  -4 -14   3    1.50    1.20
   4 -14  -3    2.90    1.00
   4 -14  -3    0.40    1.10
  -4 -14   3    2.20    1.40
   4  14  -3    0.80    1.00
  -4  14   3    0.90    1.00
   4  14  -3    1.40    1.30
  -4  14   3    0.80    0.90
   4  14  -3    3.20    1.40
   2 -14  -3   12.50    1.60
  -2 -14   3   12.40    1.80
   2 -14  -3    9.50    1.60
  -2 -14   3   12.50    2.00
  -2 -14   3    8.70    1.70
  -2 -14   3    9.70    1.90
  -2  14   3   11.80    1.70
  -2  14   3   14.90    1.90
   2  14  -3   11.00    1.90
   2  14  -3   10.20    1.50
   0 -14   3  118.49    4.90
   0 -14  -3  109.99    4.40
   0 -14  -3  112.89    4.40
   0 -14   3  106.09    4.90
   0 -14   3  113.19    5.00
   0 -14   3  108.99    4.60
   0  14   3  106.39    4.40
   0  14  -3  105.19    4.10
   0  14   3  109.69    4.70
   0  14   3  105.99    5.50
   2 -14   3   10.60    1.90
   2 -14   3   11.20    1.90
   2 -14   3   12.50    1.90
   2 -14   3   12.30    1.80
  -2 -14  -3   12.80    1.80
  -2 -14  -3   14.00    1.60
   2  14   3   15.10    2.70
   2  14   3   10.20    1.70
   2  14   3   13.10    2.00
  -2  14  -3   14.20    1.60
  -4 -14  -3   -1.00    1.00
   4 -14   3    0.40    1.00
   4 -14   3   -0.60    1.20
   4 -14   3    0.80    1.20
   4  14   3   -0.60    1.30
   4  14   3    2.10    1.50
   4  14   3    1.10    1.80
   6 -14   3  129.09    6.00
   6 -14   3  136.39    5.30
   6 -14   3  124.39    6.00
  -6 -14  -3  136.79    5.90
   6  14   3  142.49    5.90
   6  14   3  141.59    6.10
   6  14   3  137.69    7.20
   8 -14   3    7.50    2.10
   8 -14   3    5.90    1.50
   8 -14   3    4.80    2.00
   8  14   3    7.70    2.00
   8  14   3    5.20    2.00
   8  14   3    8.80    2.90
  10 -14   3    1.30    1.10
  10 -14   3    1.80    1.70
  10  14   3    2.10    2.60
  10  14   3   -0.80    1.80
  10  14   3    0.10    1.70
 -11 -15   3   89.19    5.30
 -11 -15   3   94.49    5.80
  11 -15  -3   86.79    5.30
  11  15  -3   83.59    5.40
  11  15  -3   82.29    5.60
  11  15  -3   89.49    5.10
   9 -15  -3  149.09    6.70
  -9 -15   3  139.69    6.50
  -9 -15   3  149.09    7.00
   9  15  -3  152.38    6.40
   9  15  -3  159.28    6.80
   9  15  -3  155.38    6.90
  -7 -15   3  145.19    6.60
  -7 -15   3  145.39    6.40
   7 -15  -3  142.69    6.40
   7  15  -3  151.08    6.10
   7  15  -3  144.99    6.10
   7  15  -3  157.78    6.60
   5 -15  -3  510.95   14.00
  -5 -15   3  516.55   14.10
  -5 -15   3  489.05   14.20
  -5 -15   3  501.35   13.80
   5  15  -3  492.15   13.40
  -5  15   3  487.35   12.80
   5  15  -3  506.05   14.10
   3 -15  -3  143.49    5.20
  -3 -15   3  157.68    6.20
  -3 -15   3  145.59    6.00
  -3 -15   3  143.79    6.20
  -3 -15   3  145.29    5.70
   3 -15  -3  151.08    5.80
   3  15  -3  151.38    6.10
  -3  15   3  141.99    5.10
  -3  15   3  141.09    5.40
   3  15  -3  146.89    5.50
   1 -15  -3   22.30    2.40
  -1 -15   3   18.80    2.50
   1 -15  -3   21.30    2.20
  -1 -15   3   14.40    2.20
  -1 -15   3   16.70    2.40
  -1 -15   3   18.80    2.20
  -1  15   3   20.40    3.00
  -1  15   3   19.90    2.20
   1  15  -3   18.30    2.10
  -1  15   3   20.50    2.30
  -1 -15  -3  112.99    4.70
   1 -15   3  110.29    4.70
   1 -15   3  108.29    5.20
  -1 -15  -3  110.09    4.40
   1 -15   3  112.89    5.10
   1 -15   3  112.29    4.90
   1  15   3  108.09    4.70
  -1  15  -3  112.09    4.20
   1  15   3  106.19    5.80
   1  15   3  111.09    5.00
   3 -15   3 1166.98   28.10
   3 -15   3 1191.18   28.60
  -3 -15  -3 1157.78   27.90
   3 -15   3 1194.98   28.20
   3  15   3 1196.08   27.90
   3  15   3 1205.18   30.00
   3  15   3 1197.28   28.30
   5 -15   3   51.29    3.80
  -5 -15  -3   49.70    3.60
   5 -15   3   48.10    3.30
   5 -15   3   49.50    3.90
   5  15   3   52.19    4.00
   5  15   3   52.69    3.80
   5  15   3   50.79    5.00
   7 -15   3  210.98    8.10
   7 -15   3  185.88    7.70
   7 -15   3  187.88    6.70
   7  15   3  196.88    7.80
   7  15   3  186.48    7.30
   7  15   3  183.58    8.90
   9 -15   3   50.39    3.10
   9 -15   3   54.79    4.90
   9  15   3   52.59    4.40
   9  15   3   47.10    4.10
   9  15   3   48.40    5.30
  10 -16  -3  498.45   15.40
 -10 -16   3  504.85   15.30
 -10 -16   3  545.15   16.00
  10  16  -3  527.15   14.90
  10  16  -3  519.45   15.50
  10  16  -3  514.95   15.40
  -8 -16   3  602.74   17.30
  -8 -16   3  575.94   16.70
   8 -16  -3  599.34   16.90
   8  16  -3  612.74   16.90
   8  16  -3  594.74   16.20
   8  16  -3  617.54   16.80
  -6 -16   3    0.60    1.40
  -6 -16   3   -0.10    1.40
   6 -16  -3    1.90    1.70
  -6 -16   3    0.10    1.20
   6  16  -3    2.80    1.60
   6  16  -3    1.40    1.60
   4 -16  -3  120.89    4.70
  -4 -16   3  114.79    5.50
  -4 -16   3  122.39    5.80
  -4 -16   3  119.19    5.70
  -4 -16   3  119.79    5.30
   4 -16  -3  120.99    5.50
   4  16  -3  125.39    5.80
   4  16  -3  117.29    5.10
  -4  16   3  112.79    4.50
  -4  16   3  123.59    4.90
  -2 -16   3  165.08    6.60
  -2 -16   3  160.98    6.50
  -2 -16   3  165.48    6.30
  -2 -16   3  167.88    6.90
   2 -16  -3  163.88    5.80
   2 -16  -3  156.98    6.10
  -2  16   3  165.28    5.80
  -2  16   3  158.58    6.00
   2  16  -3  165.78    5.90
   0 -16   3   37.00    3.00
   0 -16   3   32.70    2.90
   0 -16  -3   37.60    2.70
   0 -16   3   31.10    3.00
   0 -16  -3   33.00    2.70
   0 -16   3   31.70    3.20
   0  16   3   36.20    3.10
   0  16   3   32.30    3.60
   0  16  -3   29.70    2.60
   0  16   3   31.30    3.00
   2 -16   3  361.46   10.80
  -2 -16  -3  361.86   10.00
   2 -16   3  348.37   11.10
   2 -16   3  368.16   11.40
   2 -16   3  378.26   10.60
  -2 -16  -3  374.56   10.80
   2  16   3  372.16   11.10
   2  16   3  375.26   10.80
   2  16   3  358.06   12.20
  -2  16  -3  377.56    9.90
  -4 -16  -3  563.64   15.70
   4 -16   3  594.54   16.40
   4 -16   3  595.14   15.80
   4 -16   3  603.54   15.90
   4  16   3  571.84   16.00
   4  16   3  584.34   17.60
   4  16   3  584.74   15.70
  -6 -16  -3    2.10    1.60
   6 -16   3    1.00    1.20
   6 -16   3    0.30    1.50
   6  16   3    2.20    1.80
   6  16   3    5.00    2.50
   6  16   3    4.20    2.00
   8 -16   3   49.60    3.40
   8 -16   3   44.70    4.40
   8  16   3   51.29    4.10
   8  16   3   39.50    4.00
   8  16   3   45.90    5.30
  -9 -17   3  164.58    7.40
  -9 -17   3  171.68    7.80
   9 -17  -3  152.48    7.30
   9  17  -3  154.58    6.80
   9  17  -3  156.38    7.40
   7 -17  -3   -0.90    1.60
  -7 -17   3    1.90    1.70
  -7 -17   3    0.10    1.80
   7  17  -3    3.60    1.90
   7  17  -3    1.70    1.80
  -5 -17   3    3.80    1.70
   5 -17  -3    3.10    1.60
  -5 -17   3    1.60    1.30
  -5 -17   3    4.60    2.00
   5  17  -3    2.60    1.80
   5  17  -3    6.80    2.20
  -3 -17   3    0.60    1.10
   3 -17  -3    3.20    1.50
  -3 -17   3    1.50    1.40
   3 -17  -3    1.10    1.20
  -3 -17   3    0.40    1.20
  -3 -17   3    3.00    1.80
   3  17  -3    0.50    1.50
   3  17  -3    1.90    1.50
  -3  17   3    2.40    1.30
  -3  17   3    0.60    1.20
  -1 -17   3   43.70    3.30
  -1 -17   3   42.60    3.40
   1 -17  -3   42.00    3.10
  -1 -17   3   36.60    3.40
  -1 -17   3   41.90    3.60
   1 -17  -3   37.50    2.90
  -1  17   3   40.20    3.00
   1  17  -3   36.50    3.00
  -1  17   3   40.50    3.30
   1 -17   3  121.69    5.70
   1 -17   3  115.69    5.20
   1 -17   3  113.99    5.70
  -1 -17  -3  119.59    4.90
  -1 -17  -3  114.19    5.20
   1 -17   3  119.19    5.30
   1  17   3  114.69    5.50
  -1  17  -3  117.09    4.70
   1  17   3  117.09    5.20
   1  17   3  111.39    6.30
   3 -17   3    5.20    1.70
  -3 -17  -3    7.50    1.80
   3 -17   3   11.50    2.30
   3  17   3    6.10    2.40
   3  17   3    6.30    2.00
   3  17   3    6.40    1.90
   5 -17   3   31.00    3.20
   5 -17   3   26.90    3.30
  -5 -17  -3   31.80    3.40
   5  17   3   25.50    3.10
   5  17   3   24.70    3.00
   5  17   3   24.90    3.90
   7 -17   3    1.20    1.70
   7 -17   3    1.20    1.30
   7  17   3    2.60    2.60
   7  17   3    1.40    1.80
   7  17   3    0.30    1.80
  -8 -18   3  199.38    8.60
   8 -18  -3  196.08    8.30
  -8 -18   3  193.88    8.20
   8  18  -3  181.68    7.60
   8  18  -3  198.18    8.40
  -6 -18   3  546.95   16.20
  -6 -18   3  526.95   15.60
   6 -18  -3  538.55   15.80
   6  18  -3  546.45   15.90
   6  18  -3  530.85   14.90
   4 -18  -3  152.38    6.70
  -4 -18   3  156.88    7.10
  -4 -18   3  151.28    6.80
  -4 -18   3  154.58    6.30
   4  18  -3  147.49    6.10
   4  18  -3  150.68    6.90
  -2 -18   3  115.89    5.90
   2 -18  -3  127.49    5.30
  -2 -18   3  124.29    5.40
  -2 -18   3  133.89    6.30
  -2 -18   3  130.89    6.10
   2 -18  -3  117.29    5.60
   2  18  -3  121.49    5.20
  -2  18   3  122.89    5.50
  -2  18   3  115.49    5.10
   0 -18   3  262.37    9.30
   0 -18  -3  255.67    8.50
   0 -18   3  261.27    8.90
   0 -18   3  251.77    9.40
   0 -18  -3  265.57    8.60
   0  18   3  268.57    8.90
   0  18  -3  254.37    8.00
   0  18   3  262.17    8.50
   2 -18   3  145.39    6.70
  -2 -18  -3  133.09    5.90
   2 -18   3  147.99    6.60
   2  18   3  138.09    6.30
   2  18   3  139.19    7.30
   2  18   3  141.99    6.00
   4 -18   3   72.29    5.10
  -4 -18  -3   76.99    4.60
   4 -18   3   71.79    4.60
   4  18   3   69.99    4.90
   4  18   3   71.19    4.50
   4  18   3   74.09    5.80
  -6 -18  -3  612.14   17.30
   6 -18   3  616.84   16.70
   6 -18   3  595.14   17.60
   6  18   3  603.84   17.00
   6  18   3  638.14   19.40
   6  18   3  626.24   17.60
   7 -19  -3  153.88    7.20
  -7 -19   3  139.29    7.30
  -7 -19   3  141.09    7.00
   7  19  -3  140.39    7.20
   7  19  -3  129.89    6.40
  -5 -19   3   19.20    3.00
   5 -19  -3   18.20    2.90
  -5 -19   3   16.90    3.00
   5  19  -3   19.70    2.70
   5  19  -3   19.80    3.10
  -3 -19   3   13.20    2.70
  -3 -19   3   13.20    2.70
  -3 -19   3   11.40    2.40
   3 -19  -3   12.70    2.50
  -3  19   3   12.40    2.30
  -3  19   3   13.50    2.20
   3  19  -3    9.40    2.10
   1 -19  -3   73.79    4.20
  -1 -19   3   66.79    4.70
   1 -19  -3   72.19    4.30
  -1 -19   3   67.09    4.70
  -1 -19   3   68.59    4.50
  -1  19   3   65.89    4.00
   1  19  -3   67.59    4.00
  -1  19   3   63.99    4.20
   1 -19   3   20.20    3.00
  -1 -19  -3   22.10    2.90
   1 -19   3   24.50    3.40
   1  19   3   22.50    2.80
   1  19   3   18.50    2.80
   1  19   3   25.00    3.60
  -3 -19  -3   15.40    2.70
   3 -19   3    8.20    2.10
   3 -19   3   10.90    2.60
   3  19   3    7.70    2.30
   3  19   3   10.60    2.30
   3  19   3   13.60    3.10
  -5 -19  -3    6.00    2.00
   5 -19   3    6.70    2.00
   5 -19   3    5.20    2.20
   5  19   3    5.80    2.70
   5  19   3   13.90    2.90
   5  19   3    6.80    2.40
  -6 -20   3   40.70    4.30
  -6 -20   3   52.09    5.00
   6 -20  -3   42.30    4.10
   6  20  -3   44.10    4.10
  -4 -20   3   66.09    4.90
   4 -20  -3   64.59    4.70
  -4 -20   3   71.39    5.10
   4  20  -3   54.09    4.20
  -2 -20   3    8.70    2.30
   2 -20  -3    6.40    2.00
  -2 -20   3    7.40    2.20
  -2 -20   3    7.20    2.30
  -2  20   3    6.90    1.90
   2  20  -3    8.70    2.10
  -2  20   3    8.90    2.10
   0 -20  -3  115.09    5.50
   0 -20   3  121.79    6.30
   0 -20   3  107.09    6.00
   0 -20  -3  114.09    5.40
   0 -20   3  104.09    5.90
   0  20   3  101.89    5.30
   0  20   3  105.99    5.70
   0  20  -3  113.99    5.70
   2 -20   3    4.40    2.00
   2 -20   3    4.60    2.10
  -2 -20  -3    6.60    2.00
   2  20   3    5.10    2.40
   2  20   3    3.70    2.00
   2  20   3    4.70    2.10
   4 -20   3   85.19    5.20
   4 -20   3   88.79    5.80
  -4 -20  -3   88.59    5.40
   4  20   3   94.19    6.50
   4  20   3   96.19    5.80
   4  20   3   86.49    5.30
   3 -21  -3  271.17    9.80
  -3 -21   3  251.17    9.90
  -3 -21   3  275.57   10.30
   3  21  -3  262.97    9.10
  -1 -21   3   33.70    4.00
  -1 -21   3   30.90    3.90
  -1 -21   3   25.50    3.40
   1 -21  -3   22.20    4.00
   1 -21  -3   29.40    3.40
  -1  21   3   25.80    3.20
  -1  21   3   33.20    3.30
   1  21  -3   28.10    2.90
   1 -21   3   22.20    3.30
  -1 -21  -3   22.70    3.00
   1 -21   3   16.20    2.80
   1  21   3   24.80    3.20
   1  21   3   23.30    3.20
  16   0  -4   61.39    4.10
  16   0  -4   64.99    4.40
  16   0  -4   63.69    5.00
  14   0  -4 1304.47   32.00
  14   0  -4 1337.07   31.20
  12   0  -4  914.91   21.20
  12   0  -4  883.21   22.30
  12   0  -4  882.51   21.60
 -10   0   4    9.50    1.40
  10   0  -4    9.20    1.40
  10   0  -4    9.90    1.50
   8   0  -4 2166.68   47.20
   8   0  -4 2187.78   47.30
   6   0  -4  182.48    5.60
   6   0  -4  179.48    5.20
   6   0  -4  166.88    5.30
  -6   0   4  177.08    5.30
  -6   0   4  177.28    5.40
  -4   0   4    0.70    0.30
  -4   0   4    0.50    0.50
  -4   0   4    2.00    0.70
   4   0  -4    0.90    0.50
   4   0  -4    1.30    0.70
  -4   0   4    1.30    0.60
  -2   0   4 7390.46  161.98
   2   0  -4 7449.35  159.28
  -2   0   4 7427.86  157.48
   2   0  -4 7508.05  159.28
  -2   0   4 7551.64  162.68
   0   0  -4 2812.82   60.29
   0   0   4 2796.02   60.89
   0   0  -4 2873.01   59.99
   0   0   4 2825.52   60.29
   0   0   4 2847.52   60.89
   2   0   4    2.60    0.90
   2   0   4    3.00    0.80
   2   0   4    3.00    0.80
  -2   0  -4    3.80    0.80
   2   0   4    1.80    0.90
   4   0   4  400.96    9.70
   4   0   4  373.46   10.20
   4   0   4  381.46   10.00
   4   0   4  393.76   10.60
  -4   0  -4  396.16    9.60
   6   0   4  130.99    4.80
   6   0   4  138.19    4.40
   6   0   4  133.99    5.00
   6   0   4  138.19    5.40
   8   0   4  184.88    7.10
   8   0   4  189.28    6.60
   8   0   4  185.78    6.50
   8   0   4  201.48    5.70
  10   0   4 1479.75   34.60
  10   0   4 1499.55   35.90
  10   0   4 1520.05   35.00
  12   0   4  175.68    6.90
  12   0   4  162.68    7.80
  15  -1  -4   20.70    2.70
  15  -1  -4   20.00    3.10
  15   1  -4   22.40    3.00
  15   1  -4   14.50    2.70
  15   1  -4   22.30    2.70
  13  -1  -4  284.87    9.10
  13  -1  -4  292.57    8.70
  13  -1  -4  278.87    9.60
  13   1  -4  296.77    9.10
  13   1  -4  295.67    9.70
  11  -1  -4   24.20    2.30
 -11  -1   4   26.60    2.10
  11  -1  -4   26.90    2.20
  11   1  -4   25.30    2.60
 -11   1   4   23.90    1.90
  11   1  -4   25.20    2.10
  11   1  -4   22.10    2.30
   9  -1  -4  110.89    4.20
   9  -1  -4  111.49    4.10
  -9  -1   4  106.49    4.00
   9   1  -4  108.79    4.10
   9   1  -4  106.99    4.10
   7  -1  -4   17.10    1.70
   7  -1  -4   14.10    1.50
  -7  -1   4   15.30    1.60
   7   1  -4   13.20    1.40
  -7   1   4   19.20    1.60
   7   1  -4   13.70    1.50
   5  -1  -4  452.65   11.40
  -5  -1   4  477.25   11.70
  -5  -1   4  474.45   10.30
  -5  -1   4  491.75   11.80
   5  -1  -4  469.65   11.10
   5   1  -4  454.85   11.40
  -5   1   4  453.95   11.20
   5   1  -4  467.85   11.10
  -5   1   4  470.85   11.20
   3  -1  -4   36.90    1.90
  -3  -1   4   34.90    2.20
   3  -1  -4   36.60    1.60
  -3  -1   4   36.70    1.50
  -3  -1   4   31.90    2.00
  -3  -1   4   34.00    1.90
  -3   1   4   34.90    2.00
  -3   1   4   32.20    1.80
  -3   1   4   33.60    1.90
   3   1  -4   34.20    1.90
   3   1  -4   36.60    1.60
  -3   1   4   35.30    1.20
  -1  -1   4  165.58    5.50
   1  -1  -4  171.88    4.30
  -1  -1   4  182.18    5.40
  -1  -1   4  164.18    4.90
   1  -1  -4  160.18    4.90
  -1   1   4  173.88    5.40
  -1   1   4  191.88    5.50
   1   1  -4  165.38    5.00
   1   1  -4  176.78    4.40
  -1  -1  -4  199.18    5.50
   1  -1   4  199.28    5.30
   1  -1   4  197.78    6.00
  -1  -1  -4  211.28    4.60
   1  -1   4  195.68    6.20
   1  -1   4  195.88    5.60
   1   1   4  198.08    5.70
   1   1   4  207.38    6.10
   1   1   4  205.28    5.70
  -1   1  -4  198.78    5.60
   1   1   4  208.78    6.20
  -1   1  -4  199.38    4.60
   3  -1   4   31.00    2.10
   3  -1   4   28.30    1.80
   3  -1   4   29.90    2.30
  -3  -1  -4   29.30    1.70
   3  -1   4   31.20    1.90
   3   1   4   30.20    1.90
   3   1   4   30.50    2.20
   3   1   4   26.50    2.00
  -3   1  -4   33.80    1.90
   3   1   4   32.70    2.20
   5  -1   4   17.00    1.70
   5  -1   4   13.30    1.90
   5  -1   4   16.20    1.50
   5  -1   4   14.10    1.70
   5   1   4   15.10    1.60
   5   1   4   14.00    1.80
   5   1   4   15.10    1.80
   5   1   4   14.70    1.90
   7  -1   4  102.79    4.20
   7  -1   4   96.99    4.70
   7  -1   4  102.09    3.60
   7  -1   4   98.99    4.20
   7   1   4  101.79    4.40
   7   1   4  100.39    4.70
   7   1   4  100.49    3.80
   7   1   4  102.49    4.40
   9  -1   4    2.10    1.50
   9  -1   4    1.80    1.20
   9  -1   4    2.60    1.20
   9   1   4    1.10    1.30
   9   1   4    2.60    1.30
  11  -1   4    1.80    1.90
  11  -1   4    2.40    1.40
  11   1   4    3.90    1.60
  11   1   4    6.20    2.00
  13  -1   4    3.20    2.30
  13  -1   4    5.40    1.80
  13   1   4    7.90    2.10
  13   1   4    6.80    2.50
  16  -2  -4  288.57    9.40
  16  -2  -4  287.57   10.80
  16  -2  -4  302.67   10.00
  16   2  -4  297.77   10.00
  16   2  -4  295.57   10.90
  16   2  -4  292.57   10.00
  14  -2  -4  202.18    8.10
  14  -2  -4  206.88    7.50
  14   2  -4  206.78    7.50
  14   2  -4  201.28    7.40
  14   2  -4  200.78    8.00
 -12  -2   4  107.89    4.40
  12  -2  -4  113.39    4.60
  12  -2  -4  103.39    4.60
  12   2  -4  112.99    5.20
  12   2  -4  103.99    4.20
  12   2  -4  114.19    4.80
  10  -2  -4  531.95   13.70
 -10  -2   4  537.95   13.60
  10  -2  -4  550.34   13.60
  10   2  -4  535.45   13.70
  10   2  -4  560.14   13.50
  10   2  -4  531.65   14.10
  -8  -2   4  121.89    3.30
   8  -2  -4  119.99    4.30
   8  -2  -4  112.79    4.20
  -8  -2   4  121.09    4.60
   8   2  -4  117.69    4.20
   8   2  -4  114.49    4.20
  -6  -2   4  171.08    4.30
  -6  -2   4  166.68    5.40
   6  -2  -4  167.78    5.20
  -6  -2   4  181.48    5.50
   6  -2  -4  185.68    5.50
   6  -2  -4  170.18    5.10
   6   2  -4  165.38    5.00
   6   2  -4  159.98    5.20
  -6   2   4  170.58    5.00
  -6   2   4  173.08    5.00
   4  -2  -4  820.22   18.20
  -4  -2   4  826.52   17.90
   4  -2  -4  795.72   18.50
  -4  -2   4  808.92   19.00
  -4  -2   4  804.62   19.00
  -4   2   4  805.42   18.30
  -4   2   4  809.72   18.40
   4   2  -4  822.42   18.20
   4   2  -4  810.82   18.60
  -4   2   4  840.02   18.90
  -2  -2   4  799.02   18.50
  -2  -2   4  768.82   18.00
  -2  -2   4  814.62   17.60
   2  -2  -4  800.92   18.00
   2  -2  -4  807.82   17.50
  -2   2   4  789.52   18.60
   2   2  -4  816.42   17.50
  -2   2   4  779.62   18.00
   2   2  -4  801.02   18.20
  -2   2   4  756.02   18.10
   0  -2  -4   18.70    0.90
   0  -2   4   19.90    2.00
   0  -2   4   21.20    1.70
   0  -2   4   18.80    1.50
   0  -2  -4   19.60    1.40
   0   2   4   19.20    1.70
   0   2   4   20.40    1.70
   0   2  -4   18.00    0.90
   0   2   4   16.40    1.40
   0   2   4   17.70    1.50
   0   2  -4   20.40    1.50
   2  -2   4  248.58    7.00
   2  -2   4  250.17    6.50
   2  -2   4  249.28    6.10
   2  -2   4  238.08    7.30
  -2  -2  -4  245.88    6.30
   2   2   4  236.98    7.00
   2   2   4  237.58    6.60
   2   2   4  243.88    7.20
  -2   2  -4  248.78    6.70
   2   2   4  243.38    7.00
   4  -2   4   96.59    3.80
  -4  -2  -4   98.29    3.20
   4  -2   4   94.79    3.40
   4  -2   4   98.99    4.30
   4  -2   4  102.19    3.50
   4   2   4  101.69    4.10
   4   2   4   97.49    4.00
   4   2   4   93.79    4.00
   4   2   4  100.39    3.60
   6  -2   4  156.28    5.00
   6  -2   4  155.58    6.00
   6  -2   4  157.78    4.70
   6  -2   4  155.38    5.30
   6   2   4  153.48    5.00
   6   2   4  153.28    5.70
   6   2   4  159.98    5.70
   8  -2   4   79.59    4.50
   8  -2   4   71.49    3.60
   8  -2   4   76.29    3.60
   8   2   4   77.59    3.30
   8   2   4   76.09    4.10
   8   2   4   78.29    4.10
  10  -2   4   72.19    3.90
  10  -2   4   73.19    4.90
  10   2   4   73.49    4.40
  10   2   4   85.49    4.80
  12  -2   4    0.80    1.30
  12  -2   4    2.10    2.00
  12   2   4    3.30    1.70
  12   2   4    1.90    1.80
  15  -3  -4   61.79    4.70
  15  -3  -4   53.29    4.00
  15   3  -4   54.19    4.50
  15   3  -4   56.19    4.10
  15   3  -4   56.79    4.00
 -13  -3   4   65.79    3.70
  13  -3  -4   58.19    3.50
  13  -3  -4   67.59    3.90
  13   3  -4   63.29    4.00
  13   3  -4   68.89    4.00
  13   3  -4   59.89    4.20
 -11  -3   4  513.25   13.30
  11  -3  -4  507.65   13.40
  11  -3  -4  528.55   13.40
  11   3  -4  522.35   12.90
  11   3  -4  513.15   13.40
  11   3  -4  495.15   13.80
  -9  -3   4  349.17    9.50
   9  -3  -4  344.57    9.40
   9  -3  -4  344.87    9.40
   9   3  -4  351.46    9.20
   9   3  -4  340.87    9.40
   9   3  -4  337.17    9.60
  -7  -3   4   38.80    2.50
  -7  -3   4   38.60    1.60
   7  -3  -4   32.80    2.10
   7  -3  -4   39.20    2.30
   7   3  -4   35.90    2.10
   7   3  -4   34.10    2.20
   5  -3  -4 1128.59   24.90
   5  -3  -4 1160.98   25.50
  -5  -3   4 1146.79   24.50
   5  -3  -4 1043.20   25.10
  -5  -3   4 1119.59   25.60
  -5  -3   4 1126.49   25.70
  -5   3   4 1140.79   25.00
  -5   3   4 1128.59   24.70
   5   3  -4 1110.69   25.20
  -5   3   4 1149.78   25.30
   5   3  -4 1131.59   25.00
  -3  -3   4  580.14   14.20
  -3  -3   4  581.44   13.10
   3  -3  -4  567.24   13.50
  -3  -3   4  588.14   14.00
  -3   3   4  566.54   13.90
  -3   3   4  569.04   13.20
   3   3  -4  547.95   13.60
  -3   3   4  573.54   13.40
   3   3  -4  576.94   13.10
   1  -3  -4  130.69    4.10
  -1  -3   4  125.89    4.10
  -1  -3   4  137.29    4.00
  -1  -3   4  135.59    4.50
  -1  -3   4  136.09    4.80
   1   3  -4  132.39    4.30
   1   3  -4  132.89    3.60
  -1   3   4  133.59    4.20
  -1   3   4  134.29    4.30
  -1   3   4  133.29    4.60
   1  -3   4 1146.49   26.30
  -1  -3  -4 1163.48   25.10
   1  -3   4 1146.39   25.20
   1  -3   4 1171.48   25.80
   1   3   4 1155.68   25.60
   1   3   4 1141.89   26.10
   1   3   4 1128.49   25.40
  -1   3  -4 1146.29   24.50
  -1   3  -4 1118.19   25.50
   1   3   4 1098.39   25.90
   3  -3   4 1193.68   27.80
   3  -3   4 1236.08   26.10
   3  -3   4 1235.38   26.60
  -3  -3  -4 1190.98   26.30
   3  -3   4 1195.78   27.20
   3   3   4 1177.28   27.60
   3   3   4 1221.48   26.90
   3   3   4 1236.98   27.30
   3   3   4 1177.18   27.60
   5  -3   4    1.60    0.70
   5  -3   4    6.10    1.20
   5  -3   4   -0.40    0.90
   5  -3   4    0.90    0.70
  -5  -3  -4    2.70    0.60
   5   3   4    0.90    0.80
   5   3   4    0.70    0.90
   5   3   4    0.10    0.90
   7  -3   4  972.50   24.60
   7  -3   4 1043.60   22.60
   7  -3   4 1030.10   23.20
   7  -3   4 1011.30   23.60
   7   3   4 1037.30   24.50
   7   3   4 1023.60   23.30
   7   3   4  981.90   24.30
   9  -3   4   31.80    2.60
   9  -3   4   27.40    3.10
   9   3   4   38.70    2.50
   9   3   4   35.70    3.20
   9   3   4   33.40    3.30
  11  -3   4  105.09    6.00
  11  -3   4  105.19    4.80
  11   3   4  116.39    6.00
  11   3   4  108.49    5.60
  13  -3   4  425.06   14.20
  13  -3   4  395.56   11.80
  13   3   4  437.56   14.00
  13   3   4  395.46   12.90
  16  -4  -4   35.80    3.60
  16  -4  -4   38.70    4.30
  16   4  -4   40.10    4.40
  16   4  -4   39.00    3.80
  16   4  -4   36.00    3.70
  14  -4  -4    2.00    1.30
  14  -4  -4    2.20    1.40
  14   4  -4    0.60    1.60
  14   4  -4    1.40    1.50
  14   4  -4    1.40    1.50
 -12  -4   4   34.60    2.70
  12  -4  -4   33.50    2.70
  12  -4  -4   33.90    2.70
  12   4  -4   31.30    2.40
  12   4  -4   33.10    3.00
  12   4  -4   29.70    3.00
  10  -4  -4   17.00    1.90
  10  -4  -4   18.00    2.00
 -10  -4   4   17.60    2.10
  10   4  -4   11.60    1.80
  10   4  -4   13.00    1.80
  10   4  -4   17.80    1.80
  -8  -4   4  156.58    4.30
  -8  -4   4  149.39    5.20
   8  -4  -4  144.69    5.00
   8  -4  -4  140.79    4.90
  -8  -4   4  145.99    5.40
   8   4  -4  149.39    4.90
   8   4  -4  139.49    4.90
   8   4  -4  151.28    5.10
   6  -4  -4   34.60    2.10
   6  -4  -4   38.70    2.10
   6  -4  -4   35.00    3.20
  -6  -4   4   36.90    2.30
  -6  -4   4   35.40    2.40
  -6  -4   4   37.70    1.70
  -6   4   4   38.10    2.00
   6   4  -4   38.60    2.20
   6   4  -4   36.90    2.10
   6   4  -4   39.00    2.10
  -4  -4   4    0.10    0.70
   4  -4  -4    1.60    0.70
   4  -4  -4    4.20    1.10
  -4  -4   4    1.90    0.80
  -4  -4   4    2.10    0.60
   4   4  -4    3.30    0.80
  -4   4   4    1.30    0.70
  -4   4   4    2.40    0.50
   4   4  -4    2.10    0.80
  -4   4   4    3.20    0.80
  -2  -4   4   18.20    1.40
   2  -4  -4   20.60    1.50
   2   4  -4   21.10    1.30
   2   4  -4   18.10    1.60
  -2   4   4   19.90    1.70
  -2   4   4   20.10    1.40
  -2   4   4   20.20    1.60
   0  -4  -4    1.90    0.70
   0  -4   4    2.10    1.00
   0  -4   4    2.10    0.80
   0  -4   4    1.70    0.90
   0   4  -4    1.80    0.60
   0   4   4    1.90    0.80
   0   4  -4    2.90    0.90
   0   4   4    1.40    1.00
   0   4   4    2.90    0.90
   0   4   4    2.90    1.00
   2  -4   4  233.68    6.60
   2  -4   4  216.98    6.00
   2  -4   4  220.48    7.00
  -2  -4  -4  216.28    5.80
   2   4   4  226.68    6.90
   2   4   4  210.28    6.90
   2   4   4  216.88    6.30
  -2   4  -4  216.28    6.40
   2   4   4  213.58    6.30
   4  -4   4   32.80    1.50
   4  -4   4   28.70    1.70
  -4  -4  -4   28.10    1.50
   4  -4   4   28.20    2.50
   4  -4   4   27.90    2.00
   4   4   4   28.00    2.40
   4   4   4   28.70    2.50
   4   4   4   32.50    2.10
   4   4   4   26.80    2.20
   6  -4   4   25.30    2.60
   6  -4   4   28.10    2.20
   6  -4   4   33.50    2.20
   6  -4   4   27.20    1.70
   6   4   4   29.90    2.60
   6   4   4   31.70    2.30
   6   4   4   33.30    2.80
   8  -4   4  108.39    4.40
   8  -4   4  116.89    5.60
   8   4   4  117.99    4.50
   8   4   4  110.19    5.20
   8   4   4  117.79    5.50
  10  -4   4   52.99    4.40
  10  -4   4   55.49    3.30
  10   4   4   58.29    3.90
  10   4   4   57.19    4.40
  10   4   4   51.19    4.00
  12  -4   4    1.60    1.30
  12  -4   4    0.30    2.00
  12   4   4    0.20    1.60
  12   4   4   -0.10    2.00
  15  -5  -4   22.40    2.80
  15  -5  -4   20.90    3.20
  15   5  -4   20.40    2.80
  15   5  -4   19.40    2.80
  15   5  -4   20.20    3.10
  13  -5  -4 1755.92   40.20
 -13  -5   4 1723.73   40.00
  13  -5  -4 1777.32   39.90
  13   5  -4 1800.32   41.00
  13   5  -4 1760.82   40.10
  13   5  -4 1741.43   39.20
  13   5  -4 1744.93   40.60
  11  -5  -4   48.80    3.10
  11  -5  -4   55.89    3.30
 -11  -5   4   50.89    3.20
  11   5  -4   54.79    3.30
  11   5  -4   46.90    3.40
  11   5  -4   50.39    2.80
  11   5  -4   50.49    3.40
  -9  -5   4   21.20    1.50
   9  -5  -4   22.20    2.20
   9  -5  -4   20.40    2.00
  -9  -5   4   17.80    2.00
   9   5  -4   22.20    2.00
   9   5  -4   18.80    1.90
   9   5  -4   23.40    2.10
  -7  -5   4  875.91   20.90
   7  -5  -4  868.31   20.20
  -7  -5   4  890.11   19.60
   7  -5  -4  855.91   20.30
  -7  -5   4  859.71   20.50
  -7   5   4  861.91   19.60
   7   5  -4  881.11   20.10
   7   5  -4  880.91   20.10
   7   5  -4  851.01   20.10
  -5  -5   4 2437.56   53.99
   5  -5  -4 2599.84   54.69
  -5  -5   4 2479.85   52.99
  -5  -5   4 2454.25   54.19
   5   5  -4 2499.85   52.89
   5   5  -4 2411.96   53.49
  -5   5   4 2512.85   53.19
   5   5  -4 2443.46   53.19
  -3  -5   4 1010.00   23.80
  -3  -5   4 1048.40   22.90
  -3  -5   4 1003.40   23.50
  -3   5   4 1018.00   22.90
   3   5  -4 1011.70   22.70
   3   5  -4 1050.79   22.10
  -3   5   4 1044.10   22.10
   3   5  -4  984.50   23.10
  -1  -5   4 3395.36   71.49
  -1  -5   4 3301.77   71.99
   1  -5  -4 3394.96   71.29
  -1  -5   4 3327.97   72.49
  -1   5   4 3297.07   72.29
  -1   5   4 3329.67   71.49
  -1   5   4 3433.16   72.29
  -1   5   4 3342.77   71.19
   1   5  -4 3336.67   70.99
   1   5  -4 3440.46   71.79
   1  -5   4   59.89    2.90
   1  -5   4   59.29    3.20
  -1  -5  -4   62.39    2.40
   1  -5   4   62.79    2.80
   1   5   4   69.69    3.50
  -1   5  -4   59.59    2.30
   1   5   4   65.79    3.20
   1   5   4   60.99    2.70
  -1   5  -4   57.69    2.80
   1   5   4   57.59    2.70
   3  -5   4  195.68    6.70
   3  -5   4  197.68    6.10
  -3  -5  -4  198.58    5.30
   3   5   4  200.58    5.90
   3   5   4  219.48    6.80
   3   5   4  204.28    6.90
   3   5   4  200.98    6.10
   3   5   4  204.08    6.10
   5  -5   4    6.90    1.30
   5  -5   4    7.80    1.60
  -5  -5  -4    7.40    0.90
   5   5   4    5.80    1.30
   5   5   4    5.10    1.50
   5   5   4    7.00    1.20
   5   5   4    6.30    1.40
   7  -5   4    8.00    1.90
   7  -5   4    3.90    1.10
   7   5   4    3.20    1.10
   7   5   4    4.40    1.30
   7   5   4    5.20    1.50
   7   5   4    4.60    1.70
   9  -5   4  516.55   13.30
   9  -5   4  520.35   15.10
   9   5   4  520.95   14.80
   9   5   4  495.75   14.80
   9   5   4  532.35   13.50
  11  -5   4  240.88    7.70
  11  -5   4  259.27    9.80
  11   5   4  227.28    9.00
  11   5   4  239.78    9.50
  13  -5   4    2.40    2.20
  13  -5   4    0.30    1.20
  13   5   4    1.90    2.30
  13   5   4    0.00    1.80
  14  -6  -4  118.29    5.40
  14  -6  -4  116.59    5.60
  14   6  -4  125.29    6.30
  14   6  -4  123.69    6.10
  14   6  -4  128.39    5.80
  12  -6  -4   31.80    3.00
 -12  -6   4   37.00    3.00
  12  -6  -4   36.60    3.30
  12   6  -4   36.80    3.20
  12   6  -4   33.50    3.30
  12   6  -4   34.60    2.80
  12   6  -4   33.50    3.10
 -10  -6   4   23.20    1.80
  10  -6  -4   23.00    2.30
  10  -6  -4   15.60    2.00
 -10  -6   4   20.60    2.30
  10   6  -4   24.10    2.50
  10   6  -4   22.90    2.20
  10   6  -4   24.30    2.00
  10   6  -4   20.70    2.50
   8  -6  -4    6.40    1.30
   8  -6  -4    5.00    1.10
  -8  -6   4    6.60    1.00
  -8  -6   4    6.30    1.40
  -8  -6   4    8.60    1.60
   8   6  -4    6.90    1.30
   8   6  -4    6.40    1.20
  -8   6   4    6.90    1.10
   8   6  -4    6.40    1.30
  -6  -6   4   22.30    2.00
  -6  -6   4   25.10    1.70
   6  -6  -4   21.20    1.80
  -6  -6   4   23.00    2.30
  -6  -6   4   22.10    2.00
   6   6  -4   23.80    1.70
   6   6  -4   21.90    1.90
  -6   6   4   24.00    1.70
   6   6  -4   23.00    1.90
  -4  -6   4   24.10    1.90
  -4  -6   4   26.80    2.20
  -4  -6   4   20.80    1.60
  -4   6   4   22.90    1.70
  -4   6   4   21.40    1.70
  -4   6   4   21.30    1.00
   4   6  -4   21.60    1.90
   4   6  -4   20.40    1.30
   4   6  -4   27.40    1.80
   2  -6  -4  206.18    5.90
  -2  -6   4  215.98    6.50
  -2  -6   4  200.98    6.70
  -2  -6   4  207.58    6.00
  -2   6   4  209.08    6.40
   2   6  -4  217.98    4.90
  -2   6   4  204.08    5.20
  -2   6   4  208.78    6.00
   2   6  -4  201.58    5.70
   2   6  -4  201.68    6.20
   0  -6   4  321.47    8.30
   0  -6  -4  317.57    7.90
   0  -6   4  306.27    9.00
   0  -6   4  312.07    8.60
   0   6   4  309.87    7.90
   0   6   4  325.27    8.90
   0   6  -4  302.77    7.80
   0   6  -4  309.67    8.50
   0   6   4  293.17    8.20
   0   6   4  290.97    9.00
   2  -6   4  399.46   11.30
  -2  -6  -4  421.46    9.90
   2  -6   4  416.16   10.70
   2  -6   4  406.06   10.60
   2   6   4  407.26   11.50
   2   6   4  420.66   11.20
   2   6   4  405.26   10.50
   2   6   4  403.56   10.30
   2   6   4  407.86   10.30
  -4  -6  -4   48.60    1.90
   4  -6   4   47.30    2.60
   4  -6   4   46.90    3.20
   4   6   4   48.00    3.10
   4   6   4   45.40    2.50
   4   6   4   45.60    3.20
   4   6   4   48.60    2.70
   6  -6   4    4.40    1.20
   6  -6   4    6.20    1.70
   6   6   4    6.90    1.30
   6   6   4    3.80    1.50
   6   6   4    3.70    1.40
   6   6   4    9.70    1.60
   8  -6   4  122.69    5.90
   8  -6   4  111.29    4.50
   8   6   4  124.49    4.90
   8   6   4  114.29    5.80
   8   6   4  121.19    4.70
   8   6   4  125.59    5.80
  10  -6   4  422.26   13.40
  10  -6   4  405.46   11.20
  10   6   4  415.76   11.60
  10   6   4  410.66   13.30
  10   6   4  430.66   13.10
  12  -6   4   14.90    3.10
  12  -6   4   12.30    1.90
  12   6   4    9.60    2.60
  12   6   4   16.80    3.30
  15  -7  -4    6.60    2.10
  15   7  -4    0.50    1.80
  15   7  -4    5.90    2.10
  15   7  -4    3.50    2.00
 -13  -7   4   43.90    3.40
  13  -7  -4   41.10    3.30
  13  -7  -4   42.00    3.30
  13   7  -4   37.40    3.40
  13   7  -4   41.00    3.70
  13   7  -4   46.80    3.90
  13   7  -4   47.10    3.20
  11  -7  -4   40.90    3.10
  11  -7  -4   45.30    3.10
 -11  -7   4   44.80    2.60
 -11  -7   4   43.20    3.10
  11   7  -4   47.90    3.40
  11   7  -4   44.30    3.20
  11   7  -4   46.20    3.50
  11   7  -4   42.10    2.90
   9  -7  -4    7.80    1.50
  -9  -7   4    7.90    1.60
  -9  -7   4    5.70    1.50
  -9  -7   4    7.10    1.20
   9  -7  -4    7.80    1.40
   9   7  -4    6.00    1.40
   9   7  -4    7.50    1.40
   9   7  -4    5.10    1.40
   9   7  -4    9.00    1.60
  -7  -7   4    7.30    1.40
  -7  -7   4   11.30    1.70
   7  -7  -4   11.50    1.70
  -7  -7   4   13.30    1.50
   7   7  -4   11.70    1.50
  -7   7   4   13.10    1.40
   7   7  -4   13.80    1.60
   7   7  -4   11.30    1.50
  -5  -7   4   45.40    2.80
  -5  -7   4   52.09    2.50
  -5  -7   4   40.80    2.50
   5   7  -4   44.00    2.40
  -5   7   4   46.80    2.30
   5   7  -4   47.60    2.60
   5   7  -4   44.30    2.10
   3  -7  -4    6.40    1.00
  -3  -7   4    8.60    1.60
  -3  -7   4   10.40    1.40
  -3  -7   4    9.20    1.40
   3   7  -4    8.30    1.20
  -3   7   4   11.30    1.40
  -3   7   4    7.60    1.30
   3   7  -4   10.40    0.90
   3   7  -4   10.90    1.50
  -1  -7   4  157.08    5.70
   1  -7  -4  155.78    4.80
  -1  -7   4  151.48    5.00
  -1  -7   4  171.08    5.50
   1   7  -4  162.48    5.30
  -1   7   4  158.58    5.50
   1   7  -4  156.88    4.70
  -1   7   4  159.08    4.30
  -1   7   4  162.68    5.10
  -1   7   4  148.49    5.70
   1  -7   4  148.49    5.00
   1  -7   4  149.49    5.60
   1  -7   4  141.99    5.00
  -1  -7  -4  149.79    4.40
   1   7   4  153.98    5.50
   1   7   4  140.69    4.90
   1   7   4  143.69    4.50
   1   7   4  151.28    5.90
   1   7   4  145.89    4.70
  -1   7  -4  144.49    4.50
   3  -7   4  168.48    5.50
  -3  -7  -4  171.98    4.70
   3  -7   4  153.28    5.50
   3  -7   4  160.48    6.10
   3   7   4  168.48    6.20
   3   7   4  163.28    6.40
   3   7   4  180.08    5.40
   3   7   4  165.88    5.50
   3   7   4  164.28    5.30
   5  -7   4   95.39    3.90
   5  -7   4   97.19    4.80
   5   7   4   98.69    4.20
   5   7   4   99.59    4.10
   5   7   4  101.59    4.80
   5   7   4  102.69    5.10
   7  -7   4  270.87    8.00
   7  -7   4  283.77    9.50
   7   7   4  291.77    9.50
   7   7   4  288.87    8.30
   7   7   4  270.27    9.60
   7   7   4  283.27    8.50
   9  -7   4   13.80    2.60
   9  -7   4   12.00    1.70
   9   7   4   12.00    2.40
   9   7   4   15.50    2.00
   9   7   4   14.00    2.70
   9   7   4   14.80    2.10
  11  -7   4  236.68    9.60
  11  -7   4  221.18    7.30
  11   7   4  239.78    9.80
  11   7   4  232.58    9.20
  14  -8  -4   37.90    3.60
 -14  -8   4   33.90    3.50
  14  -8  -4   41.00    3.50
  14   8  -4   39.10    3.60
  14   8  -4   31.00    3.60
  14   8  -4   38.90    3.90
  14   8  -4   36.70    3.30
 -12  -8   4    1.30    1.30
  12  -8  -4    2.50    1.40
  12  -8  -4   -0.90    1.10
  12   8  -4    1.50    1.40
  12   8  -4    1.80    1.50
  12   8  -4    1.30    1.40
  12   8  -4    1.20    1.30
  10  -8  -4 1464.15   34.60
 -10  -8   4 1485.05   33.90
  10  -8  -4 1529.65   35.00
 -10  -8   4 1469.25   35.10
  10   8  -4 1531.65   34.80
  10   8  -4 1572.94   35.50
  10   8  -4 1590.04   34.10
  10   8  -4 1473.65   34.60
  10   8  -4 1542.25   34.40
  -8  -8   4    0.30    1.00
  -8  -8   4    1.70    1.20
   8  -8  -4    2.60    1.10
  -8  -8   4    1.30    0.80
   8   8  -4    1.90    1.00
  -8   8   4    2.90    0.80
   8   8  -4    1.00    1.10
   8   8  -4    1.50    0.90
   8   8  -4    1.10    1.00
  -6  -8   4  721.23   18.10
   6  -8  -4  731.33   17.80
  -6  -8   4  762.82   18.40
  -6  -8   4  721.13   17.50
  -6  -8   4  736.33   18.40
   6   8  -4  696.53   17.50
   6   8  -4  759.12   17.20
   6   8  -4  755.52   18.20
  -6   8   4  751.62   17.20
   6   8  -4  737.53   17.70
  -4  -8   4 2425.66   52.29
  -4  -8   4 2313.97   52.59
  -4  -8   4 2386.06   53.09
   4  -8  -4 2447.96   50.79
  -4  -8   4 2411.66   52.99
   4   8  -4 2347.97   52.09
  -4   8   4 2365.26   51.89
   4   8  -4 2482.55   51.39
   4   8  -4 2528.95   52.69
   4   8  -4 2378.76   52.39
   2  -8  -4  151.08    5.00
  -2  -8   4  168.18    5.40
  -2  -8   4  159.38    5.60
  -2  -8   4  150.48    5.80
   2  -8  -4  160.18    4.40
  -2  -8   4  162.58    5.30
   2   8  -4  161.78    5.50
  -2   8   4  153.88    6.00
   2   8  -4  156.38    5.00
  -2   8   4  159.68    5.10
   2   8  -4  162.08    5.30
   0  -8   4  339.67    9.20
   0  -8   4  351.46   10.00
   0  -8   4  333.07    9.40
   0  -8  -4  351.86    8.70
   0   8   4  349.07    9.80
   0   8  -4  330.27    8.80
   0   8   4  323.67    8.80
   0   8   4  349.47    8.30
   0   8   4  334.17    9.10
   0   8   4  313.77   10.00
   2  -8   4 1046.80   24.80
   2  -8   4 1079.59   25.00
   2  -8   4 1088.59   25.70
  -2  -8  -4 1122.69   24.00
   2   8   4 1065.49   26.10
   2   8   4 1108.59   25.70
   2   8   4 1067.69   24.90
   2   8   4 1057.69   24.60
   2   8   4 1084.49   24.20
   4  -8   4   41.40    3.20
   4  -8   4   37.40    2.50
   4  -8   4   37.10    2.70
  -4  -8  -4   35.30    1.70
   4   8   4   38.80    2.60
   4   8   4   30.30    3.10
   4   8   4   39.50    2.80
   4   8   4   38.90    3.00
   6  -8   4  522.45   13.60
   6  -8   4  556.44   15.20
   6   8   4  525.85   15.30
   6   8   4  542.75   15.10
   6   8   4  545.35   13.80
   6   8   4  559.24   14.20
   8  -8   4  315.37   10.60
   8  -8   4  291.67    8.60
   8   8   4  298.17    9.30
   8   8   4  310.97    9.10
   8   8   4  318.87   10.50
   8   8   4  312.67   10.80
  10  -8   4    2.40    1.90
  10  -8   4    2.40    1.10
  10   8   4    3.70    1.90
  10   8   4    4.40    2.30
  10   8   4    2.60    1.50
  10   8   4    1.80    1.50
  12  -8   4   57.89    5.20
  12  -8   4   58.79    3.40
  12   8   4   73.59    5.90
  12   8   4   64.49    5.20
  15  -9  -4   14.00    2.50
  15  -9  -4   13.90    2.70
  15   9  -4   14.20    2.70
  15   9  -4   16.80    3.10
  15   9  -4   15.60    2.90
  13  -9  -4   18.70    2.60
  13  -9  -4   13.80    2.30
 -13  -9   4   18.20    2.70
  13   9  -4   14.10    2.20
  13   9  -4   16.40    2.80
  13   9  -4   20.10    3.00
  13   9  -4   15.80    2.50
 -11  -9   4   23.50    2.90
  11  -9  -4   30.30    3.10
 -11  -9   4   23.20    2.40
  11  -9  -4   27.00    2.90
  11   9  -4   23.20    2.70
  11   9  -4   23.30    2.50
  11   9  -4   26.50    3.00
  11   9  -4   20.10    2.50
  -9  -9   4   46.80    3.30
  -9  -9   4   51.89    3.60
  -9  -9   4   42.90    2.70
   9  -9  -4   42.90    3.10
   9   9  -4   46.00    3.00
   9   9  -4   45.60    3.10
   9   9  -4   49.80    2.90
   9   9  -4   47.10    3.50
  -7  -9   4   30.90    2.30
  -7  -9   4   32.40    2.60
   7  -9  -4   29.00    2.50
  -7  -9   4   30.90    2.80
   7   9  -4   36.00    2.30
   7   9  -4   31.90    2.50
  -7   9   4   31.80    2.10
   7   9  -4   33.50    2.70
   7   9  -4   32.80    2.40
  -5  -9   4  192.98    6.50
  -5  -9   4  204.18    6.80
  -5  -9   4  192.28    6.80
  -5  -9   4  196.38    6.20
  -5   9   4  185.78    5.80
   5   9  -4  194.38    5.60
   5   9  -4  197.98    6.50
   5   9  -4  180.68    6.10
   5   9  -4  183.78    6.20
   3  -9  -4   29.50    2.10
  -3  -9   4   27.10    2.20
  -3  -9   4   28.30    2.20
  -3  -9   4   28.20    2.30
   3  -9  -4   29.80    1.50
  -3  -9   4   26.50    2.40
   3   9  -4   29.20    1.50
  -3   9   4   31.10    2.10
   3   9  -4   29.70    2.10
   3   9  -4   29.90    2.30
  -1  -9   4   99.19    4.50
   1  -9  -4  103.59    3.40
  -1  -9   4  110.59    4.10
  -1  -9   4   97.19    4.20
  -1  -9   4   97.39    4.00
   1  -9  -4   97.79    3.70
  -1   9   4  104.19    3.80
   1   9  -4   93.19    3.70
  -1   9   4  100.69    4.00
  -1   9   4   95.49    4.70
   1  -9   4   73.19    3.50
   1  -9   4   70.79    3.20
   1  -9   4   72.39    3.50
  -1  -9  -4   76.39    3.00
   1  -9   4   73.39    3.90
   1   9   4   69.19    3.70
  -1   9  -4   72.89    3.10
   1   9   4   74.49    2.80
   1   9   4   65.09    3.10
   1   9   4   70.19    3.40
   1   9   4   73.29    4.20
   3  -9   4   43.60    2.90
  -3  -9  -4   44.20    2.10
   3  -9   4   49.30    3.30
   3  -9   4   45.50    2.40
   3  -9   4   45.60    2.80
   3   9   4   47.70    3.30
   3   9   4   43.50    2.70
   3   9   4   49.99    3.70
   3   9   4   44.10    3.00
   5  -9   4  184.48    7.20
   5  -9   4  193.98    6.90
   5  -9   4  190.98    6.30
   5   9   4  205.88    7.90
   5   9   4  193.38    7.40
   5   9   4  197.58    6.50
   5   9   4  204.98    6.80
   7  -9   4    8.20    1.80
   7  -9   4    6.40    1.30
   7  -9   4    6.50    1.90
   7   9   4    6.00    2.20
   7   9   4    7.00    1.90
   7   9   4    5.10    1.50
   7   9   4    6.50    1.70
   9  -9   4    6.00    2.20
   9  -9   4    7.10    1.50
   9  -9   4    4.80    1.90
   9   9   4    8.00    2.20
   9   9   4    7.20    1.90
   9   9   4    5.40    1.70
   9   9   4    9.10    2.60
  11  -9   4   53.79    4.40
  11  -9   4   51.49    4.90
  11  -9   4   57.29    3.20
  11   9   4   53.49    3.80
  11   9   4   57.99    4.90
  11   9   4   53.49    4.00
  11   9   4   61.99    5.90
  14 -10  -4  492.55   14.30
 -14 -10   4  466.55   14.30
  14 -10  -4  453.75   13.90
  14  10  -4  492.05   14.40
  14  10  -4  477.95   13.60
  14  10  -4  451.75   14.40
  14  10  -4  495.45   15.20
 -12 -10   4  230.28    8.40
 -12 -10   4  212.08    7.40
  12 -10  -4  215.88    8.10
  12 -10  -4  235.18    8.20
  12  10  -4  229.68    8.30
  12  10  -4  224.38    8.30
  12  10  -4  215.88    7.70
  12  10  -4  225.38    8.80
  10 -10  -4    5.40    1.70
 -10 -10   4    4.10    1.30
 -10 -10   4    2.30    1.50
  10  10  -4    5.70    1.60
  10  10  -4    7.80    1.80
  10  10  -4    3.70    1.60
  10  10  -4    3.20    1.50
  -8 -10   4  450.45   12.80
  -8 -10   4  475.05   13.20
   8 -10  -4  452.55   12.60
  -8 -10   4  449.76   12.20
   8  10  -4  457.35   12.10
   8  10  -4  437.96   12.30
   8  10  -4  467.05   13.00
  -6 -10   4   20.00    2.30
  -6 -10   4   24.30    3.00
  -6 -10   4   21.40    2.20
   6 -10  -4   28.10    2.30
  -6 -10   4   25.90    2.60
   6  10  -4   25.30    2.00
   6  10  -4   28.60    2.50
  -6  10   4   23.70    1.90
   6  10  -4   22.40    2.20
  -4 -10   4   54.49    3.20
  -4 -10   4   52.59    3.30
   4 -10  -4   48.80    2.80
  -4 -10   4   47.40    2.90
  -4 -10   4   46.10    3.20
   4 -10  -4   56.49    2.10
   4  10  -4   56.79    2.40
  -4  10   4   48.00    2.70
   4  10  -4   53.99    3.00
  -2 -10   4 2069.79   45.40
   2 -10  -4 2096.29   43.70
   2 -10  -4 1991.90   44.40
  -2 -10   4 1995.80   44.90
  -2 -10   4 2023.10   44.90
  -2 -10   4 2095.49   45.50
   2  10  -4 1987.90   44.50
  -2  10   4 1988.40   44.20
  -2  10   4 2021.90   44.50
   0 -10   4  522.25   13.10
   0 -10   4  521.75   13.90
   0 -10  -4  513.85   12.60
   0 -10   4  511.25   13.40
   0 -10   4  502.05   13.30
   0 -10  -4  518.75   12.50
   0  10   4  518.25   12.90
   0  10   4  511.75   13.10
   0  10   4  511.95   14.40
   0  10  -4  498.65   12.80
   2 -10   4   95.09    4.70
   2 -10   4   92.99    3.80
   2 -10   4   88.39    4.00
   2 -10   4   94.19    4.30
  -2 -10  -4  100.09    3.50
   2  10   4   87.49    4.10
   2  10   4   96.19    4.60
   2  10   4   94.39    4.10
   2  10   4   99.29    3.40
   2  10   4  101.09    5.20
   4 -10   4   35.30    2.90
   4 -10   4   39.00    3.30
   4 -10   4   34.60    2.50
   4 -10   4   41.50    2.30
   4  10   4   44.50    3.80
   4  10   4   35.60    3.10
   4  10   4   36.50    2.80
   4  10   4   37.70    2.80
   6 -10   4    1.40    1.40
   6 -10   4    3.80    1.50
   6 -10   4    2.70    1.10
   6  10   4    4.20    1.70
   6  10   4    3.60    1.50
   6  10   4    4.30    2.00
   6  10   4    2.50    1.30
   8 -10   4   13.40    1.80
   8 -10   4   17.50    2.70
   8 -10   4   15.90    2.80
   8  10   4   14.00    2.30
   8  10   4   15.30    2.20
   8  10   4   12.60    3.00
   8  10   4   13.20    2.50
  10 -10   4  731.73   20.30
  10 -10   4  719.33   19.50
  10 -10   4  703.33   17.40
  10  10   4  705.83   18.30
  10  10   4  705.83   18.70
  10  10   4  725.03   21.10
  10  10   4  719.23   20.40
 -13 -11   4  899.11   23.80
  13 -11  -4  888.91   23.30
  13 -11  -4  941.61   23.80
  13  11  -4  923.91   23.80
  13  11  -4  917.51   26.40
  13  11  -4  935.21   23.60
  13  11  -4  905.11   22.80
 -11 -11   4   42.80    3.80
 -11 -11   4   44.50    3.20
  11 -11  -4   40.60    3.60
  11  11  -4   48.20    3.60
  11  11  -4   41.70    3.80
  11  11  -4   47.30    4.10
  11  11  -4   42.50    3.60
  -9 -11   4    3.70    1.60
   9 -11  -4    4.30    1.50
  -9 -11   4    4.20    1.30
   9  11  -4    5.20    1.70
   9  11  -4    3.00    1.30
   9  11  -4    2.70    1.60
   9  11  -4    4.00    1.70
  -7 -11   4  496.95   13.30
  -7 -11   4  485.15   13.80
   7 -11  -4  502.75   13.60
  -7 -11   4  506.25   14.10
   7  11  -4  498.55   13.40
   7  11  -4  505.75   12.90
  -7  11   4  499.35   12.40
  -5 -11   4   33.30    2.80
  -5 -11   4   33.10    2.60
  -5 -11   4   37.10    3.00
   5 -11  -4   32.10    2.60
  -5 -11   4   36.30    2.80
  -5  11   4   35.50    2.30
   5  11  -4   34.30    2.20
   5  11  -4   39.70    2.80
  -3 -11   4  328.67    9.60
   3 -11  -4  340.97    8.50
  -3 -11   4  347.27   10.10
  -3 -11   4  327.97    9.70
   3 -11  -4  338.47    9.40
  -3 -11   4  330.27   10.00
   3  11  -4  332.57    9.50
  -3  11   4  332.67    9.20
  -1 -11   4 1397.06   32.80
   1 -11  -4 1419.36   31.90
  -1 -11   4 1488.85   32.60
  -1 -11   4 1432.56   32.60
   1 -11  -4 1448.66   31.50
  -1 -11   4 1481.95   33.20
  -1  11   4 1382.66   33.70
  -1  11   4 1407.56   31.90
  -1  11   4 1417.66   32.20
   1  11  -4 1393.16   32.20
   1 -11   4    2.50    1.10
  -1 -11  -4    2.20    0.90
   1 -11   4    1.90    1.10
   1 -11   4    4.60    1.30
   1 -11   4    5.30    1.60
  -1 -11  -4    3.20    0.90
   1  11   4    3.30    1.20
   1  11   4    1.00    1.10
   1  11   4    1.00    1.40
   3 -11   4  189.18    5.90
  -3 -11  -4  182.88    5.40
   3 -11   4  180.18    6.90
   3 -11   4  183.18    6.60
   3 -11   4  187.88    6.30
   3  11   4  175.38    6.50
   3  11   4  179.88    7.50
   3  11   4  183.08    6.30
   5 -11   4  219.78    7.70
   5 -11   4  207.68    6.90
   5 -11   4  225.38    8.10
   5  11   4  220.08    7.20
   5  11   4  220.88    7.60
   5  11   4  211.18    8.60
   5  11   4  203.18    8.40
   7 -11   4   -0.70    1.40
   7 -11   4    0.60    1.00
   7 -11   4   -0.60    1.30
   7  11   4    0.40    1.40
   7  11   4    2.00    1.60
   7  11   4   -0.30    1.40
   7  11   4   -0.30    1.80
   9 -11   4  176.58    8.00
   9 -11   4  173.98    7.50
   9 -11   4  178.28    6.20
   9  11   4  189.88    7.00
   9  11   4  172.28    7.20
   9  11   4  185.88    8.30
   9  11   4  196.48    9.00
  11 -11   4  234.68    7.30
  11 -11   4  241.68    9.90
  11 -11   4  236.28    9.40
  11  11   4  237.58    8.30
  11  11   4  223.68   10.20
  11  11   4  236.88   10.70
  11  11   4  242.78    8.80
 -12 -12   4  152.48    6.90
  12 -12  -4  130.99    6.30
 -12 -12   4  139.99    6.00
  12 -12  -4  142.19    6.70
  12  12  -4  142.89    6.60
  12  12  -4  139.99    6.60
  12  12  -4  142.49    6.20
  10 -12  -4    1.90    1.40
 -10 -12   4    1.30    1.60
 -10 -12   4   -0.10    1.10
  10  12  -4    1.10    1.60
  10  12  -4    0.40    1.50
  10  12  -4    0.20    1.30
  -8 -12   4  137.89    5.60
  -8 -12   4  131.69    6.10
  -8 -12   4  124.69    5.90
   8 -12  -4  136.09    5.80
   8  12  -4  139.19    5.40
   8  12  -4  137.09    5.80
   8  12  -4  134.79    5.50
  -6 -12   4   -0.10    1.10
  -6 -12   4    2.90    1.40
   6 -12  -4    0.80    1.10
  -6 -12   4    0.80    1.10
   6  12  -4    1.60    1.20
   6  12  -4   -0.50    1.00
  -6  12   4    0.60    0.90
   6  12  -4   -0.30    0.80
   4 -12  -4    1.90    1.10
  -4 -12   4    1.30    1.20
   4 -12  -4    1.70    0.80
  -4 -12   4    0.90    1.10
  -4 -12   4    1.20    1.00
  -4 -12   4    6.30    1.60
  -4  12   4    1.20    1.00
   4  12  -4    2.80    1.20
   2 -12  -4  459.85   12.10
  -2 -12   4  465.15   12.80
  -2 -12   4  469.75   12.90
   2 -12  -4  471.65   11.40
  -2 -12   4  448.26   12.50
  -2 -12   4  462.45   12.60
  -2  12   4  460.25   12.10
   2  12  -4  442.96   12.20
  -2  12   4  466.85   11.90
   0 -12   4    9.70    1.80
   0 -12   4    8.40    1.70
   0 -12   4    8.10    1.50
   0 -12  -4    9.50    1.40
   0 -12  -4    7.70    1.30
   0 -12   4    7.60    1.70
   0  12   4    4.20    1.40
   0  12   4    7.60    2.00
   0  12   4   10.10    1.70
   0  12  -4    9.40    1.60
   2 -12   4   25.10    2.40
   2 -12   4   25.90    2.70
  -2 -12  -4   28.30    2.20
   2 -12   4   22.80    2.70
   2 -12   4   26.00    2.20
  -2 -12  -4   25.00    1.90
   2  12   4   20.40    2.30
   2  12   4   25.10    3.20
   2  12   4   25.20    2.40
   4 -12   4  197.58    7.50
   4 -12   4  181.58    6.50
   4 -12   4  191.48    7.10
   4  12   4  191.48    6.70
   4  12   4  187.48    8.10
   4  12   4  188.68    7.00
   6 -12   4    1.90    1.50
   6 -12   4    0.70    1.40
   6 -12   4   -0.40    0.90
   6  12   4   -0.10    1.80
   6  12   4    1.00    1.50
   6  12   4   -1.00    1.20
   8 -12   4    8.70    2.40
   8 -12   4    7.00    2.10
   8 -12   4    8.50    1.60
   8  12   4    8.10    2.10
   8  12   4    6.80    2.00
   8  12   4   15.80    3.40
  10 -12   4   81.19    4.00
  10 -12   4   94.29    5.70
  10 -12   4   87.79    5.90
  10  12   4   90.19    6.70
  10  12   4   94.09    5.40
  10  12   4   82.89    4.90
  13 -13  -4   86.09    5.20
 -13 -13   4   76.99    5.30
  13 -13  -4   88.89    5.50
  13  13  -4   86.19    5.00
  13  13  -4   88.79    5.70
  13  13  -4   94.49    5.60
 -11 -13   4  250.97    9.50
  11 -13  -4  255.37    9.30
 -11 -13   4  256.87    8.90
  11  13  -4  249.97    9.10
  11  13  -4  250.57    8.70
  11  13  -4  253.17    9.20
  -9 -13   4   98.19    5.00
  -9 -13   4  109.39    5.60
   9 -13  -4   95.09    5.20
   9  13  -4  109.09    5.10
   9  13  -4  100.59    5.30
   9  13  -4  105.49    5.10
  -7 -13   4    3.30    1.50
   7 -13  -4    1.90    1.30
  -7 -13   4    3.10    1.40
  -7 -13   4    3.80    1.60
   7  13  -4    4.20    1.40
   7  13  -4    1.60    1.40
   7  13  -4    2.40    1.30
  -5 -13   4  540.75   15.30
  -5 -13   4  565.94   15.20
  -5 -13   4  556.74   14.90
  -5 -13   4  543.35   15.00
   5 -13  -4  559.64   14.80
   5  13  -4  555.44   14.80
   5  13  -4  547.95   14.20
  -5  13   4  542.35   13.90
  -3 -13   4   93.29    4.50
   3 -13  -4   92.89    3.50
  -3 -13   4   88.39    4.60
  -3 -13   4   92.39    4.60
  -3 -13   4   85.49    4.30
   3 -13  -4   94.29    4.20
   3  13  -4   84.59    4.30
  -3  13   4   88.59    3.80
  -3  13   4   86.69    4.00
  -1 -13   4  160.08    6.30
   1 -13  -4  157.38    5.20
  -1 -13   4  150.58    6.10
  -1 -13   4  159.78    6.00
   1 -13  -4  155.98    5.50
  -1 -13   4  157.88    6.20
  -1  13   4  160.48    5.60
  -1  13   4  160.78    7.00
   1  13  -4  161.48    5.90
  -1  13   4  162.18    5.90
   1 -13   4  444.16   12.90
   1 -13   4  460.25   12.70
   1 -13   4  448.66   12.70
  -1 -13  -4  438.76   11.60
   1 -13   4  472.75   12.20
  -1 -13  -4  437.96   11.80
   1  13   4  462.85   12.50
   1  13   4  438.06   13.60
   1  13   4  452.65   12.10
   3 -13   4  401.06   12.00
  -3 -13  -4  386.26   11.00
   3 -13   4  379.36   11.20
   3 -13   4  381.86   11.60
   3 -13   4  403.36   10.70
   3  13   4  389.16   11.50
   3  13   4  396.36   11.20
   3  13   4  395.16   12.80
   5 -13   4    1.10    1.40
   5 -13   4    5.20    1.50
   5 -13   4    1.00    1.60
   5  13   4   -0.80    1.50
   5  13   4    1.10    2.00
   5  13   4    2.00    1.60
   7 -13   4  580.74   16.60
   7 -13   4  557.74   16.00
   7 -13   4  549.05   14.70
   7  13   4  578.54   15.50
   7  13   4  573.64   15.90
   7  13   4  549.85   17.40
   9 -13   4    2.80    2.00
   9 -13   4    5.70    1.50
   9 -13   4    5.70    2.20
   9  13   4    3.50    2.50
   9  13   4    0.70    1.80
   9  13   4    3.50    1.90
 -12 -14   4    7.40    2.00
 -12 -14   4    8.30    2.60
  12 -14  -4   10.30    2.50
  12  14  -4    5.10    2.20
  12  14  -4    5.50    2.20
  12  14  -4   10.10    2.40
  10 -14  -4   63.89    4.50
 -10 -14   4   66.69    4.70
 -10 -14   4   59.09    4.10
  10  14  -4   61.99    4.20
  10  14  -4   60.99    4.50
  10  14  -4   62.89    4.30
  -8 -14   4    4.30    1.70
  -8 -14   4    5.20    2.00
   8 -14  -4    6.60    2.00
  -8 -14   4    6.70    1.90
   8  14  -4    7.90    2.10
   8  14  -4    7.40    2.10
  -6 -14   4    3.20    1.50
   6 -14  -4    1.70    1.30
  -6 -14   4    3.40    1.70
  -6 -14   4    3.60    1.50
   6  14  -4    4.10    1.70
   6  14  -4    4.80    1.70
  -6  14   4    3.10    1.20
   4 -14  -4  222.18    7.60
  -4 -14   4  230.08    7.90
  -4 -14   4  231.68    8.30
  -4 -14   4  226.18    7.90
  -4 -14   4  218.58    7.90
   4  14  -4  217.98    7.30
   4  14  -4  217.68    7.70
  -4  14   4  219.58    7.20
  -2 -14   4    7.20    1.70
  -2 -14   4    4.90    1.60
  -2 -14   4    7.60    1.70
   2 -14  -4    6.50    1.30
   2 -14  -4    5.70    1.40
  -2 -14   4    7.10    1.80
   2  14  -4    6.80    1.50
  -2  14   4    6.60    1.50
  -2  14   4    5.90    1.60
   2  14  -4    5.40    1.60
   0 -14   4    5.90    1.70
   0 -14   4    3.40    1.30
   0 -14   4    3.40    1.60
   0 -14  -4    5.80    1.30
   0 -14   4    7.30    1.80
   0 -14  -4    6.90    1.40
   0  14   4    4.20    1.60
   0  14   4    5.60    2.00
   0  14  -4    4.30    1.30
   0  14   4    5.80    1.70
   2 -14   4   53.99    3.20
  -2 -14  -4   53.69    2.80
   2 -14   4   50.49    3.70
   2 -14   4   53.69    3.50
   2 -14   4   46.90    3.80
  -2 -14  -4   51.19    3.20
   2  14   4   47.60    3.40
   2  14   4   42.80    4.30
   2  14   4   49.40    3.70
  -2  14  -4   53.69    2.80
   4 -14   4    2.20    1.60
   4 -14   4    0.90    1.30
   4 -14   4    2.40    1.50
   4  14   4   -0.30    1.40
   4  14   4    1.60    1.60
   4  14   4   -1.00    1.70
   6 -14   4    8.40    1.80
   6 -14   4   10.60    2.40
   6 -14   4    9.20    2.30
   6  14   4    8.60    2.90
   6  14   4    4.50    1.90
   6  14   4    8.00    2.10
   8 -14   4   11.80    2.60
   8 -14   4   12.60    2.70
   8 -14   4   12.10    2.00
   8  14   4   13.20    3.30
   8  14   4   13.50    2.60
   8  14   4    8.00    2.20
 -11 -15   4   39.50    3.90
  11 -15  -4   38.40    4.00
 -11 -15   4   45.10    4.60
  11  15  -4   49.90    4.30
  11  15  -4   36.30    3.90
  -9 -15   4    3.50    2.10
  -9 -15   4    5.20    1.90
   9 -15  -4    4.40    1.90
   9  15  -4    2.70    2.00
   9  15  -4    6.80    2.00
  -7 -15   4   32.00    3.70
  -7 -15   4   33.90    3.40
  -7 -15   4   30.70    3.20
   7 -15  -4   35.00    3.50
   7  15  -4   32.20    3.20
   7  15  -4   40.40    3.90
  -5 -15   4  927.41   23.20
  -5 -15   4  946.61   23.30
   5 -15  -4  935.71   23.10
  -5 -15   4  925.61   23.60
   5  15  -4  940.01   23.30
   5  15  -4  904.71   22.50
  -5  15   4  910.71   22.10
  -3 -15   4  177.58    7.20
   3 -15  -4  168.08    6.40
  -3 -15   4  168.48    6.80
  -3 -15   4  175.68    6.80
  -3 -15   4  173.68    6.80
   3  15  -4  166.88    6.10
  -3  15   4  164.58    5.90
  -3  15   4  165.68    6.20
   3  15  -4  178.38    6.80
   1 -15  -4  465.25   12.80
  -1 -15   4  485.95   13.50
  -1 -15   4  471.25   13.80
   1 -15  -4  463.25   12.30
  -1 -15   4  492.35   13.50
  -1 -15   4  478.35   13.60
   1  15  -4  492.45   12.60
  -1  15   4  471.65   13.10
  -1  15   4  461.95   12.70
   1 -15   4  126.19    5.30
  -1 -15  -4  125.89    5.10
   1 -15   4  120.99    5.60
  -1 -15  -4  127.99    4.90
   1 -15   4  130.89    5.90
   1 -15   4  121.79    5.80
   1  15   4  124.09    6.60
   1  15   4  126.39    5.70
  -1  15  -4  129.09    4.70
   1  15   4  124.29    5.30
   3 -15   4    6.20    1.90
  -3 -15  -4    9.40    1.90
   3 -15   4    4.60    1.80
   3 -15   4    6.20    1.70
   3  15   4    7.90    2.00
   3  15   4    9.40    2.60
   3  15   4    7.50    2.00
   5 -15   4   70.99    4.90
   5 -15   4   78.19    4.40
   5 -15   4   76.49    4.90
   5  15   4   77.99    4.60
   5  15   4   74.29    5.80
   5  15   4   75.09    4.80
   7 -15   4   40.30    4.20
   7 -15   4   43.00    3.30
   7 -15   4   41.20    4.20
   7  15   4   46.00    4.20
   7  15   4   49.99    5.50
   7  15   4   46.10    4.00
  10 -16  -4    2.10    1.80
 -10 -16   4    1.20    1.70
 -10 -16   4    4.20    2.10
  10  16  -4    2.50    1.90
  10  16  -4    3.60    2.00
  -8 -16   4   58.19    4.60
  -8 -16   4   48.50    4.10
   8 -16  -4   53.79    4.30
   8  16  -4   61.79    4.60
   8  16  -4   57.49    4.10
  -6 -16   4   76.29    4.60
  -6 -16   4   72.59    4.80
   6 -16  -4   62.79    4.30
  -6 -16   4   58.99    4.20
   6  16  -4   69.29    4.20
   6  16  -4   68.59    4.70
  -4 -16   4    0.20    1.30
   4 -16  -4    1.20    1.30
  -4 -16   4    1.00    1.40
  -4 -16   4   -0.10    1.30
  -4 -16   4    2.20    1.60
   4  16  -4   -0.40    1.50
   4  16  -4    0.60    1.40
  -4  16   4    1.20    1.20
   2 -16  -4  491.05   13.50
  -2 -16   4  483.75   14.10
   2 -16  -4  475.35   12.70
  -2 -16   4  497.85   14.50
  -2 -16   4  509.85   14.00
  -2 -16   4  482.15   14.00
   2  16  -4  491.15   13.10
  -2  16   4  495.35   13.50
  -2  16   4  483.15   13.10
   2  16  -4  486.75   13.80
   0 -16   4  431.36   12.70
   0 -16   4  434.56   13.10
   0 -16   4  438.36   13.00
   0 -16  -4  421.16   11.80
   0 -16   4  431.06   12.40
   0 -16  -4  433.76   11.90
   0  16   4  425.86   12.10
   0  16   4  431.66   12.50
   0  16   4  428.26   13.90
   0  16  -4  436.46   11.60
   2 -16   4   84.49    4.80
   2 -16   4   84.49    4.90
   2 -16   4   78.69    4.90
  -2 -16  -4   89.49    4.40
   2  16   4   79.79    4.50
   2  16   4   86.29    5.80
   2  16   4   81.29    4.80
  -4 -16  -4  153.18    6.50
   4 -16   4  159.58    6.60
   4 -16   4  161.98    7.00
   4 -16   4  153.58    7.00
   4  16   4  162.68    7.10
   4  16   4  158.78    6.60
   4  16   4  164.98    8.20
   6 -16   4   32.60    3.70
   6 -16   4   35.20    3.30
   6 -16   4   38.00    4.10
   6  16   4   38.90    4.00
   6  16   4   39.40    4.90
   6  16   4   47.00    4.10
  -9 -17   4   10.50    2.80
  -9 -17   4   10.40    2.40
   9 -17  -4   12.80    2.60
   9  17  -4   10.50    2.70
   9  17  -4   10.30    2.50
  -7 -17   4   17.60    2.90
   7 -17  -4   17.70    2.90
  -7 -17   4   17.00    2.70
  -7 -17   4   15.90    2.90
   7  17  -4   21.00    3.20
   7  17  -4   15.10    2.50
   5 -17  -4   28.60    3.30
  -5 -17   4   24.70    3.10
  -5 -17   4   32.20    3.70
  -5 -17   4   27.20    3.30
   5  17  -4   23.90    2.80
   5  17  -4   35.20    3.80
   3 -17  -4    3.10    1.50
  -3 -17   4    4.20    1.90
  -3 -17   4    1.20    1.40
  -3 -17   4    1.10    1.50
  -3 -17   4    3.40    1.70
  -3  17   4    3.80    1.50
  -3  17   4    2.40    1.50
   3  17  -4    2.80    1.50
   3  17  -4    5.60    1.90
  -1 -17   4    9.90    2.20
  -1 -17   4   14.50    2.60
  -1 -17   4   12.90    2.40
   1 -17  -4   10.70    2.00
  -1 -17   4    9.00    2.00
   1 -17  -4   11.40    1.90
   1  17  -4   10.60    1.90
  -1  17   4    9.10    2.00
  -1  17   4    6.20    1.90
   1 -17   4    0.50    1.30
   1 -17   4   -0.50    1.50
   1 -17   4    1.40    1.50
  -1 -17  -4   -1.10    1.10
   1 -17   4    2.40    1.50
   1  17   4   -1.60    1.50
  -1  17  -4    1.60    1.20
   1  17   4    0.00    1.60
   1  17   4    0.80    1.90
   3 -17   4    7.00    2.10
  -3 -17  -4   10.70    2.20
   3 -17   4    8.70    2.10
   3 -17   4    5.70    2.10
   3  17   4    6.70    2.10
   3  17   4    9.10    2.60
   3  17   4    6.50    2.10
   5 -17   4   53.99    4.00
   5 -17   4   42.90    4.20
   5  17   4   49.99    4.30
   5  17   4   48.90    5.40
   5  17   4   52.99    4.50
  -8 -18   4    7.40    2.30
  -8 -18   4    1.20    2.00
   8 -18  -4    5.40    2.20
   8  18  -4    3.60    2.10
   8  18  -4    7.60    2.50
  -6 -18   4  251.77    9.90
  -6 -18   4  263.57    9.60
   6 -18  -4  252.87    9.50
  -6 -18   4  247.98    9.30
   6  18  -4  256.77    9.70
   6  18  -4  253.67    8.90
  -4 -18   4  582.64   16.70
   4 -18  -4  584.04   16.20
  -4 -18   4  590.54   16.10
  -4 -18   4  591.04   16.50
   4  18  -4  547.75   15.40
  -4  18   4  532.55   17.30
   4  18  -4  571.14   16.40
  -2 -18   4  146.89    6.40
  -2 -18   4  151.08    6.70
   2 -18  -4  147.79    6.30
  -2 -18   4  145.89    7.00
  -2 -18   4  145.59    6.70
  -2  18   4  145.29    5.90
   2  18  -4  143.99    6.00
  -2  18   4  138.09    6.10
   0 -18  -4   98.59    4.70
   0 -18   4  100.39    5.70
   0 -18   4  100.79    5.20
   0 -18   4   94.49    5.50
   0 -18  -4   94.69    4.70
   0 -18   4   98.89    5.10
   0  18   4   98.09    5.10
   0  18  -4   98.39    4.60
   0  18   4   91.39    5.20
  -2 -18  -4  238.88    8.30
   2 -18   4  239.88    9.00
   2 -18   4  236.38    9.20
   2  18   4  229.68    9.90
   2  18   4  240.78    8.60
   2  18   4  227.58    8.80
  -4 -18  -4    2.20    1.70
   4 -18   4   -0.70    1.70
   4 -18   4    2.00    1.60
   4  18   4    0.80    2.00
   4  18   4    3.30    2.10
   4  18   4    3.70    2.50
  -7 -19   4    9.70    2.90
   7 -19  -4    8.40    2.40
  -7 -19   4   10.30    2.50
   7  19  -4   10.90    2.60
   7  19  -4   13.40    2.90
  -5 -19   4   21.00    3.20
  -5 -19   4   24.90    3.10
  -5 -19   4   23.90    3.60
   5 -19  -4   24.30    3.30
   5  19  -4   18.50    2.90
   5  19  -4   25.90    3.40
  -3 -19   4  144.19    7.00
   3 -19  -4  160.18    6.80
  -3 -19   4  152.78    6.70
  -3 -19   4  159.08    7.30
  -3  19   4  143.99    5.90
  -3  19   4  148.39    6.30
   3  19  -4  155.28    6.40
  -1 -19   4   15.70    2.80
  -1 -19   4   14.40    2.70
  -1 -19   4   12.70    2.60
   1 -19  -4   13.30    2.30
  -1  19   4   12.80    2.40
   1  19  -4   12.30    2.20
  -1  19   4   11.20    2.20
  -1 -19  -4   72.49    4.40
   1 -19   4   69.09    5.00
   1 -19   4   63.79    4.80
   1  19   4   64.09    4.80
   1  19   4   62.59    4.30
   1  19   4   61.19    5.50
   3 -19   4  181.18    7.90
  -3 -19  -4  181.28    7.40
   3 -19   4  187.78    8.30
   3  19   4  188.48    7.70
   3  19   4  193.68    9.20
   3  19   4  179.98    8.00
   4 -20  -4   80.39    5.10
  -4 -20   4   70.79    5.10
  -4 -20   4   73.89    5.40
   4  20  -4   75.69    4.70
  -2 -20   4  116.99    6.60
   2 -20  -4  127.99    6.10
  -2 -20   4  127.09    6.60
  -2 -20   4  128.69    6.50
   2  20  -4  125.79    5.60
  -2  20   4  113.49    5.50
  -2  20   4  126.09    6.00
   0 -20   4    3.10    2.00
   0 -20   4    6.40    2.20
   0  20   4    3.90    2.00
   0  20   4    3.10    1.90
  16   0  -5   85.69    5.10
  16   0  -5   79.19    5.50
  14   0  -5  479.05   13.70
  14   0  -5  477.35   14.40
  12   0  -5  399.16   11.60
  12   0  -5  428.96   11.50
 -12   0   5  414.46   11.30
  10   0  -5   14.80    1.90
  10   0  -5   18.90    2.20
   8   0  -5  153.78    5.40
  -8   0   5  156.38    5.40
   8   0  -5  159.28    5.20
   6   0  -5 2385.56   50.79
   6   0  -5 2318.97   51.19
  -6   0   5 2367.16   51.29
  -4   0   5 1747.53   38.80
  -4   0   5 1832.72   37.70
  -4   0   5 1794.72   39.50
  -4   0   5 1745.53   39.10
   4   0  -5 1733.93   38.90
   4   0  -5 1779.72   38.20
  -2   0   5  517.85   12.60
  -2   0   5  511.05   13.20
   2   0  -5  534.75   11.80
  -2   0   5  497.45   13.20
   0   0  -5  849.32   19.60
   0   0   5  840.72   20.30
   0   0  -5  876.11   18.40
   0   0   5  830.92   19.60
   0   0   5  848.62   20.40
   2   0   5   13.50    1.90
   2   0   5   17.70    2.10
   2   0   5   15.00    1.60
  -2   0  -5   15.80    1.60
   2   0   5   16.80    1.50
   4   0   5  569.04   14.50
   4   0   5  561.54   13.90
  -4   0  -5  552.24   13.40
   4   0   5  537.65   14.70
   4   0   5  556.54   13.60
   6   0   5 2297.87   49.40
   6   0   5 2294.27   50.09
   6   0   5 2283.77   51.19
   6   0   5 2212.28   50.49
   8   0   5    3.40    1.10
   8   0   5    3.30    1.40
   8   0   5    4.60    2.00
   8   0   5    5.10    1.90
  10   0   5  278.87   10.20
  10   0   5  250.77    8.90
  12   0   5  475.75   15.60
  12   0   5  465.15   13.90
  15  -1  -5   34.50    3.80
  15  -1  -5   33.10    3.40
  15   1  -5   39.30    4.20
  15   1  -5   39.40    3.90
  13  -1  -5   19.80    2.50
  13  -1  -5   25.90    2.70
  13   1  -5   20.70    2.50
  13   1  -5   23.80    3.00
  13   1  -5   25.00    2.60
  11  -1  -5   -0.60    0.90
  11  -1  -5    1.20    1.10
 -11  -1   5   -0.40    0.80
 -11   1   5    0.90    0.90
  11   1  -5    0.50    1.00
  11   1  -5    1.40    1.00
   9  -1  -5   50.79    2.90
   9  -1  -5   47.80    2.80
   9   1  -5   46.50    2.70
   9   1  -5   48.30    2.80
   7  -1  -5  179.78    5.80
  -7  -1   5  177.28    5.80
   7  -1  -5  179.08    5.50
  -7   1   5  170.38    5.50
   7   1  -5  178.28    5.70
   7   1  -5  172.38    5.50
  -5  -1   5   17.00    1.00
  -5  -1   5   18.90    2.00
   5  -1  -5   21.40    1.80
   5  -1  -5   18.40    1.60
  -5  -1   5   19.40    1.80
  -5   1   5   18.20    1.80
   5   1  -5   18.50    1.80
  -5   1   5   18.60    2.00
   5   1  -5   15.70    1.50
  -5   1   5   21.00    1.70
   3  -1  -5   48.90    2.50
  -3  -1   5   49.90    2.80
   3  -1  -5   52.09    2.10
  -3  -1   5   49.70    2.00
  -3  -1   5   47.60    2.50
  -3  -1   5   49.80    2.90
  -3   1   5   50.39    1.80
  -3   1   5   52.69    2.80
  -3   1   5   49.30    2.50
   3   1  -5   49.99    2.10
   3   1  -5   44.90    2.50
  -3   1   5   50.59    2.80
  -1  -1   5   36.60    2.40
  -1  -1   5   39.40    2.30
   1  -1  -5   40.90    1.60
  -1  -1   5   39.10    2.70
   1  -1  -5   40.70    2.20
  -1   1   5   43.70    2.30
  -1   1   5   39.20    2.60
   1   1  -5   39.50    1.60
  -1   1   5   41.20    2.60
   1   1  -5   38.00    2.20
   1  -1   5   59.89    3.20
   1  -1   5   51.29    3.20
   1  -1   5   56.99    2.70
  -1  -1  -5   54.69    2.60
   1   1   5   53.69    3.10
   1   1   5   59.89    3.20
   1   1   5   59.29    2.70
   1   1   5   58.19    2.70
  -1   1  -5   56.69    2.70
  -3  -1  -5   16.90    1.70
   3  -1   5   16.40    1.60
   3  -1   5   12.90    1.80
   3  -1   5   14.10    1.50
   3  -1   5   14.00    2.00
   3   1   5   16.50    1.90
  -3   1  -5   13.80    1.50
   3   1   5   16.90    2.10
   3   1   5   13.70    1.60
   3   1   5   13.80    1.90
   5  -1   5   43.50    2.90
   5  -1   5   34.40    2.40
   5  -1   5   36.00    2.30
   5  -1   5   41.50    3.20
   5   1   5   42.80    3.00
   5   1   5   33.80    2.90
   5   1   5   33.70    2.30
   5   1   5   36.70    2.70
   7  -1   5   52.69    2.80
   7  -1   5   53.79    3.50
   7  -1   5   57.39    4.10
   7   1   5   57.29    3.60
   7   1   5   52.89    3.50
   7   1   5   52.29    3.80
   7   1   5   55.29    3.00
   9  -1   5   -0.30    1.20
   9  -1   5    1.30    1.70
   9   1   5    0.60    1.50
   9   1   5   -0.40    1.20
   9   1   5    2.90    1.70
  11  -1   5    5.80    1.90
  11  -1   5    6.00    2.40
  11   1   5    5.90    2.00
  11   1   5    4.10    2.20
  16  -2  -5   20.30    3.30
  16  -2  -5   23.50    3.10
  16   2  -5   25.20    3.30
  16   2  -5   24.60    3.60
  16   2  -5   20.60    3.00
  14  -2  -5   20.00    2.70
  14  -2  -5   19.70    2.90
  14  -2  -5   21.50    2.60
  14   2  -5   21.50    2.80
  14   2  -5   20.00    3.00
 -12  -2   5   74.29    3.80
  12  -2  -5   69.79    3.90
  12  -2  -5   79.69    4.00
  12   2  -5   72.89    3.80
  12   2  -5   69.99    4.00
  12   2  -5   76.79    4.40
  10  -2  -5  528.75   13.50
 -10  -2   5  491.25   13.40
  10  -2  -5  521.05   13.40
  10   2  -5  532.25   13.40
  10   2  -5  508.65   13.40
  -8  -2   5  141.49    5.30
   8  -2  -5  140.79    5.10
   8  -2  -5  145.99    5.00
   8   2  -5  143.59    5.10
   8   2  -5  137.49    4.90
   6  -2  -5  132.39    4.40
  -6  -2   5  130.19    4.90
  -6  -2   5  139.59    3.50
   6  -2  -5  131.09    4.70
  -6   2   5  131.59    4.50
   6   2  -5  126.29    4.40
  -6   2   5  134.79    4.40
   6   2  -5  130.59    4.70
  -4  -2   5  208.18    5.40
   4  -2  -5  198.68    6.00
  -4  -2   5  212.48    6.60
  -4  -2   5  192.08    6.40
   4  -2  -5  199.28    5.50
  -4   2   5  202.78    6.00
  -4   2   5  188.98    5.80
  -4   2   5  204.68    6.40
   4   2  -5  198.08    5.60
   4   2  -5  197.38    6.10
  -2  -2   5    0.90    0.60
  -2  -2   5    1.90    0.80
  -2  -2   5    0.90    0.90
  -2  -2   5    1.20    0.80
   2  -2  -5    1.90    0.80
   2  -2  -5    2.10    0.50
   2   2  -5    2.90    1.00
   2   2  -5    2.00    0.60
  -2   2   5    1.90    0.80
  -2   2   5    9.50    1.50
   0  -2   5    9.20    1.50
   0  -2   5    7.70    1.50
   0  -2   5   12.40    1.50
   0  -2  -5    9.40    1.30
   0  -2  -5   10.50    0.80
   0   2  -5   11.80    1.40
   0   2   5    9.60    1.50
   0   2   5   11.20    1.70
   0   2  -5   11.20    0.80
   0   2   5    9.70    1.30
   2  -2   5  826.12   20.40
  -2  -2  -5  834.72   19.10
   2  -2   5  846.42   20.10
   2  -2   5  843.52   19.30
  -2   2  -5  815.32   19.40
   2   2   5  825.42   20.10
   2   2   5  845.62   19.50
   2   2   5  830.32   19.80
   2   2   5  846.92   20.30
   4  -2   5   45.50    2.50
   4  -2   5   41.30    2.80
   4  -2   5   39.10    3.10
  -4  -2  -5   39.90    2.10
   4  -2   5   45.50    2.30
   4   2   5   46.00    2.90
   4   2   5   42.20    3.00
   4   2   5   43.20    3.00
   4   2   5   41.30    2.50
   6  -2   5  177.48    6.40
   6  -2   5  191.68    5.80
   6  -2   5  195.58    7.40
   6   2   5  191.08    6.10
   6   2   5  179.48    6.80
   6   2   5  178.28    6.60
   6   2   5  184.48    6.90
   8  -2   5   11.40    2.50
   8  -2   5   10.30    1.90
   8   2   5    9.90    1.60
   8   2   5    8.90    2.10
   8   2   5    4.70    1.80
   8   2   5    9.40    2.00
  10  -2   5    6.10    1.80
  10  -2   5   12.10    2.70
  10   2   5    7.60    2.00
  10   2   5    7.90    2.40
  10   2   5   10.50    3.10
  12  -2   5    0.80    2.10
  12  -2   5    1.50    1.60
  12   2   5    1.50    1.70
  12   2   5    0.10    2.00
  15  -3  -5   56.29    4.60
  15  -3  -5   53.89    4.10
  15   3  -5   58.39    4.40
  15   3  -5   67.19    4.90
  15   3  -5   68.79    4.40
  13  -3  -5   18.70    2.40
  13  -3  -5   15.80    2.30
 -13  -3   5   17.20    2.20
  13   3  -5   18.00    2.40
  13   3  -5   20.80    2.80
  11  -3  -5  117.69    4.90
  11  -3  -5  112.59    4.80
 -11  -3   5  112.89    4.80
  11   3  -5  115.39    4.70
  11   3  -5  108.29    5.00
  11   3  -5  110.19    4.80
   9  -3  -5 1073.19   24.90
  -9  -3   5 1021.80   24.90
  -9  -3   5 1065.29   25.40
   9  -3  -5 1063.59   24.70
   9   3  -5 1095.19   24.70
   9   3  -5 1063.69   24.70
  -7  -3   5  109.29    3.10
  -7  -3   5  103.49    4.40
   7  -3  -5  102.69    3.90
   7  -3  -5  109.79    4.30
  -7   3   5  114.59    3.80
  -7   3   5  104.69    3.90
   7   3  -5  108.09    4.20
   7   3  -5  104.39    4.00
  -5  -3   5   32.00    2.30
  -5  -3   5   34.80    1.70
  -5  -3   5   31.70    2.50
   5  -3  -5   33.90    1.90
   5  -3  -5   30.40    2.20
  -5   3   5   31.60    2.10
  -5   3   5   31.10    1.80
   5   3  -5   35.00    2.00
   5   3  -5   33.20    2.30
  -3  -3   5  458.85   11.00
   3  -3  -5  459.35   11.40
  -3  -3   5  447.86   12.30
   3  -3  -5  465.45   10.80
  -3   3   5  441.36   11.30
   3   3  -5  457.55   11.60
   3   3  -5  461.95   10.90
  -3   3   5  457.85   12.00
  -3   3   5  455.75   11.40
  -1  -3   5   26.20    2.40
  -1  -3   5   30.20    2.20
   1  -3  -5   31.20    1.40
  -1  -3   5   28.60    1.90
  -1  -3   5   28.80    1.80
   1  -3  -5   26.30    1.80
   1   3  -5   26.90    1.40
   1   3  -5   25.70    2.00
  -1   3   5   29.30    2.10
  -1   3   5   29.60    2.00
  -1   3   5   34.30    2.40
  -1  -3  -5  413.96    9.00
  -1  -3  -5  402.46   10.10
   1  -3   5  417.46   11.00
   1  -3   5  407.56   10.30
   1   3   5  389.46   10.70
   1   3   5  396.16   10.70
  -1   3  -5  384.16   10.40
   1   3   5  415.66   11.20
  -1   3  -5  412.56    9.20
   1   3   5  404.56   10.50
   3  -3   5 2019.70   44.30
  -3  -3  -5 1975.60   43.10
   3  -3   5 1963.20   44.80
   3  -3   5 2057.69   43.40
   3   3   5 1968.50   44.60
   3   3   5 2035.80   43.80
   3   3   5 1975.20   44.30
   3   3   5 1959.40   44.30
  -3   3  -5 1984.40   43.80
   5  -3   5   88.29    4.10
   5  -3   5   80.49    4.50
   5  -3   5   98.69    3.60
  -5  -3  -5   85.69    3.20
   5   3   5   87.29    4.30
   5   3   5   91.69    3.90
   5   3   5   87.49    4.40
   5   3   5   85.79    4.30
   7  -3   5   57.79    4.20
   7  -3   5   52.89    3.40
   7   3   5   52.89    3.10
   7   3   5   57.79    3.90
   7   3   5   60.09    4.00
   7   3   5   55.09    3.80
   9  -3   5  239.78    9.40
   9  -3   5  231.08    8.00
   9   3   5  239.98    9.10
   9   3   5  240.98    7.60
   9   3   5  249.68    9.00
   9   3   5  237.98    8.80
  11  -3   5   24.40    2.80
  11  -3   5   24.40    3.70
  11   3   5   29.50    3.80
  11   3   5   26.40    3.40
  14  -4  -5   28.90    3.10
  14  -4  -5   28.40    3.00
  14   4  -5   22.30    2.90
  14   4  -5   32.70    3.50
  14   4  -5   27.40    3.30
  12  -4  -5  150.58    5.90
 -12  -4   5  148.89    5.90
  12  -4  -5  151.58    5.90
  12   4  -5  144.29    6.10
  12   4  -5  142.89    5.50
  12   4  -5  144.79    5.80
  10  -4  -5   39.40    2.90
  10  -4  -5   36.20    2.70
 -10  -4   5   38.30    2.80
  10   4  -5   37.50    2.70
  10   4  -5   39.50    2.70
  10   4  -5   39.80    2.80
   8  -4  -5   93.79    4.10
  -8  -4   5   89.89    4.40
   8  -4  -5   95.59    3.90
  -8  -4   5  100.29    3.10
   8   4  -5   99.09    4.10
   8   4  -5   97.29    3.90
   8   4  -5   98.79    4.00
  -6  -4   5   16.30    2.10
   6  -4  -5   19.10    1.80
   6  -4  -5   23.30    2.20
  -6  -4   5   15.60    2.00
  -6  -4   5   20.90    1.40
  -6   4   5   16.20    1.70
  -6   4   5   17.90    1.40
   6   4  -5   17.20    1.70
   6   4  -5   18.10    1.90
  -4  -4   5   69.99    3.60
  -4  -4   5   74.69    2.90
   4  -4  -5   67.79    3.10
   4  -4  -5   78.49    2.90
  -4  -4   5   75.49    3.60
  -4   4   5   64.99    3.00
   4   4  -5   69.89    3.30
  -4   4   5   72.69    4.30
  -4   4   5   70.99    2.70
   4   4  -5   74.39    2.90
  -2  -4   5  176.48    6.00
  -2  -4   5  181.08    5.30
   2  -4  -5  183.38    4.90
   2  -4  -5  163.48    5.30
  -2  -4   5  171.68    6.30
  -2   4   5  168.98    5.50
   2   4  -5  170.98    5.60
  -2   4   5  173.58    5.40
  -2   4   5  175.08    6.00
   2   4  -5  181.08    4.90
   0  -4   5    0.00    0.70
   0  -4   5    0.80    1.00
   0  -4  -5    0.60    0.60
   0  -4   5    0.20    0.60
   0   4   5    0.70    0.90
   0   4   5    0.80    0.70
   0   4   5    0.10    0.80
   0   4  -5   -0.40    0.40
   0   4  -5    1.30    0.90
   0   4   5    1.70    0.90
   2  -4   5  285.87    7.70
  -2  -4  -5  290.77    6.50
   2  -4   5  270.17    8.80
   2  -4   5  285.77    8.40
  -2  -4  -5  271.07    7.40
   2   4   5  276.67    8.50
  -2   4  -5  285.77    8.10
   2   4   5  283.97    8.70
   2   4   5  276.67    8.20
   2   4   5  289.57    8.00
   4  -4   5  131.59    4.30
   4  -4   5  121.09    5.40
   4  -4   5  126.29    4.90
  -4  -4  -5  115.69    3.80
   4   4   5  118.59    5.10
   4   4   5  118.69    5.20
   4   4   5  123.39    4.90
   4   4   5  118.79    4.60
   6  -4   5    1.90    1.10
   6  -4   5    1.60    1.50
   6  -4   5    3.00    1.00
   6   4   5    3.20    1.50
   6   4   5    1.80    1.40
   6   4   5    2.50    1.30
   6   4   5    4.50    1.30
   8  -4   5   85.49    5.40
   8  -4   5   88.89    4.40
   8   4   5   94.09    5.30
   8   4   5   86.19    5.00
   8   4   5   89.49    5.00
   8   4   5   87.89    4.10
  10  -4   5    6.40    1.80
  10  -4   5   10.00    2.70
  10   4   5    4.70    2.30
  10   4   5    5.80    2.20
  10   4   5    4.70    2.00
  12  -4   5   14.20    2.30
  12  -4   5   18.60    3.60
  12   4   5   16.60    3.00
  12   4   5   22.80    3.50
  15  -5  -5    4.20    2.70
  15  -5  -5    5.60    1.90
  15   5  -5    4.00    1.90
  15   5  -5    1.10    1.80
  15   5  -5    4.10    1.90
  13  -5  -5  703.93   18.20
 -13  -5   5  697.63   18.30
  13  -5  -5  694.43   18.30
  13   5  -5  709.93   18.80
  13   5  -5  686.43   18.70
  13   5  -5  703.43   17.50
  13   5  -5  698.23   18.20
  11  -5  -5   10.30    1.90
  11  -5  -5    6.50    1.60
 -11  -5   5    8.40    1.70
  11   5  -5    4.70    1.50
  11   5  -5    7.30    1.50
  11   5  -5    6.50    1.70
  -9  -5   5  201.18    7.10
  -9  -5   5  222.58    7.60
   9  -5  -5  226.18    7.20
   9  -5  -5  208.28    6.80
   9   5  -5  209.08    6.80
   9   5  -5  209.18    6.80
   9   5  -5  224.08    6.90
  -7  -5   5  839.02   18.40
   7  -5  -5  787.32   19.30
   7  -5  -5  832.02   19.10
  -7  -5   5  784.42   20.00
   7   5  -5  821.72   19.40
  -7   5   5  795.42   18.80
   7   5  -5  804.62   18.90
   7   5  -5  804.32   19.10
  -5  -5   5  421.56   10.30
   5  -5  -5  411.56   10.40
  -5  -5   5  391.96   11.40
   5  -5  -5  410.76   10.70
  -5  -5   5  413.96   11.40
   5   5  -5  410.16   10.40
  -5   5   5  398.36   10.50
  -5   5   5  419.56    9.80
   5   5  -5  403.76   10.80
   5   5  -5  414.76   10.00
  -3  -5   5   89.19    4.30
   3  -5  -5   91.79    3.60
  -3  -5   5   91.29    4.10
  -3  -5   5   92.99    3.50
   3   5  -5   92.79    3.30
   3   5  -5   84.89    3.80
  -3   5   5  103.29    4.20
  -3   5   5   89.39    3.60
  -3   5   5   94.09    3.10
   3   5  -5   94.69    2.80
   1  -5  -5   25.70    1.80
  -1  -5   5   31.20    2.30
  -1  -5   5   30.90    2.70
  -1  -5   5   26.40    1.90
  -1   5   5   30.10    2.40
  -1   5   5   29.20    2.10
  -1   5   5   29.90    2.00
   1   5  -5   26.00    1.50
   1   5  -5   23.10    2.00
   1  -5   5   31.30    2.80
   1  -5   5   31.00    2.40
   1  -5   5   28.90    2.10
  -1  -5  -5   30.50    1.90
  -1   5  -5   31.90    1.60
   1   5   5   31.60    2.60
   1   5   5   34.60    2.30
   1   5   5   31.20    2.60
  -1   5  -5   41.70    2.50
   1   5   5   28.60    2.20
   3  -5   5    4.80    1.20
   3  -5   5    0.80    1.10
  -3  -5  -5    2.90    0.80
   3   5   5    1.80    1.10
   3   5   5    3.50    1.20
   3   5   5    2.70    1.30
   3   5   5    1.60    1.20
   5  -5   5  667.33   17.70
   5  -5   5  669.43   16.70
   5   5   5  651.63   16.40
   5   5   5  673.03   17.00
   5   5   5  669.63   17.60
   5   5   5  642.34   17.40
   7  -5   5  357.06   10.50
   7  -5   5  366.56   11.90
   7   5   5  378.96   10.50
   7   5   5  376.26   11.70
   7   5   5  376.06   11.70
   7   5   5  373.76   11.40
   9  -5   5   66.19    3.80
   9  -5   5   61.59    5.00
   9   5   5   59.39    3.60
   9   5   5   63.19    4.70
   9   5   5   70.79    5.10
   9   5   5   64.69    4.70
  11  -5   5  123.59    5.60
  11  -5   5  138.19    7.60
  11   5   5  149.09    7.60
  11   5   5  137.69    7.20
  11   5   5  133.39    6.90
  14  -6  -5    0.00    1.40
  14  -6  -5    2.70    1.60
 -14  -6   5    1.70    1.50
  14   6  -5    1.90    1.30
  14   6  -5   -0.40    1.50
  14   6  -5    6.00    2.00
  14   6  -5    1.00    1.70
 -12  -6   5    2.30    1.30
  12  -6  -5    1.90    1.20
  12  -6  -5    2.50    1.40
  12   6  -5    2.50    1.40
  12   6  -5    3.10    1.50
  12   6  -5    0.30    1.40
  10  -6  -5   10.60    1.90
  10  -6  -5    9.40    1.60
 -10  -6   5    7.90    1.70
  10   6  -5   11.70    1.80
  10   6  -5   10.90    1.80
  10   6  -5   10.90    1.70
  -8  -6   5   27.70    2.90
   8  -6  -5   25.60    2.50
   8  -6  -5   22.50    2.10
  -8  -6   5   28.00    2.50
  -8  -6   5   25.60    1.70
  -8   6   5   26.60    2.00
   8   6  -5   24.20    2.30
   8   6  -5   26.00    2.30
   8   6  -5   25.00    2.10
   6  -6  -5  252.27    7.70
  -6  -6   5  291.07   10.00
  -6  -6   5  265.97    7.30
  -6  -6   5  255.47    8.40
   6   6  -5  259.27    7.50
   6   6  -5  253.37    7.70
  -6   6   5  250.67    7.40
   6   6  -5  268.87    7.10
  -4  -6   5    2.90    1.10
   4  -6  -5    3.30    1.00
  -4  -6   5    2.90    1.10
  -4  -6   5    3.90    1.00
  -4   6   5    4.60    1.10
   4   6  -5    3.20    0.90
   4   6  -5    3.80    1.10
  -4   6   5    4.10    0.60
   4   6  -5    3.10    0.70
  -2  -6   5    0.50    1.00
  -2  -6   5    0.80    0.70
  -2  -6   5    0.50    0.80
   2  -6  -5    0.60    0.70
  -2   6   5    1.50    0.90
   2   6  -5   -0.10    0.80
  -2   6   5   -0.10    0.50
   2   6  -5    0.80    0.60
  -2   6   5   -0.30    0.80
   0  -6   5  209.48    6.70
   0  -6  -5  197.88    5.90
   0  -6   5  195.38    6.20
   0  -6   5  191.58    7.00
   0   6   5  217.28    7.10
   0   6  -5  198.48    5.60
   0   6   5  208.38    6.10
   0   6   5  197.68    6.90
   0   6  -5  198.38    6.50
   0   6   5  198.48    6.30
   2  -6   5  336.27   10.30
   2  -6   5  343.67    9.70
  -2  -6  -5  331.97    8.60
   2  -6   5  325.87    9.40
   2   6   5  340.27   10.10
   2   6   5  345.77    9.30
   2   6   5  333.07   10.20
   2   6   5  334.37    9.40
  -4  -6  -5    2.10    0.70
   4  -6   5    2.40    1.30
   4  -6   5    2.10    1.00
   4   6   5    3.90    1.30
   4   6   5    1.90    1.10
   4   6   5    0.70    1.30
   4   6   5    1.50    1.20
   6  -6   5  168.58    7.10
   6  -6   5  164.68    6.00
   6   6   5  172.18    6.60
   6   6   5  181.18    6.30
   6   6   5  166.78    7.10
   6   6   5  166.58    6.90
   8  -6   5   51.29    3.40
   8  -6   5   60.49    4.70
   8   6   5   54.39    4.10
   8   6   5   55.59    3.60
   8   6   5   55.69    4.50
   8   6   5   50.79    4.10
  10  -6   5   40.90    3.20
  10  -6   5   45.20    4.80
  10   6   5   41.50    4.60
  10   6   5   36.10    4.00
  10   6   5   42.50    3.90
  15  -7  -5    8.30    2.20
  15  -7  -5   10.40    2.40
  15   7  -5    9.20    2.50
  15   7  -5   10.80    2.50
  15   7  -5   14.90    2.80
 -13  -7   5    2.00    1.50
  13  -7  -5    2.60    1.50
  13  -7  -5    5.60    1.80
  13   7  -5    2.50    1.80
  13   7  -5    1.70    1.40
  13   7  -5    4.80    1.80
  13   7  -5    4.00    1.70
 -11  -7   5    1.70    1.40
  11  -7  -5    3.40    1.40
  11  -7  -5    0.80    1.10
  11   7  -5    1.60    1.30
  11   7  -5    1.70    1.50
  11   7  -5    1.10    1.30
  11   7  -5   -0.30    1.10
  -9  -7   5  240.98    6.90
  -9  -7   5  234.78    8.40
   9  -7  -5  236.38    7.60
  -9  -7   5  223.48    7.90
   9  -7  -5  238.48    7.80
   9   7  -5  236.28    7.60
   9   7  -5  246.98    7.60
   9   7  -5  252.47    7.60
  -7  -7   5    1.30    0.80
   7  -7  -5    3.20    1.10
  -7  -7   5    4.30    1.30
  -7  -7   5    0.60    1.00
   7   7  -5    2.80    1.00
   7   7  -5    1.80    0.90
  -7   7   5    4.60    1.10
   7   7  -5    2.10    1.10
  -5  -7   5  214.68    7.30
   5  -7  -5  201.98    6.60
  -5  -7   5  226.28    7.50
  -5  -7   5  211.98    6.40
  -5   7   5  206.88    6.40
   5   7  -5  207.28    6.80
   5   7  -5  224.28    5.90
   5   7  -5  207.78    6.40
   3  -7  -5   96.59    3.90
  -3  -7   5  102.89    4.70
  -3  -7   5   99.19    3.90
  -3  -7   5   99.99    4.40
   3   7  -5   98.59    4.20
   3   7  -5  106.19    2.90
   3   7  -5  101.79    3.70
  -3   7   5   98.89    4.00
  -3   7   5  101.29    2.90
  -1  -7   5  246.38    8.10
   1  -7  -5  230.68    6.90
  -1  -7   5  241.28    7.20
  -1  -7   5  248.38    7.70
  -1   7   5  234.88    7.20
  -1   7   5  241.18    7.80
   1   7  -5  236.28    7.40
  -1   7   5  246.98    6.50
   1   7  -5  241.28    6.60
  -1  -7  -5    6.80    1.10
   1  -7   5    5.00    1.40
   1  -7   5    7.10    1.40
   1  -7   5    7.00    1.40
   1   7   5    7.60    1.80
   1   7   5    8.80    1.50
   1   7   5    6.50    1.60
  -1   7  -5    7.80    1.10
   1   7   5    6.40    1.20
  -3  -7  -5  802.82   18.10
   3  -7   5  764.12   20.20
   3  -7   5  808.42   19.40
   3  -7   5  772.12   19.30
   3   7   5  783.82   19.00
   3   7   5  780.62   20.30
   3   7   5  788.22   19.20
   3   7   5  840.22   20.40
   5  -7   5  171.98    7.10
   5  -7   5  170.98    6.20
   5   7   5  164.48    6.90
   5   7   5  185.68    6.40
   5   7   5  177.18    7.20
   5   7   5  171.88    6.30
   7  -7   5    2.90    1.30
   7  -7   5    3.90    1.90
   7   7   5    5.80    1.80
   7   7   5    2.70    1.80
   7   7   5    4.60    1.50
   7   7   5    1.40    1.30
   9  -7   5   37.70    4.20
   9  -7   5   33.40    2.90
   9   7   5   41.10    4.60
   9   7   5   30.10    3.30
   9   7   5   28.40    3.60
   9   7   5   39.40    3.30
  11  -7   5   55.49    3.60
  11  -7   5   48.70    5.10
  11   7   5   45.00    4.50
  11   7   5   51.59    4.80
  11   7   5   58.19    5.60
 -14  -8   5  147.09    6.70
  14  -8  -5  147.09    6.60
  14  -8  -5  150.28    6.60
  14   8  -5  144.69    6.70
  14   8  -5  140.89    6.10
  14   8  -5  153.98    7.00
  14   8  -5  154.58    7.30
  12  -8  -5    0.90    1.20
  12  -8  -5    1.90    1.60
 -12  -8   5    4.00    1.60
  12   8  -5    2.60    1.50
  12   8  -5    4.30    1.90
  12   8  -5    4.20    1.70
  12   8  -5    0.20    1.40
  10  -8  -5 1171.48   27.50
 -10  -8   5 1170.28   26.60
  10  -8  -5 1125.29   27.10
 -10  -8   5 1112.69   27.60
 -10  -8   5 1127.69   28.20
  10   8  -5 1137.29   27.10
  10   8  -5 1138.09   27.00
  10   8  -5 1179.18   28.10
  10   8  -5 1143.49   26.80
  -8  -8   5  553.44   13.90
   8  -8  -5  542.85   14.70
  -8  -8   5  567.24   15.10
  -8  -8   5  552.14   15.40
   8   8  -5  559.44   14.00
   8   8  -5  569.94   14.40
  -8   8   5  541.45   13.70
   8   8  -5  572.84   15.10
   8   8  -5  563.04   14.40
  -6  -8   5    2.30    0.90
  -6  -8   5    1.80    1.30
  -6  -8   5    5.80    1.50
   6  -8  -5    4.10    1.20
   6   8  -5    4.00    1.20
   6   8  -5    3.10    0.90
  -6   8   5    3.60    1.10
   6   8  -5    5.90    1.40
  -4  -8   5  600.04   16.10
  -4  -8   5  634.94   16.00
  -4  -8   5  612.14   15.10
   4  -8  -5  601.84   15.10
  -4  -8   5  596.94   15.50
  -4   8   5  597.94   14.90
   4   8  -5  594.44   14.80
   4   8  -5  645.94   13.90
   4   8  -5  594.44   15.40
  -2  -8   5  136.29    5.70
  -2  -8   5  133.99    4.90
  -2  -8   5  131.39    5.30
   2  -8  -5  139.19    4.80
   2   8  -5  142.39    5.30
  -2   8   5  137.89    4.90
   2   8  -5  123.39    4.40
   0  -8   5  205.08    7.50
   0  -8   5  209.78    6.70
   0  -8   5  203.88    6.90
   0  -8  -5  199.68    6.10
   0   8  -5  215.08    6.10
   0   8   5  202.88    7.50
   0   8   5  204.98    6.60
   0   8   5  208.18    9.10
   0   8   5  218.38    6.00
   2  -8   5 1740.93   40.70
   2  -8   5 1754.62   39.80
   2  -8   5 1728.93   39.90
  -2  -8  -5 1808.12   38.70
   2   8   5 1821.32   40.70
   2   8   5 1805.32   39.20
   2   8   5 1773.62   41.00
   2   8   5 1747.03   39.70
   4  -8   5  288.07    8.80
   4  -8   5  286.77    9.00
   4  -8   5  268.17    9.50
   4   8   5  294.47    8.90
   4   8   5  301.07    9.80
   4   8   5  293.47    9.90
   4   8   5  291.07    8.60
   6  -8   5   14.00    2.00
   6  -8   5   10.90    2.30
   6   8   5   14.60    2.80
   6   8   5   12.80    2.00
   6   8   5   13.40    2.50
   6   8   5   14.50    2.10
   8  -8   5  230.78    7.70
   8  -8   5  230.58    9.30
   8   8   5  231.88    9.20
   8   8   5  223.88    8.40
   8   8   5  236.88    9.50
   8   8   5  236.48    8.10
  10  -8   5  111.19    5.00
  10  -8   5   97.09    6.50
  10   8   5  109.49    6.20
  10   8   5  115.69    7.00
  10   8   5  107.99    5.40
  10   8   5  112.29    6.50
  13  -9  -5    1.20    1.60
 -13  -9   5    4.80    1.90
  13  -9  -5    2.70    1.60
  13   9  -5    2.80    1.80
  13   9  -5    2.10    1.70
  13   9  -5    2.60    1.90
  13   9  -5    4.80    1.70
 -11  -9   5    7.10    1.90
  11  -9  -5   11.20    2.10
  11  -9  -5   10.30    1.90
  11   9  -5   10.80    2.10
  11   9  -5    7.70    1.90
  11   9  -5   12.30    2.30
  11   9  -5    8.70    2.00
   9  -9  -5    8.10    1.70
  -9  -9   5   10.80    1.60
  -9  -9   5   10.60    2.00
  -9  -9   5   10.20    2.10
   9   9  -5    9.90    1.70
   9   9  -5    7.90    1.80
   9   9  -5    9.80    1.80
   9   9  -5    6.80    1.60
   7  -9  -5   16.00    2.00
  -7  -9   5   19.30    2.60
  -7  -9   5   19.00    2.50
  -7  -9   5   24.60    2.40
   7   9  -5   17.80    2.30
   7   9  -5   21.50    1.90
   7   9  -5   18.70    2.10
   7   9  -5   20.00    2.30
  -7   9   5   22.90    2.10
  -5  -9   5   83.89    4.50
  -5  -9   5   85.09    4.30
  -5  -9   5   81.39    3.80
   5  -9  -5   86.09    3.90
  -5  -9   5   84.79    4.10
   5   9  -5   78.79    3.70
  -5   9   5   76.39    3.60
   5   9  -5   85.29    3.10
   5   9  -5   80.99    4.00
  -3  -9   5    1.00    0.90
  -3  -9   5    0.70    0.90
  -3  -9   5    0.90    1.00
   3  -9  -5    1.10    0.80
  -3  -9   5    0.90    1.10
   3   9  -5   -0.30    0.70
   3   9  -5   -0.50    0.90
  -3   9   5    2.20    1.00
  -1  -9   5   25.00    2.40
  -1  -9   5   22.30    2.60
  -1  -9   5   23.70    2.30
   1  -9  -5   23.80    2.00
  -1   9   5   29.00    3.20
   1   9  -5   27.10    2.00
  -1   9   5   22.40    2.20
   1  -9   5   10.10    1.80
   1  -9   5    9.70    2.00
  -1  -9  -5   11.10    1.40
   1  -9   5    9.90    1.80
   1   9   5   10.40    1.70
   1   9   5    9.50    2.10
   3  -9   5    3.10    1.30
   3  -9   5    5.40    1.40
  -3  -9  -5    6.20    1.10
   3  -9   5    7.50    2.00
   3   9   5    6.20    1.20
   3   9   5    6.10    1.50
   3   9   5    7.20    1.80
   3   9   5    8.20    1.60
   3   9   5    5.80    2.00
   5  -9   5   23.50    2.80
   5  -9   5   22.70    2.50
   5  -9   5   20.00    2.80
   5   9   5   27.50    2.60
   5   9   5   23.30    2.90
   5   9   5   25.80    2.50
   5   9   5   22.90    2.60
   5   9   5   28.50    3.70
   7  -9   5   31.70    3.60
   7  -9   5   33.10    2.90
   7  -9   5   29.90    3.40
   7   9   5   44.20    3.30
   7   9   5   35.10    3.90
   7   9   5   39.90    3.50
   7   9   5   33.30    3.20
   7   9   5   36.10    4.40
   9  -9   5    3.90    2.20
   9  -9   5    3.70    2.00
   9  -9   5    2.80    1.40
   9   9   5    4.80    2.10
   9   9   5    0.10    1.50
   9   9   5    3.00    1.80
   9   9   5    2.80    2.30
  14 -10  -5  174.38    7.60
  14 -10  -5  177.58    7.50
 -14 -10   5  173.68    7.70
  14  10  -5  178.78    7.80
  14  10  -5  177.98    7.80
  14  10  -5  174.58    7.10
  12 -10  -5  101.69    5.40
 -12 -10   5   92.29    5.40
  12 -10  -5  106.19    5.30
  12  10  -5  112.49    5.60
  12  10  -5  106.99    5.10
  12  10  -5  106.99    8.20
  12  10  -5   94.69    5.20
  10 -10  -5  118.99    5.70
 -10 -10   5  129.99    5.10
 -10 -10   5  126.49    5.90
  10 -10  -5  112.29    5.30
  10  10  -5  126.19    5.30
  10  10  -5  125.99    5.60
  10  10  -5  116.29    5.10
  -8 -10   5    4.00    1.50
  -8 -10   5    3.50    1.20
  -8 -10   5    2.40    1.50
   8 -10  -5    2.70    1.30
   8  10  -5    1.80    1.30
   8  10  -5    2.00    1.30
  -8  10   5    2.30    1.10
   8  10  -5    3.00    1.20
  -6 -10   5  888.61   22.10
  -6 -10   5  888.81   22.50
   6 -10  -5  877.31   21.70
  -6 -10   5  901.81   21.60
   6  10  -5  879.81   21.60
   6  10  -5  890.51   21.50
  -6  10   5  878.61   21.00
   6  10  -5  933.81   23.00
  -4 -10   5  309.27    9.90
  -4 -10   5  301.57    9.10
  -4 -10   5  315.57    9.80
  -4 -10   5  322.37    9.60
   4  10  -5  307.77    8.90
  -4  10   5  313.57    8.90
  -2 -10   5   15.50    2.00
  -2 -10   5   14.10    1.90
  -2 -10   5   17.00    2.30
   2 -10  -5   15.00    1.80
  -2 -10   5   16.20    2.30
  -2  10   5   15.80    2.00
   2  10  -5   16.10    1.80
   0 -10   5  208.78    7.20
   0 -10   5  199.88    6.90
   0 -10   5  204.48    6.80
   0 -10   5  212.48    7.70
   0 -10  -5  208.08    6.30
   0  10  -5  192.18    6.30
   0  10   5  213.88    8.00
   0  10   5  203.28    6.90
   2 -10   5   77.29    4.60
  -2 -10  -5   81.09    3.30
   2 -10   5   76.09    4.10
   2 -10   5   88.19    3.80
   2 -10   5   76.49    4.10
   2  10   5   75.29    4.10
   2  10   5   82.89    4.90
   2  10   5   80.69    3.80
   4 -10   5   62.99    3.90
   4 -10   5   62.99    4.40
   4 -10   5   66.09    3.70
   4  10   5   58.59    3.90
   4  10   5   68.69    3.70
   4  10   5   63.99    4.70
   4  10   5   58.79    3.70
   6 -10   5  982.60   25.20
   6 -10   5  964.00   24.30
   6 -10   5  947.91   23.40
   6  10   5  999.10   23.50
   6  10   5 1002.50   24.00
   6  10   5  934.11   25.30
   6  10   5  965.40   23.60
   6  10   5  960.90   25.50
   8 -10   5   23.90    3.30
   8 -10   5   20.80    3.30
   8 -10   5   24.40    2.60
   8  10   5   17.20    3.10
   8  10   5   23.60    3.00
   8  10   5   15.90    2.50
   8  10   5   25.60    3.90
   8  10   5   20.30    2.70
  10 -10   5   36.10    4.10
  10 -10   5   45.60    5.00
  10 -10   5   38.50    3.20
  10  10   5   36.50    4.50
  10  10   5   34.60    3.50
  10  10   5   33.30    3.80
  10  10   5   46.20    5.40
  13 -11  -5  194.98    8.00
 -13 -11   5  185.98    8.10
  13 -11  -5  192.58    7.70
  13  11  -5  200.78    7.60
  13  11  -5  183.08    7.90
  13  11  -5  199.28    8.00
 -11 -11   5   91.39    5.30
  11 -11  -5  111.29    5.50
  11 -11  -5   92.59    4.90
  11  11  -5   84.89    4.70
  11  11  -5   86.69    5.10
  11  11  -5   95.39    4.90
  -9 -11   5   12.70    2.00
  -9 -11   5   13.60    2.30
   9 -11  -5   14.80    2.40
  -9 -11   5    8.80    2.20
   9  11  -5   11.40    2.20
   9  11  -5   13.60    2.00
  -7 -11   5  630.04   16.20
  -7 -11   5  633.24   17.10
  -7 -11   5  611.44   16.80
   7 -11  -5  642.84   16.60
   7  11  -5  611.94   16.20
  -7  11   5  609.84   15.40
  -5 -11   5  141.29    6.00
  -5 -11   5  133.59    5.70
   5 -11  -5  132.29    5.40
  -5 -11   5  141.79    6.10
  -5 -11   5  147.89    5.60
   5  11  -5  133.89    5.40
  -5  11   5  135.19    5.10
  -3 -11   5   19.10    2.30
  -3 -11   5   23.50    2.80
  -3 -11   5   22.20    2.70
  -3 -11   5   21.40    2.40
   3 -11  -5   23.60    2.40
   3  11  -5   22.90    2.30
  -3  11   5   24.40    2.40
  -1 -11   5  471.15   12.90
   1 -11  -5  475.85   12.30
  -1 -11   5  477.85   13.70
  -1 -11   5  490.75   12.90
  -1 -11   5  472.15   13.30
   1  11  -5  460.85   12.30
  -1  11   5  466.45   12.70
   1 -11   5    1.70    1.20
   1 -11   5    2.80    1.50
   1 -11   5    1.50    1.10
  -1 -11  -5    3.20    1.00
   1 -11   5    1.70    1.10
   1  11   5    3.40    1.40
   1  11   5    1.10    1.20
   1  11   5    4.20    1.80
   3 -11   5   20.70    2.80
   3 -11   5   18.80    2.40
   3 -11   5   23.10    2.70
   3 -11   5   22.10    2.20
   3  11   5   20.80    2.30
   3  11   5   20.80    2.50
   3  11   5   21.80    3.10
   5 -11   5  481.65   14.50
   5 -11   5  469.45   13.10
   5 -11   5  453.15   13.60
   5  11   5  499.25   13.30
   5  11   5  485.75   13.60
   5  11   5  462.05   14.80
   7 -11   5  167.78    7.50
   7 -11   5  190.58    6.90
   7 -11   5  195.18    8.40
   7  11   5  193.98    7.20
   7  11   5  202.28    7.60
   7  11   5  189.78    8.80
   9 -11   5   52.69    3.50
   9 -11   5   51.29    5.10
   9 -11   5   55.89    4.60
   9  11   5   61.79    4.20
   9  11   5   58.69    4.40
   9  11   5   63.29    5.60
 -12 -12   5  125.79    6.60
  12 -12  -5  124.99    6.10
  12 -12  -5  124.19    6.40
  12  12  -5  119.99    5.90
  12  12  -5  125.19    6.10
  12  12  -5  127.19    6.30
 -10 -12   5   23.20    3.20
  10 -12  -5   28.60    3.40
 -10 -12   5   24.30    2.80
  10  12  -5   25.30    3.00
  10  12  -5   28.30    3.70
  10  12  -5   26.00    3.10
  -8 -12   5    8.70    2.00
  -8 -12   5   11.40    2.00
   8 -12  -5   13.30    2.40
  -8 -12   5    9.60    2.20
   8  12  -5   14.80    2.50
  -6 -12   5  221.48    8.30
  -6 -12   5  233.48    7.80
  -6 -12   5  216.08    8.00
   6 -12  -5  227.68    7.90
   6  12  -5  224.58    7.70
  -6  12   5  212.88    7.00
  -4 -12   5    1.70    1.30
  -4 -12   5   -0.20    1.10
  -4 -12   5    1.60    1.20
  -4 -12   5   -0.20    1.10
   4 -12  -5    0.50    0.90
   4  12  -5    3.30    1.40
  -4  12   5    0.30    1.00
  -2 -12   5  134.59    5.50
  -2 -12   5  127.79    5.50
  -2 -12   5  137.99    5.90
   2 -12  -5  136.29    5.20
  -2 -12   5  138.19    6.00
  -2  12   5  125.19    5.20
   2  12  -5  123.99    5.10
   0 -12  -5  131.59    4.80
   0 -12   5  132.79    5.30
   0 -12   5  130.79    6.00
   0 -12   5  131.79    5.70
   0 -12   5  128.99    5.60
   0  12   5  125.39    6.30
   0  12   5  130.89    5.20
   0  12   5  127.39    5.40
  -2 -12  -5   29.00    2.10
   2 -12   5   26.70    2.90
   2 -12   5   24.60    3.00
   2 -12   5   33.10    2.60
   2 -12   5   30.90    2.80
   2  12   5   31.60    2.90
   2  12   5   31.50    3.00
   2  12   5   36.00    4.00
   4 -12   5   14.90    2.20
   4 -12   5   14.30    2.70
   4 -12   5   15.00    2.50
   4  12   5   17.20    3.20
   4  12   5   14.60    2.50
   4  12   5   14.20    2.30
   6 -12   5  199.58    7.30
   6 -12   5  183.88    7.80
   6 -12   5  225.68    8.90
   6  12   5  202.98    7.90
   6  12   5  202.18    7.50
   6  12   5  205.68    9.20
   8 -12   5   61.29    3.90
   8 -12   5   67.89    5.30
   8 -12   5   62.99    4.80
   8  12   5   60.19    4.20
   8  12   5   66.19    6.30
   8  12   5   67.29    4.80
  11 -13  -5   72.69    4.90
 -11 -13   5   65.39    5.30
 -11 -13   5   73.59    5.10
  11  13  -5   65.89    4.80
  11  13  -5   61.69    4.30
  -9 -13   5  674.43   18.30
  -9 -13   5  680.73   19.10
   9 -13  -5  722.13   19.10
  -9 -13   5  693.83   19.50
   9  13  -5  699.93   18.70
   9  13  -5  714.83   18.30
  -7 -13   5   20.10    2.60
  -7 -13   5   15.90    2.50
   7 -13  -5   14.50    2.40
  -7 -13   5   19.90    2.70
   7  13  -5   18.00    2.50
   7  13  -5   24.80    2.70
  -5 -13   5   49.40    3.70
   5 -13  -5   41.30    3.30
  -5 -13   5   43.10    3.60
  -5 -13   5   44.40    3.40
  -5  13   5   44.30    3.10
   5  13  -5   45.90    3.50
  -3 -13   5  190.78    7.50
  -3 -13   5  178.88    7.00
  -3 -13   5  194.68    7.10
  -3 -13   5  185.08    7.40
   3 -13  -5  191.48    6.80
   3  13  -5  184.78    6.80
  -3  13   5  192.28    6.70
  -1 -13   5   38.80    3.60
  -1 -13   5   35.60    3.20
  -1 -13   5   35.80    3.00
   1 -13  -5   36.30    2.70
  -1 -13   5   38.20    3.70
  -1  13   5   37.00    3.10
   1  13  -5   36.10    2.90
   1 -13   5  156.28    6.40
   1 -13   5  150.98    5.90
   1 -13   5  161.38    6.90
   1 -13   5  149.19    6.40
  -1 -13  -5  155.68    5.40
   1  13   5  148.89    5.90
   1  13   5  158.58    7.40
   1  13   5  151.48    6.30
   3 -13   5 1025.40   25.60
   3 -13   5 1049.59   26.50
   3 -13   5 1039.10   25.90
   3  13   5 1060.99   27.30
   3  13   5 1053.59   25.70
   3  13   5 1044.20   25.20
   5 -13   5  111.19    6.20
   5 -13   5  111.79    5.80
   5 -13   5  105.19    5.10
   5  13   5  111.19    6.80
   5  13   5  109.49    5.40
   5  13   5  114.59    5.70
   7 -13   5    8.30    1.90
   7 -13   5    2.40    1.90
   7 -13   5    7.90    2.50
   7  13   5    6.10    2.20
   7  13   5    5.70    2.10
   7  13   5   11.60    3.20
 -10 -14   5   30.40    3.60
  10 -14  -5   29.00    3.40
 -10 -14   5   35.20    3.60
  10  14  -5   36.70    3.90
  10  14  -5   35.90    3.60
  -8 -14   5    4.30    1.70
  -8 -14   5    5.60    2.00
   8 -14  -5    2.60    1.70
  -8 -14   5    6.30    2.00
   8  14  -5    6.40    1.90
   8  14  -5    7.80    2.10
  -6 -14   5   16.50    2.70
  -6 -14   5   22.80    3.00
   6 -14  -5   17.20    2.60
  -6 -14   5   20.70    2.70
  -6  14   5   19.60    2.30
   6  14  -5   20.20    2.60
   6  14  -5   19.70    2.70
  -4 -14   5   28.10    3.40
  -4 -14   5   29.10    3.30
  -4 -14   5   29.80    3.40
  -4 -14   5   26.80    3.10
   4 -14  -5   25.10    2.70
   4  14  -5   26.40    2.90
  -4  14   5   23.90    2.60
  -2 -14   5   18.10    2.60
  -2 -14   5   18.80    2.70
   2 -14  -5   21.30    2.50
  -2 -14   5   17.50    2.50
  -2 -14   5   21.10    2.80
  -2  14   5   19.30    2.50
   2  14  -5   20.10    2.50
   0 -14   5    9.30    2.10
   0 -14  -5    5.90    1.40
   0 -14   5    6.40    1.90
   0 -14   5    6.00    1.70
   0 -14   5    5.10    1.60
   0  14   5    7.40    1.90
   0  14   5    3.20    1.90
   0  14   5   12.60    2.30
   2 -14   5   23.40    2.90
   2 -14   5   21.10    3.00
   2 -14   5   15.10    2.50
   2 -14   5   19.30    2.30
   2  14   5   20.90    3.50
   2  14   5   21.40    2.70
   2  14   5   32.00    3.40
   4 -14   5   19.10    3.00
   4 -14   5   15.20    2.60
   4 -14   5   15.90    2.40
   4  14   5   17.60    2.60
   4  14   5   13.00    2.50
   4  14   5   17.90    3.30
   6 -14   5    5.40    2.20
   6 -14   5    5.40    2.10
   6 -14   5    3.60    1.60
   6  14   5    6.70    2.30
   6  14   5    5.50    2.20
   6  14   5    4.20    2.60
 -11 -15   5   73.69    5.50
 -11 -15   5   74.89    5.20
  11 -15  -5   74.89    5.20
  11  15  -5   69.59    5.20
  11  15  -5   88.29    5.20
  -9 -15   5  257.57    9.90
  -9 -15   5  241.58    9.10
  -9 -15   5  242.18    9.70
   9 -15  -5  260.77    9.70
   9  15  -5  256.37    9.50
   9  15  -5  240.98    8.80
  -7 -15   5  182.28    7.80
  -7 -15   5  173.58    7.30
  -7 -15   5  168.68    7.60
   7 -15  -5  166.88    7.20
   7  15  -5  181.08    7.50
   7  15  -5  188.28    7.10
  -5 -15   5   19.60    3.00
   5 -15  -5   17.80    2.70
  -5 -15   5   17.80    2.60
  -5 -15   5   17.20    2.70
  -5  15   5   16.70    2.30
   5  15  -5   19.40    2.70
   5  15  -5   19.00    2.80
  -3 -15   5   10.20    2.10
  -3 -15   5   13.80    2.60
  -3 -15   5    8.80    2.20
  -3 -15   5   12.60    2.40
   3 -15  -5   10.30    2.00
   3  15  -5   10.80    1.90
  -3  15   5   14.30    2.20
   3  15  -5   12.60    2.20
  -1 -15   5    4.00    1.70
  -1 -15   5    5.50    1.80
  -1 -15   5    5.60    1.80
  -1 -15   5    5.40    1.80
   1 -15  -5    2.80    1.20
  -1  15   5    4.40    1.70
   1 -15   5   94.19    4.70
   1 -15   5   96.59    5.40
   1 -15   5   95.69    5.30
   1 -15   5   86.89    5.10
  -1  15  -5   98.49    4.30
   1  15   5  100.79    6.20
   1  15   5   92.59    4.80
   1  15   5   91.09    5.10
   3 -15   5   57.69    4.50
   3 -15   5   62.89    4.70
   3 -15   5   58.99    4.20
   3  15   5   61.49    4.50
   3  15   5   58.39    4.10
   3  15   5   63.59    5.30
   5 -15   5  101.89    6.10
   5 -15   5  103.59    5.40
   5 -15   5   96.09    5.70
   5  15   5  104.49    5.50
   5  15   5   98.99    5.70
   5  15   5   95.59    6.70
   7 -15   5   83.99    5.90
   7 -15   5   74.59    5.50
   7 -15   5   80.79    4.70
   7  15   5   76.09    5.40
   7  15   5   79.79    6.50
   7  15   5   83.49    5.20
 -10 -16   5    0.60    1.90
  10 -16  -5    1.20    2.00
 -10 -16   5    2.20    1.70
  10  16  -5    3.10    2.00
  10  16  -5    1.20    1.90
  -8 -16   5    2.80    2.00
  -8 -16   5    5.50    2.00
  -8 -16   5    9.80    2.50
   8 -16  -5    4.00    2.00
   8  16  -5    6.90    2.20
   8  16  -5    4.60    2.20
  -6 -16   5  607.94   17.40
  -6 -16   5  612.34   17.30
   6 -16  -5  607.04   17.00
  -6 -16   5  576.94   16.80
   6  16  -5  608.24   17.10
   6  16  -5  613.54   16.30
   4 -16  -5   38.10    3.70
  -4 -16   5   32.00    3.50
  -4 -16   5   36.50    3.70
  -4 -16   5   36.00    3.60
  -4  16   5   32.40    3.10
   4  16  -5   35.70    3.30
   4  16  -5   38.80    3.70
   2 -16  -5   58.79    3.80
  -2 -16   5   62.29    4.40
  -2 -16   5   63.09    4.20
  -2 -16   5   59.69    4.30
  -2 -16   5   65.29    4.60
   2  16  -5   66.79    4.20
  -2  16   5   57.59    4.10
   2  16  -5   62.39    3.90
   0 -16   5  392.86   12.30
   0 -16   5  389.26   11.70
   0 -16  -5  366.76   10.90
   0 -16   5  401.56   12.30
   0 -16   5  370.96   12.20
   0  16   5  359.96   11.60
   0  16   5  375.56   11.30
   0  16  -5  374.06   10.70
   2 -16   5   93.59    5.30
   2 -16   5   91.49    5.60
   2 -16   5   89.49    5.40
   2  16   5   81.39    5.20
   2  16   5   94.89    6.20
   2  16   5   87.99    4.90
   4 -16   5   90.39    5.30
   4 -16   5   99.69    6.00
   4 -16   5   96.59    5.80
   4  16   5   90.79    5.20
   4  16   5   94.09    5.70
   4  16   5   94.99    6.50
   6 -16   5  403.46   13.30
   6 -16   5  386.26   12.20
   6 -16   5  418.66   13.60
   6  16   5  375.96   12.80
   6  16   5  405.36   14.70
   6  16   5  384.96   12.40
   7 -17  -5    0.10    1.60
  -7 -17   5    1.40    1.70
  -7 -17   5   -0.10    1.90
  -7 -17   5    1.10    1.60
   7  17  -5    0.10    1.90
   7  17  -5    1.40    1.80
  -5 -17   5   75.79    5.00
  -5 -17   5   82.19    5.30
  -5 -17   5   74.29    4.90
   5 -17  -5   69.49    4.70
   5  17  -5   83.69    4.70
   5  17  -5   76.19    5.10
  -3 -17   5   14.70    2.70
  -3 -17   5   13.00    2.60
  -3 -17   5   12.50    2.70
  -3 -17   5   10.80    2.30
   3 -17  -5   13.70    2.30
   3  17  -5   13.50    2.40
   3  17  -5   11.70    2.10
  -3  17   5    9.70    2.10
  -1 -17   5   75.49    4.80
  -1 -17   5   70.49    4.80
  -1 -17   5   72.99    5.00
   1 -17  -5   67.19    4.00
  -1 -17   5   70.59    4.60
  -1  17   5   67.99    4.50
   1  17  -5   62.69    3.90
   1 -17   5    6.00    2.10
   1 -17   5    7.90    2.10
   1 -17   5    5.70    2.00
   1  17   5    6.30    2.00
   1  17   5    1.90    1.80
   1  17   5    8.00    2.70
   3 -17   5  156.88    7.40
   3 -17   5  150.48    7.00
   3 -17   5  151.08    7.40
   3  17   5  154.78    7.20
   3  17   5  170.38    7.10
   3  17   5  157.78    8.30
  -6 -18   5   11.60    2.60
  -6 -18   5   11.20    2.40
   6 -18  -5    9.10    2.30
  -6 -18   5   13.40    2.90
   6  18  -5    9.60    2.50
   6  18  -5   10.00    2.50
   4 -18  -5  155.88    6.90
  -4 -18   5  162.58    7.30
  -4 -18   5  150.28    7.20
  -4 -18   5  159.58    7.30
   4  18  -5  159.88    6.70
  -4  18   5  150.78    6.50
   4  18  -5  163.28    7.30
  -2 -18   5   13.90    2.80
   2 -18  -5   10.70    2.10
  -2 -18   5    9.40    2.40
  -2 -18   5   13.50    2.70
  -2 -18   5   13.60    2.70
   2  18  -5   12.40    2.20
  -2  18   5   11.80    2.30
   0 -18   5   25.80    3.40
   0 -18   5   26.20    4.20
   0 -18   5   23.20    3.20
   0 -18   5   23.30    3.30
   0  18   5   26.20    3.40
   0  18  -5   28.60    3.20
   0  18   5   28.20    3.20
   2 -18   5  568.74   17.00
   2 -18   5  582.44   16.80
   2 -18   5  594.24   17.30
   2  18   5  565.94   16.20
   2  18   5  580.14   16.80
   2  18   5  588.34   18.30
  -3 -19   5  148.19    7.20
   3 -19  -5  146.09    6.70
  -3 -19   5  141.59    7.10
  -3 -19   5  148.19    6.90
  -3  19   5  138.59    6.40
   3  19  -5  147.39    6.30
  -1 -19   5    7.90    2.40
  -1 -19   5    1.80    1.80
  -1 -19   5    0.50    1.70
  -1 -19   5   -0.60    1.60
  -1  19   5    0.90    1.80
   1  19  -5    3.40    1.70
   1 -19   5   63.89    5.20
   1 -19   5   72.19    5.20
   1  19   5   69.19    5.10
  14   0  -6   44.20    3.50
  14   0  -6   43.50    4.20
  14   0  -6   39.40    3.70
  12   0  -6   17.60    2.50
  12   0  -6   16.80    2.40
 -12   0   6   15.70    2.20
  10   0  -6  657.63   16.80
  10   0  -6  651.53   16.50
   8   0  -6    5.70    1.20
   8   0  -6   13.00    2.00
  -8   0   6    6.60    1.40
  -6   0   6  921.71   21.90
   6   0  -6  919.91   21.90
   6   0  -6  921.11   21.20
  -4   0   6  468.65   12.90
  -4   0   6  481.35   12.50
  -4   0   6  502.25   11.40
   4   0  -6  482.85   12.70
   4   0  -6  516.35   11.90
  -4   0   6  495.45   13.30
   2   0  -6  768.42   18.90
   2   0  -6  825.72   17.70
  -2   0   6  750.32   19.50
  -2   0   6  791.12   18.90
  -2   0   6  819.62   19.80
   0   0  -6 2304.67   47.30
   0   0   6 2239.98   49.90
   0   0  -6 2191.28   48.90
   0   0   6 2208.38   49.90
   0   0   6 2233.98   48.90
   2   0   6  359.46   10.90
   2   0   6  372.76   10.00
   2   0   6  376.66   10.80
  -2   0  -6  348.67    9.70
   4   0   6  125.29    5.70
  -4   0  -6  110.79    4.40
   4   0   6  118.99    6.30
   4   0   6  119.09    4.60
   4   0   6  118.69    5.30
   6   0   6 1997.10   43.60
   6   0   6 1928.51   45.60
   6   0   6 1974.30   45.00
   8   0   6    1.00    1.90
   8   0   6    2.70    1.60
  10   0   6  113.39    7.00
  10   0   6  109.09    5.90
  15  -1  -6   84.29    5.00
  15  -1  -6   84.49    5.60
  15   1  -6   82.09    5.40
  15   1  -6   73.99    4.80
  13  -1  -6    0.00    1.30
  13  -1  -6    1.20    1.40
  13   1  -6   -0.10    1.30
  13   1  -6   -0.80    1.20
  13   1  -6    0.60    1.50
  11  -1  -6    5.10    1.50
 -11  -1   6    7.90    1.70
  11  -1  -6    6.00    1.60
  11   1  -6    5.30    1.50
  11   1  -6    3.80    1.40
  -9  -1   6   93.59    4.40
   9  -1  -6  102.29    4.30
   9  -1  -6  100.39    4.50
   9   1  -6  101.69    4.50
  -9   1   6  102.39    4.30
   9   1  -6   99.99    4.30
   7  -1  -6   45.60    2.50
  -7  -1   6   39.90    2.80
   7  -1  -6   42.80    2.80
  -7   1   6   44.00    2.60
   7   1  -6   42.50    2.50
   7   1  -6   40.70    2.80
   5  -1  -6   22.20    2.20
   5  -1  -6   19.60    1.60
  -5  -1   6   25.90    2.30
  -5   1   6   22.70    2.00
  -5   1   6   23.20    2.20
   5   1  -6   23.40    1.70
   5   1  -6   24.40    2.30
  -3  -1   6   36.90    2.40
  -3  -1   6   36.40    2.70
   3  -1  -6   38.10    1.90
  -3  -1   6   41.60    2.00
   3  -1  -6   36.80    2.50
  -3  -1   6   29.80    2.70
   3   1  -6   35.30    1.90
  -3   1   6   36.20    1.70
   3   1  -6   35.20    2.50
  -3   1   6   37.20    2.70
  -3   1   6   35.10    2.50
  -3   1   6   37.20    2.70
   1  -1  -6   60.99    2.10
  -1  -1   6   56.69    3.60
  -1  -1   6   57.29    3.00
   1  -1  -6   59.69    3.00
  -1  -1   6   64.19    3.50
   1   1  -6   56.09    3.00
  -1   1   6   58.89    3.50
  -1   1   6   60.99    3.50
   1   1  -6   56.39    2.10
  -1   1   6   59.59    3.10
   1  -1   6    5.20    1.50
  -1  -1  -6    4.70    1.10
   1  -1   6    6.20    1.40
   1  -1   6    5.80    1.50
   1   1   6    7.30    1.60
  -1   1  -6    6.00    1.30
   1   1   6   12.60    2.00
   1   1   6    6.10    1.30
   3  -1   6    3.90    1.50
   3  -1   6    3.70    1.20
   3  -1   6    5.30    1.50
  -3  -1  -6    3.10    1.00
   3   1   6    5.90    1.20
   3   1   6    5.40    1.60
  -3   1  -6    5.00    1.20
   3   1   6    5.20    1.50
   3   1   6    4.80    1.30
   5  -1   6    5.20    1.80
   5  -1   6    5.50    1.40
   5  -1   6    3.90    1.40
   5   1   6    9.40    1.60
   5   1   6    4.10    1.30
   5   1   6    5.40    1.80
   5   1   6    4.20    1.50
   7  -1   6   30.90    3.30
   7  -1   6   34.30    2.60
   7  -1   6   29.40    3.50
   7   1   6   40.60    4.10
   7   1   6   29.60    3.40
   7   1   6   32.00    2.70
   9  -1   6   29.50    3.90
   9  -1   6   23.60    3.00
   9   1   6   26.00    3.20
   9   1   6   31.50    4.00
  14  -2  -6  585.44   16.20
  14  -2  -6  589.34   16.00
  14   2  -6  582.84   16.70
  14   2  -6  575.54   16.10
 -12  -2   6    3.80    1.50
  12  -2  -6    2.70    1.40
  12  -2  -6    2.60    1.40
  12   2  -6    1.30    1.20
  12   2  -6    3.20    1.50
  12   2  -6    3.40    1.60
  10  -2  -6   42.60    2.90
  10  -2  -6   47.90    3.20
 -10  -2   6   38.90    3.10
  10   2  -6   45.80    3.00
  10   2  -6   47.30    3.20
   8  -2  -6  126.29    4.60
  -8  -2   6  122.89    5.10
   8  -2  -6  120.59    4.90
   8   2  -6  117.79    4.90
   8   2  -6  118.09    4.60
  -8   2   6  114.69    4.40
   6  -2  -6  301.27    8.10
   6  -2  -6  280.07    8.50
  -6  -2   6  303.27    9.10
  -6   2   6  283.57    8.20
  -6   2   6  291.37    8.40
   6   2  -6  298.07    8.70
   6   2  -6  297.67    8.10
  -4  -2   6  196.28    5.40
  -4  -2   6  174.78    6.60
   4  -2  -6  191.48    6.20
   4  -2  -6  184.98    5.40
  -4   2   6  182.88    6.00
  -4   2   6  188.88    6.10
   4   2  -6  187.98    6.20
   4   2  -6  187.88    5.50
   2  -2  -6 1353.56   30.80
   2  -2  -6 1405.86   29.60
  -2  -2   6 1368.46   30.20
  -2  -2   6 1344.97   31.60
  -2  -2   6 1362.06   30.80
  -2   2   6 1346.97   31.30
  -2   2   6 1356.06   30.80
   2   2  -6 1328.37   30.90
  -2   2   6 1402.96   31.80
   2   2  -6 1386.76   29.70
   0  -2  -6   49.80    1.80
   0  -2   6   50.59    2.80
   0  -2  -6   48.80    2.70
   0  -2   6   49.90    3.20
   0   2  -6   46.50    2.80
   0   2   6   46.80    2.80
   0   2   6   49.10    3.10
   0   2  -6   49.80    1.90
   0   2   6   52.89    3.30
   2  -2   6    3.50    1.10
   2  -2   6    1.30    1.30
  -2  -2  -6    2.70    0.90
   2  -2   6    2.30    1.20
   2   2   6    2.60    1.00
   2   2   6    2.70    1.30
  -2   2  -6    4.40    1.20
   2   2   6    1.60    1.20
   2   2   6    3.10    1.10
   4  -2   6   67.19    4.40
   4  -2   6   64.79    3.90
   4  -2   6   76.69    3.50
  -4  -2  -6   73.69    3.20
   4   2   6   76.49    3.90
   4   2   6   76.39    4.30
   4   2   6   74.49    3.60
   4   2   6   67.09    4.20
   6  -2   6   66.09    3.40
   6  -2   6   64.09    4.10
   6  -2   6   67.79    4.80
   6   2   6   63.39    4.50
   6   2   6   64.19    3.60
   6   2   6   77.29    4.20
   6   2   6   58.89    4.20
   8  -2   6   61.39    5.00
   8  -2   6   54.99    4.00
   8   2   6   69.79    3.70
   8   2   6   59.99    4.40
   8   2   6   56.69    4.70
  10  -2   6  473.55   14.30
  10  -2   6  503.65   16.20
  10   2   6  488.55   15.00
  10   2   6  499.45   15.90
  15  -3  -6  117.89    5.90
  15   3  -6  107.29    6.20
  15   3  -6  106.49    5.70
 -13  -3   6  513.85   14.70
  13  -3  -6  519.25   14.70
  13  -3  -6  541.15   14.80
  13   3  -6  527.95   14.80
  13   3  -6  541.45   14.50
  13   3  -6  530.85   15.20
  11  -3  -6    8.30    1.90
  11  -3  -6    7.90    1.70
 -11  -3   6    5.90    1.60
  11   3  -6    7.60    1.80
  11   3  -6    3.10    1.40
  11   3  -6    7.50    1.80
  -9  -3   6  287.17    9.20
   9  -3  -6  284.67    8.80
   9  -3  -6  288.47    8.60
   9   3  -6  294.67    8.90
   9   3  -6  283.57    8.50
   7  -3  -6   69.79    3.60
   7  -3  -6   75.59    3.30
  -7  -3   6   65.39    3.70
   7   3  -6   68.59    3.30
  -7   3   6   67.59    3.30
  -7   3   6   69.09    3.10
   7   3  -6   71.19    3.60
   5  -3  -6  436.16   10.80
  -5  -3   6  445.46   10.50
  -5  -3   6  424.26   12.20
   5  -3  -6  428.76   11.50
   5   3  -6  422.36   11.60
  -5   3   6  423.26   11.00
   5   3  -6  437.96   10.90
  -5   3   6  429.76   11.30
  -3  -3   6 2074.79   48.60
  -3  -3   6 2166.98   48.40
   3  -3  -6 2022.00   47.40
  -3  -3   6 2202.18   46.90
   3  -3  -6 2241.38   46.50
   3   3  -6 2151.28   47.70
  -3   3   6 2277.37   53.49
  -3   3   6 2100.99   47.40
   3   3  -6 2249.47   46.60
  -3   3   6 2180.38   47.60
  -1  -3   6  538.35   13.40
  -1  -3   6  553.64   13.80
   1  -3  -6  577.44   12.60
  -1  -3   6  533.65   14.90
  -1  -3   6  550.14   14.60
   1  -3  -6  540.55   13.70
  -1   3   6  560.94   14.30
  -1   3   6  545.15   13.90
   1   3  -6  537.95   13.90
   1   3  -6  548.45   12.60
  -1   3   6  554.04   14.70
   1  -3   6  247.88    8.10
  -1  -3  -6  245.78    7.20
   1  -3   6  264.87    7.50
   1   3   6  244.98    7.60
  -1   3  -6  246.28    7.60
   1   3   6  246.08    8.00
   1   3   6  264.27    8.50
   1   3   6  249.38    7.70
   3  -3   6  562.34   15.40
   3  -3   6  550.84   14.80
   3  -3   6  563.64   13.80
  -3  -3  -6  531.05   13.40
   3   3   6  549.54   14.40
   3   3   6  552.64   14.80
   3   3   6  564.14   14.20
  -3   3  -6  546.35   14.10
   3   3   6  541.15   15.10
   5  -3   6   36.80    3.10
   5  -3   6   43.30    4.00
   5  -3   6   36.80    2.60
   5   3   6   36.50    3.40
   5   3   6   35.70    2.80
   5   3   6   38.80    3.40
   5   3   6   42.60    3.20
   7  -3   6    1.80    1.40
   7  -3   6    4.90    2.20
   7   3   6    3.40    1.50
   7   3   6    3.80    1.80
   7   3   6    4.60    1.90
   7   3   6    6.20    1.90
   9  -3   6 1016.00   26.80
   9  -3   6  966.80   24.80
   9   3   6  984.40   26.20
   9   3   6 1014.40   25.80
  14  -4  -6   16.50    2.70
  14  -4  -6   17.30    2.50
  14   4  -6   14.80    2.60
  14   4  -6   14.50    2.60
 -12  -4   6   55.19    3.80
  12  -4  -6   65.99    3.90
  12  -4  -6   64.59    4.00
  12   4  -6   60.59    4.00
  12   4  -6   60.19    3.80
  12   4  -6   60.99    3.80
 -10  -4   6    4.70    1.50
  10  -4  -6    6.50    1.70
  10  -4  -6    5.40    1.40
 -10  -4   6    4.00    1.40
  10   4  -6    5.20    1.50
  10   4  -6    5.60    1.50
  10   4  -6    5.90    1.50
  -8  -4   6  289.07    9.30
   8  -4  -6  298.77    8.90
   8  -4  -6  288.87    8.40
   8   4  -6  291.57    8.80
   8   4  -6  270.67    8.30
   6  -4  -6   13.70    1.80
  -6  -4   6   11.80    2.00
   6  -4  -6   18.20    1.90
  -6  -4   6   14.70    1.40
   6   4  -6   13.80    2.00
   6   4  -6   15.20    1.70
  -6   4   6   15.30    1.50
  -6   4   6   18.40    2.00
   4  -4  -6    0.00    0.80
  -4  -4   6    0.30    1.00
   4  -4  -6    0.60    0.60
  -4  -4   6    0.30    0.80
  -4  -4   6    1.00    0.70
  -4   4   6    0.90    0.90
   4   4  -6   -1.00    0.70
   4   4  -6   -0.10    0.60
  -4   4   6    0.20    0.50
  -2  -4   6  360.06    9.40
   2  -4  -6  363.76    8.70
  -2  -4   6  357.36   10.40
   2  -4  -6  330.17    9.50
   2   4  -6  343.17    9.90
   2   4  -6  355.16    8.80
  -2   4   6  358.86   10.60
  -2   4   6  359.46    9.70
  -2   4   6  342.77    9.70
   0  -4   6   -0.10    0.80
   0  -4  -6   -0.40    0.70
   0  -4   6    0.20    1.00
   0  -4   6    0.80    0.80
   0  -4  -6    1.10    0.50
   0   4  -6    0.30    0.50
   0   4   6    2.50    1.10
   0   4   6    1.20    1.10
   0   4  -6    0.60    0.90
   0   4   6    0.20    0.90
   2  -4   6   45.90    3.20
  -2  -4  -6   43.90    2.50
   2  -4   6   42.50    3.50
   2  -4   6   51.69    2.80
   2   4   6   49.99    3.20
  -2   4  -6   45.50    3.00
   2   4   6   46.10    3.30
   2   4   6   41.90    2.90
   2   4   6   48.10    3.20
   4  -4   6   68.79    3.30
   4  -4   6   61.69    3.80
   4  -4   6   70.79    4.40
  -4  -4  -6   66.89    3.30
   4   4   6   64.39    3.90
   4   4   6   71.29    4.10
   4   4   6   62.89    4.20
   4   4   6   64.19    3.60
   6  -4   6    0.80    1.20
   6  -4   6    2.80    1.80
   6  -4   6    2.20    1.20
   6   4   6    1.40    1.50
   6   4   6    2.20    1.60
   6   4   6    0.90    1.40
   6   4   6    0.80    1.30
   8  -4   6  164.48    6.80
   8  -4   6  167.08    8.20
   8   4   6  171.28    7.50
   8   4   6  185.08    7.90
   8   4   6  178.38    6.50
   8   4   6  175.38    7.70
  10  -4   6   28.70    4.00
  10  -4   6   22.20    3.00
  10   4   6   22.10    3.30
  10   4   6   27.50    3.90
  15  -5  -6    1.00    1.50
  15  -5  -6    2.60    1.60
  15   5  -6    1.00    1.70
  15   5  -6    2.40    1.90
  15   5  -6    2.10    1.80
  13  -5  -6    0.50    1.40
 -13  -5   6    4.30    1.60
  13  -5  -6    2.50    1.50
  13   5  -6    4.00    1.60
  13   5  -6    0.80    1.40
  11  -5  -6  474.55   13.10
  11  -5  -6  487.35   13.50
 -11  -5   6  462.35   13.40
  11   5  -6  470.85   12.90
  11   5  -6  465.05   13.00
  11   5  -6  459.45   13.00
  -9  -5   6  193.48    7.40
  -9  -5   6  179.38    6.80
   9  -5  -6  191.48    6.50
   9  -5  -6  188.98    6.80
   9   5  -6  185.08    6.40
   9   5  -6  190.48    6.40
   9   5  -6  187.48    6.60
  -7  -5   6  410.76   12.20
   7  -5  -6  400.96   11.40
   7  -5  -6  419.46   11.00
   7   5  -6  416.16   11.50
   7   5  -6  424.26   10.80
  -7   5   6  405.56   11.00
   7   5  -6  421.06   11.00
   5  -5  -6 1016.40   24.70
  -5  -5   6 1159.38   27.30
  -5  -5   6 1023.90   25.70
   5  -5  -6 1038.10   24.00
  -5  -5   6 1086.69   24.20
   5   5  -6 1047.50   25.00
   5   5  -6 1101.69   23.70
  -5   5   6 1054.59   23.70
   5   5  -6 1049.89   24.20
  -5   5   6 1043.30   24.60
   3  -5  -6   27.20    2.20
  -3  -5   6   27.50    2.50
  -3  -5   6   22.40    2.70
  -3  -5   6   36.60    2.20
   3  -5  -6   30.30    1.80
   3   5  -6   28.80    2.40
  -3   5   6   30.80    2.40
   3   5  -6   29.20    1.90
  -3   5   6   29.70    1.90
  -1  -5   6   11.30    1.90
   1  -5  -6   11.80    1.20
   1  -5  -6   10.90    1.50
  -1  -5   6    8.20    1.40
  -1  -5   6   12.00    2.10
  -1   5   6   11.00    1.70
  -1   5   6   18.00    2.30
  -1   5   6    9.50    1.60
   1   5  -6   10.20    1.80
   1   5  -6   13.30    1.30
   1  -5   6 1392.46   32.20
   1  -5   6 1359.86   31.40
  -1  -5  -6 1373.06   30.90
   1  -5   6 1371.46   32.70
   1   5   6 1351.86   32.00
  -1   5  -6 1339.67   31.60
   1   5   6 1434.16   32.70
   1   5   6 1386.56   31.50
   1   5   6 1411.06   31.70
  -3  -5  -6    5.50    1.10
   3  -5   6    2.10    1.40
   3  -5   6    5.70    1.50
   3   5   6    8.40    1.80
   3   5   6    5.50    1.60
   3   5   6    8.40    1.70
   3   5   6    6.20    1.70
   5  -5   6  137.19    5.90
   5  -5   6  142.29    6.70
   5   5   6  149.19    6.40
   5   5   6  141.89    6.20
   5   5   6  144.59    5.70
   5   5   6  141.39    6.40
   7  -5   6 1118.69   28.30
   7  -5   6 1068.29   26.70
   7   5   6 1111.79   26.20
   7   5   6 1113.09   27.70
   7   5   6 1077.09   27.70
   7   5   6 1099.09   27.50
   9  -5   6  164.98    6.90
   9  -5   6  174.18    8.50
   9   5   6  166.68    7.90
   9   5   6  167.08    7.90
   9   5   6  165.48    6.60
   9   5   6  159.18    7.70
  14  -6  -6    6.30    2.00
  14  -6  -6    6.20    2.10
 -14  -6   6    5.30    1.80
  14   6  -6    5.30    2.20
  14   6  -6    5.40    2.00
  14   6  -6    3.90    1.80
  14   6  -6    3.40    2.00
 -12  -6   6   31.50    3.40
  12  -6  -6   27.80    2.90
  12  -6  -6   40.90    3.40
  12   6  -6   36.10    3.50
  12   6  -6   34.80    3.00
  12   6  -6   32.60    3.20
  10  -6  -6   45.20    3.50
 -10  -6   6   45.80    3.40
 -10  -6   6   41.60    3.70
  10  -6  -6   45.10    3.10
  10   6  -6   41.60    3.00
  10   6  -6   45.40    3.30
  10   6  -6   48.20    3.30
   8  -6  -6   88.69    4.00
  -8  -6   6   87.49    4.40
  -8  -6   6   80.49    4.60
   8  -6  -6   89.49    4.30
  -8   6   6   84.79    3.80
   8   6  -6   88.59    4.20
   8   6  -6   85.29    3.70
   8   6  -6   78.39    3.90
   6  -6  -6  370.66   10.70
  -6  -6   6  392.86   10.10
  -6  -6   6  368.86   11.60
   6  -6  -6  396.56   10.30
   6   6  -6  387.36   10.90
   6   6  -6  402.26    9.90
   6   6  -6  391.26   10.40
  -6   6   6  375.76   10.50
   4  -6  -6  100.79    3.70
  -4  -6   6   85.19    4.60
   4  -6  -6   89.69    4.00
  -4  -6   6   89.29    3.80
   4   6  -6   95.49    3.70
   4   6  -6   88.69    4.20
  -4   6   6  100.39    3.60
  -4   6   6   86.49    4.00
  -2  -6   6  207.08    7.70
   2  -6  -6  207.58    6.50
  -2  -6   6  212.08    6.50
  -2  -6   6  206.58    7.30
  -2   6   6  211.48    6.10
   2   6  -6  202.98    6.90
   2   6  -6  203.98    5.90
  -2   6   6  191.68    6.50
   0  -6   6  329.67   10.00
   0  -6  -6  336.77    9.00
   0  -6   6  321.57   10.40
   0  -6   6  300.57    9.10
   0   6   6  342.97   10.40
   0   6   6  315.17    9.40
   0   6  -6  317.77    9.60
   0   6  -6  326.57    8.20
   0   6   6  328.37    9.20
   2  -6   6   18.40    2.20
   2  -6   6   22.10    2.60
  -2  -6  -6   20.80    2.00
   2  -6   6   18.70    2.60
   2   6   6   15.60    2.00
   2   6   6   19.90    2.70
   2   6   6   17.30    2.50
   2   6   6   20.50    2.30
   4  -6   6    1.50    1.50
   4  -6   6    0.80    1.20
   4   6   6    1.50    1.20
   4   6   6    0.60    1.30
   4   6   6    2.80    1.30
   4   6   6    1.10    1.40
   6  -6   6  214.58    8.80
   6  -6   6  220.68    7.80
   6   6   6  223.28    7.70
   6   6   6  223.88    8.20
   6   6   6  221.28    8.60
   6   6   6  215.38    8.60
   8  -6   6   49.20    4.90
   8  -6   6   40.30    3.40
   8   6   6   40.70    3.50
   8   6   6   38.30    4.10
   8   6   6   37.60    4.00
   8   6   6   36.30    4.10
  10  -6   6   30.50    3.20
  10  -6   6   25.30    4.00
  10   6   6   35.70    4.20
  10   6   6   34.40    4.10
  13  -7  -6  110.19    5.70
 -13  -7   6  110.79    5.70
  13  -7  -6   93.09    5.20
  13   7  -6  113.29    5.70
  13   7  -6  116.09    6.20
  13   7  -6  116.99    5.80
 -11  -7   6  173.18    7.10
  11  -7  -6  163.98    6.50
  11  -7  -6  169.78    6.90
  11   7  -6  163.28    6.40
  11   7  -6  174.48    6.70
  11   7  -6  171.78    6.50
  11   7  -6  161.48    7.10
   9  -7  -6    0.60    1.00
  -9  -7   6    1.20    1.30
   9  -7  -6    1.30    1.30
  -9  -7   6    1.60    1.30
   9   7  -6    3.40    1.40
   9   7  -6    1.20    1.20
  -9   7   6    1.10    0.90
   9   7  -6    1.50    1.00
  -7  -7   6    2.90    1.30
   7  -7  -6    6.60    1.40
  -7  -7   6    4.90    1.20
   7  -7  -6    5.50    1.40
  -7  -7   6    6.80    1.80
  -7   7   6    4.90    1.30
   7   7  -6    6.00    1.20
   7   7  -6    5.10    1.50
   7   7  -6    7.00    1.50
  -5  -7   6  712.03   17.40
  -5  -7   6  708.63   18.90
   5  -7  -6  699.53   17.80
  -5  -7   6  768.32   21.40
  -5   7   6  711.53   17.60
   5   7  -6  716.53   17.40
   5   7  -6  724.83   18.20
  -3  -7   6  359.06    9.70
   3  -7  -6  340.87    9.70
  -3  -7   6  343.67   10.90
  -3  -7   6  358.56   10.60
  -3   7   6  330.17    9.70
   3   7  -6  352.76   10.20
   3   7  -6  342.67    9.20
  -1  -7   6   48.60    3.70
  -1  -7   6   38.90    2.70
  -1  -7   6   40.50    3.10
   1  -7  -6   42.00    2.60
   1   7  -6   41.50    3.00
  -1   7   6   39.70    2.80
   1   7  -6   41.40    2.20
  -1   7   6   45.90    2.60
   1  -7   6  342.27    9.90
   1  -7   6  341.57   10.40
  -1  -7  -6  340.87    9.20
   1  -7   6  344.77   11.00
   1   7   6  339.17    9.90
   1   7   6  349.67    9.70
   1   7   6  327.87   10.50
   3  -7   6    9.80    1.90
   3  -7   6   13.20    2.20
   3  -7   6   11.90    2.40
  -3  -7  -6   12.30    1.80
   3   7   6    7.60    1.90
   3   7   6    9.50    1.70
   3   7   6   12.30    2.30
   3   7   6   11.30    1.90
   5  -7   6  211.48    8.60
   5  -7   6  209.98    7.60
   5   7   6  203.38    8.30
   5   7   6  203.18    7.60
   5   7   6  215.58    7.50
   5   7   6  206.18    8.30
   7  -7   6   15.90    3.00
   7  -7   6   18.30    2.50
   7   7   6   16.30    2.80
   7   7   6   22.90    2.70
   7   7   6   19.60    3.20
   7   7   6   17.40    2.70
   9  -7   6  223.68    8.20
   9  -7   6  226.78    9.80
   9   7   6  225.38    9.70
   9   7   6  226.48    9.20
   9   7   6  235.18    8.30
   9   7   6  221.78    9.50
 -14  -8   6  737.13   20.50
  14  -8  -6  722.13   20.00
  14  -8  -6  770.22   20.40
  14   8  -6  745.83   19.40
  14   8  -6  775.92   20.40
  14   8  -6  738.13   20.30
  14   8  -6  768.92   21.20
 -12  -8   6   32.70    3.50
  12  -8  -6   34.40    3.20
  12  -8  -6   36.90    3.70
  12   8  -6   43.10    3.50
  12   8  -6   40.70    3.90
  12   8  -6   36.40    3.60
  10  -8  -6  127.29    5.50
 -10  -8   6  142.19    6.20
  10  -8  -6  142.19    6.10
 -10  -8   6  116.49    6.30
  10   8  -6  133.89    5.70
  10   8  -6  139.19    6.40
  10   8  -6  132.39    5.40
  10   8  -6  139.69    5.70
  -8  -8   6  232.08    8.30
  -8  -8   6  238.88    8.10
   8  -8  -6  246.98    7.80
  -8  -8   6  247.28    8.90
   8  -8  -6  241.28    8.10
   8   8  -6  235.28    8.00
  -8   8   6  232.08    7.40
   8   8  -6  241.78    7.20
   8   8  -6  239.38    7.80
  -6  -8   6  156.38    6.80
   6  -8  -6  157.88    6.00
  -6  -8   6  162.68    6.40
  -6  -8   6  167.88    5.70
   6   8  -6  158.78    5.70
   6   8  -6  161.78    6.20
  -6   8   6  158.78    5.70
  -4  -8   6  371.86   11.20
  -4  -8   6  371.16   10.30
   4  -8  -6  360.26   10.30
  -4  -8   6  363.86   11.40
   4   8  -6  366.96   10.00
   4   8  -6  357.66   10.70
  -4   8   6  376.76   10.40
  -2  -8   6 2035.90   46.00
   2  -8  -6 2013.90   44.20
  -2  -8   6 1952.20   44.40
  -2  -8   6 2044.50   45.50
   2   8  -6 1995.10   45.00
   2   8  -6 1964.40   43.60
  -2   8   6 1982.00   44.50
   0  -8   6   76.99    4.20
   0  -8   6   70.29    4.50
   0  -8   6   73.59    3.80
   0  -8  -6   73.39    3.40
   0   8   6   77.29    4.50
   0   8   6   68.19    3.80
   0   8  -6   79.59    3.20
  -2  -8  -6   45.20    2.60
   2  -8   6   52.29    3.50
   2  -8   6   38.30    3.80
   2  -8   6   44.80    3.20
   2   8   6   47.50    3.00
   2   8   6   48.40    3.30
   2   8   6   49.60    3.80
   4  -8   6  352.16   11.70
   4  -8   6  349.57   10.70
   4  -8   6  340.47   10.60
   4   8   6  351.16   10.50
   4   8   6  342.67   11.50
   4   8   6  339.67   10.30
   4   8   6  351.26   11.60
   6  -8   6   31.90    4.00
   6  -8   6   28.10    3.20
   6  -8   6   28.60    3.10
   6   8   6   33.30    3.30
   6   8   6   29.10    3.10
   6   8   6   33.20    3.90
   6   8   6   33.70    4.00
   8  -8   6  185.28    7.80
   8  -8   6  173.68    8.50
   8  -8   6  181.38    7.10
   8   8   6  174.88    8.20
   8   8   6  175.18    7.70
   8   8   6  181.38    8.50
   8   8   6  183.78    7.30
  13  -9  -6    4.50    2.00
 -13  -9   6    6.30    2.10
  13  -9  -6    6.30    1.90
  13   9  -6    4.30    2.00
  13   9  -6    1.20    1.60
  13   9  -6    7.00    2.00
  11  -9  -6    6.20    1.80
  11  -9  -6    5.60    1.80
 -11  -9   6    1.10    1.60
  11   9  -6    5.10    1.70
  11   9  -6    2.80    1.50
  11   9  -6    4.20    1.80
  -9  -9   6   -0.70    1.30
   9  -9  -6    3.20    1.50
  -9  -9   6    0.70    1.40
   9  -9  -6    1.00    1.10
   9   9  -6    0.50    1.30
   9   9  -6    1.90    1.30
  -7  -9   6    5.10    1.40
   7  -9  -6    7.50    1.80
  -7  -9   6    2.50    1.50
  -7  -9   6    5.30    1.60
   7   9  -6    4.90    1.50
   7   9  -6    7.20    1.80
  -7   9   6    5.30    1.40
  -5  -9   6    4.90    1.30
  -5  -9   6    5.20    1.70
  -5  -9   6    6.90    1.70
   5  -9  -6    9.00    1.80
   5   9  -6    4.30    1.30
  -5   9   6    9.10    1.70
   5   9  -6    5.60    1.60
  -3  -9   6   44.80    3.30
  -3  -9   6   38.90    3.80
  -3  -9   6   43.60    2.90
   3  -9  -6   40.60    2.80
   3   9  -6   38.90    2.50
  -3   9   6   44.70    3.10
   3   9  -6   41.60    3.20
  -1  -9   6   15.40    2.10
   1  -9  -6   20.20    2.20
  -1  -9   6   14.00    2.30
  -1  -9   6   15.80    2.60
   1   9  -6   16.60    1.80
  -1   9   6   12.80    1.90
  -1  -9  -6   26.20    2.10
   1  -9   6   25.60    3.30
   1  -9   6   31.10    2.90
   1  -9   6   24.50    2.70
   1   9   6   28.00    3.30
   1   9   6   34.30    3.10
   3  -9   6   42.20    3.30
   3  -9   6   40.50    3.30
   3  -9   6   33.60    3.70
   3   9   6   32.90    3.60
   3   9   6   42.40    3.40
   5  -9   6   16.20    2.60
   5  -9   6   19.30    2.60
   5  -9   6   17.00    2.90
   5   9   6   15.50    2.50
   5   9   6   20.80    3.30
   7  -9   6    1.80    2.00
   7  -9   6    0.60    1.30
   7  -9   6    0.40    1.60
   7   9   6    3.00    2.00
   7   9   6    2.20    1.70
   7   9   6    0.50    1.50
   9  -9   6   11.90    3.00
   9  -9   6    9.70    2.10
   9  -9   6   10.80    2.70
   9   9   6   11.50    2.40
   9   9   6   13.00    3.20
   9   9   6    6.00    2.40
  12 -10  -6   11.40    2.50
  12 -10  -6    6.00    1.70
 -12 -10   6    3.60    1.90
  12  10  -6    7.90    2.10
  12  10  -6    5.10    2.00
  10 -10  -6  275.27    9.20
 -10 -10   6  272.17    9.90
 -10 -10   6  285.57   10.50
  10  10  -6  294.17    9.30
  10  10  -6  283.57    9.50
  -8 -10   6   43.20    3.90
  -8 -10   6   38.30    3.50
   8 -10  -6   44.90    3.50
  -8 -10   6   46.40    3.10
   8  10  -6   41.40    3.30
   8  10  -6   44.30    3.30
  -8  10   6   39.30    2.90
  -6 -10   6  238.68    9.00
   6 -10  -6  229.18    8.00
  -6 -10   6  246.48    8.50
  -6 -10   6  237.08    7.80
  -6  10   6  236.78    7.60
   6  10  -6  233.88    7.80
   6  10  -6  238.08    8.10
  -4 -10   6  152.18    6.20
  -4 -10   6  148.49    6.40
   4 -10  -6  152.78    5.80
  -4 -10   6  153.98    6.80
  -4 -10   6  156.08    5.90
   4  10  -6  159.38    5.70
  -4  10   6  145.79    5.70
  -2 -10   6  586.74   16.60
  -2 -10   6  600.84   15.80
   2 -10  -6  588.34   15.10
  -2 -10   6  583.84   15.50
  -2 -10   6  619.34   16.40
  -2  10   6  604.14   15.50
   2  10  -6  567.24   14.80
   0 -10  -6  645.44   16.40
   0 -10   6  638.14   17.10
   0 -10   6  665.83   17.70
   0 -10   6  684.93   18.40
   0 -10   6  674.73   17.10
   0  10   6  670.23   18.40
   0  10  -6  672.13   16.20
   0  10   6  667.53   17.20
   2 -10   6   90.89    4.80
   2 -10   6   95.19    4.90
   2 -10   6  101.09    4.50
   2 -10   6   86.49    5.40
   2  10   6   94.19    5.50
   2  10   6   98.89    4.90
   4 -10   6  100.09    5.30
   4 -10   6  118.29    6.40
   4 -10   6  112.89    5.40
   4  10   6  117.59    5.60
   4  10   6  115.19    6.40
   6 -10   6  711.03   19.50
   6 -10   6  720.33   18.90
   6 -10   6  727.33   20.60
   6  10   6  719.73   20.70
   6  10   6  718.53   19.10
   8 -10   6   19.80    3.10
   8 -10   6   12.70    2.90
   8 -10   6   16.50    2.60
   8  10   6   18.10    3.50
   8  10   6   13.80    2.70
  11 -11  -6  149.19    6.90
 -11 -11   6  137.19    6.90
  11 -11  -6  138.39    6.30
  11  11  -6  150.88    6.40
  11  11  -6  157.68    6.90
  -9 -11   6   24.30    3.20
  -9 -11   6   28.40    3.40
   9 -11  -6   29.30    3.40
   9  11  -6   34.10    3.50
  -7 -11   6  262.97    8.60
  -7 -11   6  262.67    9.30
  -7 -11   6  265.37    9.70
   7 -11  -6  258.47    8.80
  -7  11   6  265.27    8.30
   7  11  -6  259.07    8.70
  -5 -11   6  276.47   10.00
  -5 -11   6  291.27    9.20
   5 -11  -6  289.57    9.20
  -5 -11   6  298.87    9.70
   5  11  -6  286.87    9.00
  -5  11   6  301.17    9.00
  -3 -11   6   18.90    2.50
  -3 -11   6   15.30    2.40
  -3 -11   6   22.30    3.20
   3 -11  -6   20.80    2.40
  -3 -11   6   22.40    2.80
   3  11  -6   23.30    2.40
  -3  11   6   20.40    2.50
  -1 -11   6    5.40    1.80
   1 -11  -6    2.40    1.10
  -1 -11   6    3.00    1.70
  -1 -11   6    4.20    1.50
  -1 -11   6    2.80    1.30
  -1  11   6    3.90    1.60
   1  11  -6    3.50    1.20
  -1 -11  -6  127.89    4.90
   1 -11   6  129.59    5.40
   1 -11   6  134.29    5.90
   1 -11   6  121.09    5.60
   1 -11   6  127.39    6.40
   1  11   6  132.89    6.60
   1  11   6  124.39    5.70
   3 -11   6   26.00    3.60
   3 -11   6   28.50    3.40
   3 -11   6   30.40    3.20
   3 -11   6   28.80    3.60
   3  11   6   34.20    4.00
   3  11   6   36.90    3.50
   5 -11   6   43.20    4.40
   5 -11   6   51.89    4.10
   5 -11   6   54.09    3.80
   5  11   6   46.60    4.80
   5  11   6   51.39    4.20
   7 -11   6  245.88    9.40
   7 -11   6  239.38    8.70
   7 -11   6  244.18   10.30
   7  11   6  253.97   10.60
   7  11   6  238.98    9.10
  12 -12  -6   23.30    3.40
  12 -12  -6   19.50    2.80
 -12 -12   6   15.30    2.90
  12  12  -6   23.90    3.20
  12  12  -6   21.70    3.10
  10 -12  -6    4.40    1.70
 -10 -12   6    5.10    2.10
 -10 -12   6    1.90    1.90
  10 -12  -6    6.60    1.90
  10  12  -6    8.60    2.30
  10  12  -6    3.40    1.90
  -8 -12   6    3.80    1.50
   8 -12  -6    2.50    1.50
  -8 -12   6    3.50    1.80
  -8 -12   6    2.10    1.70
   8  12  -6    2.50    1.60
   6 -12  -6  209.88    7.60
  -6 -12   6  208.18    7.50
  -6 -12   6  208.38    8.40
  -6 -12   6  198.68    7.90
  -6  12   6  203.78    7.10
   6  12  -6  196.88    7.30
  -4 -12   6    3.30    1.70
   4 -12  -6    0.40    1.10
  -4 -12   6    0.40    1.40
  -4 -12   6    0.10    1.10
  -4 -12   6    1.30    1.50
   4  12  -6    0.00    1.20
  -4  12   6    2.20    1.30
  -2 -12   6   77.79    4.50
  -2 -12   6   84.89    5.10
  -2 -12   6   82.39    4.50
  -2 -12   6   90.09    5.00
   2 -12  -6   73.99    4.00
  -2  12   6   86.79    4.50
   2  12  -6   79.39    4.00
   0 -12   6    4.20    1.60
   0 -12   6    9.40    2.00
   0 -12  -6    6.20    1.40
   0 -12   6    6.50    2.10
   0 -12   6    6.60    1.70
   0  12   6    7.50    1.90
   2 -12   6   43.40    4.40
   2 -12   6   46.50    3.20
   2 -12   6   49.40    3.80
   2 -12   6   40.50    3.60
   2  12   6   49.20    4.50
   2  12   6   48.50    3.90
   4 -12   6   38.30    3.80
   4 -12   6   43.40    3.60
   4 -12   6   40.90    4.30
   4  12   6   48.90    5.10
   4  12   6   48.80    4.00
   6 -12   6   39.50    3.50
   6 -12   6   35.70    4.40
   6 -12   6   34.50    3.90
   6  12   6   42.10    5.10
   6  12   6   35.70    3.80
  11 -13  -6    6.30    2.00
  11 -13  -6    5.40    2.10
 -11 -13   6    2.80    2.10
  11  13  -6    5.90    2.20
  11  13  -6   10.60    2.50
  -9 -13   6  210.38    9.00
  -9 -13   6  203.48    8.40
   9 -13  -6  198.88    8.20
  -9 -13   6  209.88    8.70
   9  13  -6  204.68    7.80
   9  13  -6  216.38    8.30
  -7 -13   6   88.39    5.50
  -7 -13   6   87.09    5.20
  -7 -13   6   86.69    4.80
   7 -13  -6   95.39    5.10
   7  13  -6   92.99    5.00
  -7  13   6   92.09    5.00
  -5 -13   6  157.48    6.80
   5 -13  -6  143.49    6.20
  -5 -13   6  142.99    7.00
  -5 -13   6  162.48    6.50
  -5  13   6  141.99    5.90
   5  13  -6  148.89    6.20
  -3 -13   6 1315.47   32.60
  -3 -13   6 1327.97   32.60
  -3 -13   6 1324.57   31.80
   3 -13  -6 1381.76   31.40
  -3 -13   6 1361.86   32.10
   3  13  -6 1331.57   31.20
  -3  13   6 1300.27   31.40
  -1 -13   6  510.05   14.10
  -1 -13   6  499.35   14.20
   1 -13  -6  491.65   13.30
  -1 -13   6  486.55   14.60
  -1 -13   6  494.85   14.90
   1  13  -6  483.05   13.20
  -1  13   6  494.15   13.90
   1 -13   6  113.19    5.60
   1 -13   6  114.59    5.70
   1 -13   6  101.99    5.00
   1 -13   6  107.59    6.10
   1  13   6  103.39    6.30
   1  13   6  116.69    5.70
   3 -13   6  369.16   12.70
   3 -13   6  372.46   11.80
   3 -13   6  370.26   12.00
   3  13   6  365.66   12.90
   3  13   6  378.56   11.90
   5 -13   6    4.30    2.00
   5 -13   6    7.00    1.90
   5 -13   6    7.80    2.70
   5  13   6    7.30    2.30
   5  13   6    5.90    2.50
 -10 -14   6    8.10    2.40
  10 -14  -6   12.10    2.70
 -10 -14   6   13.40    2.90
  10  14  -6    6.90    2.20
  10  14  -6   11.80    2.50
  -8 -14   6   11.80    2.70
  -8 -14   6    9.20    2.60
   8 -14  -6   12.10    2.50
  -8 -14   6   12.40    2.40
   8  14  -6   11.70    2.40
   8  14  -6   10.20    2.40
  -6 -14   6   49.50    3.80
  -6 -14   6   43.60    4.40
   6 -14  -6   42.80    4.00
  -6 -14   6   41.70    3.80
  -6  14   6   40.80    3.30
   6  14  -6   42.90    3.80
  -4 -14   6   48.90    3.80
  -4 -14   6   47.40    3.80
   4 -14  -6   46.20    3.50
  -4 -14   6   44.60    4.30
   4  14  -6   46.20    3.60
  -4  14   6   46.60    3.60
  -2 -14   6   -0.80    1.30
   2 -14  -6    0.20    1.10
  -2 -14   6    0.50    1.50
  -2 -14   6   -0.90    1.40
  -2 -14   6    0.30    1.30
  -2  14   6    2.20    1.60
   2  14  -6    0.50    1.30
   0 -14  -6    1.10    1.10
   0 -14   6    2.20    1.80
   0 -14   6    4.20    1.80
   0 -14   6    0.70    1.30
   0 -14   6    2.30    1.50
   0  14   6    1.80    1.70
   2 -14   6    0.30    1.80
   2 -14   6    1.70    1.50
   2 -14   6    0.00    1.40
   2  14   6    0.50    1.70
   2  14   6   -0.90    1.80
   4 -14   6    3.10    2.10
   4 -14   6   -0.70    1.30
   4 -14   6    0.40    1.60
   4  14   6    2.80    1.90
   4  14   6    1.70    2.10
   6 -14   6    3.90    2.10
   6 -14   6    3.00    1.80
   6 -14   6    6.90    2.60
   6  14   6    6.20    2.20
   6  14   6    0.70    2.40
  -9 -15   6   -0.50    1.40
  -9 -15   6    0.00    1.60
  -9 -15   6    3.00    2.20
   9 -15  -6   -0.10    1.60
   9  15  -6    1.70    2.00
   9  15  -6   -0.90    1.60
  -7 -15   6    5.80    2.20
  -7 -15   6    2.30    1.70
   7 -15  -6    1.40    1.60
  -7 -15   6    5.70    2.30
   7  15  -6    5.30    2.10
   7  15  -6    8.00    2.40
  -5 -15   6   85.99    5.50
   5 -15  -6   78.39    4.70
  -5 -15   6   74.59    4.90
  -5 -15   6   78.89    4.90
  -5  15   6   65.99    4.20
   5  15  -6   71.99    4.70
  -3 -15   6   78.69    5.20
   3 -15  -6   78.59    4.50
  -3 -15   6   88.09    5.70
  -3 -15   6   81.89    5.00
  -3 -15   6   83.29    4.90
   3  15  -6   81.79    4.70
  -3  15   6   80.09    4.70
  -1 -15   6   75.39    4.80
  -1 -15   6   71.09    5.10
  -1 -15   6   76.79    5.00
   1 -15  -6   69.29    4.00
  -1 -15   6   73.29    4.60
  -1  15   6   62.39    4.50
   1 -15   6  116.19    6.50
   1 -15   6  110.19    6.10
   1 -15   6  118.49    7.00
   1 -15   6  117.39    6.10
   1  15   6  117.69    7.00
   1  15   6  111.79    6.00
   3 -15   6   22.90    3.30
   3 -15   6   29.80    3.60
   3 -15   6   39.30    4.50
   3  15   6   31.80    4.40
   3  15   6   32.70    3.80
   5 -15   6    2.30    1.80
   5 -15   6   -0.10    1.50
   5 -15   6   -0.80    2.00
   5  15   6    1.50    2.00
   5  15   6    1.20    2.10
  -8 -16   6    0.90    2.00
   8 -16  -6    0.40    1.60
  -8 -16   6    0.10    1.50
  -8 -16   6    0.80    1.80
   8  16  -6   -0.10    1.80
   8  16  -6    1.30    1.80
  -6 -16   6  599.24   17.80
   6 -16  -6  603.84   17.30
  -6 -16   6  611.24   17.30
  -6 -16   6  588.24   17.70
   6  16  -6  621.34   17.40
   6  16  -6  626.94   16.80
  -4 -16   6  195.38    8.00
   4 -16  -6  187.48    7.60
  -4 -16   6  196.58    8.40
  -4 -16   6  192.08    8.10
   4  16  -6  198.88    7.80
  -4  16   6  181.68    7.40
   4  16  -6  190.98    7.30
  -2 -16   6   27.80    3.50
  -2 -16   6   26.50    3.40
  -2 -16   6   23.80    3.30
   2 -16  -6   25.80    3.00
  -2 -16   6   22.80    3.10
  -2  16   6   25.60    3.10
   2  16  -6   32.40    3.20
   0 -16   6  489.65   14.80
   0 -16   6  485.75   14.20
   0 -16   6  476.55   14.90
   0 -16   6  470.35   14.90
   0  16   6  472.55   14.30
   0  16  -6  492.05   13.20
   2 -16   6  121.99    6.60
   2 -16   6  137.69    7.10
   2 -16   6  134.19    6.80
   2  16   6  125.89    6.60
   2  16   6  139.79    7.80
  -5 -17   6  139.79    7.20
   5 -17  -6  126.19    6.40
  -5 -17   6  140.19    7.10
  -5 -17   6  142.29    6.80
   5  17  -6  130.09    6.60
   5  17  -6  136.69    6.30
   3 -17  -6   31.40    3.40
  -3 -17   6   25.70    3.60
  -3 -17   6   23.40    3.30
  -3 -17   6   27.30    3.40
   3  17  -6   28.70    3.20
   3  17  -6   28.00    3.30
  -3  17   6   27.80    3.30
  -1 -17   6    4.20    2.00
  -1 -17   6    3.50    1.90
  -1 -17   6    2.50    1.80
  -1 -17   6    1.80    1.90
   1  17  -6    4.50    1.80
  -1  17   6    6.50    2.20
   1 -17   6   35.20    4.10
   1 -17   6   34.60    4.10
   1 -17   6   35.40    4.00
   1  17   6   42.30    4.30
   2 -18  -6  528.15   15.20
  -2 -18   6  533.45   16.20
  -2 -18   6  548.65   16.10
  -2 -18   6  538.85   16.40
   2  18  -6  542.45   14.90
  -2  18   6  539.85   15.70
  14   0  -7   -1.70    1.50
  14   0  -7   -0.50    1.50
  14   0  -7    1.60    1.60
  12   0  -7    5.20    1.60
 -12   0   7    8.30    2.00
  12   0  -7    3.40    1.70
  10   0  -7 1977.70   44.20
 -10   0   7 1937.71   44.50
  10   0  -7 1990.00   44.80
  -8   0   7   77.09    4.00
   8   0  -7   79.49    4.20
   8   0  -7   77.89    3.70
   6   0  -7   36.20    2.30
  -6   0   7   36.00    2.80
   6   0  -7   34.30    2.90
  -4   0   7  830.52   21.10
  -4   0   7  844.72   20.50
   4   0  -7  859.81   19.40
   4   0  -7  842.72   20.60
  -2   0   7  450.75   11.10
  -2   0   7  456.95   13.00
   2   0  -7  447.16   12.10
  -2   0   7  436.56   12.00
   2   0  -7  459.35   10.70
  -2   0   7  430.26   12.80
   0   0   7  226.78    8.20
   0   0   7  227.88    8.10
   0   0   7  233.78    7.50
   0   0  -7  228.68    7.30
  -2   0  -7 1338.97   31.40
   2   0   7 1397.16   31.60
   2   0   7 1368.46   32.80
   2   0   7 1379.66   32.80
   4   0   7    5.00    1.50
  -4   0  -7    4.60    1.30
   4   0   7    4.90    1.70
   4   0   7    5.30    1.90
   6   0   7    2.20    1.50
   6   0   7    2.30    1.80
   6   0   7    1.50    1.30
   8   0   7   13.30    2.70
   8   0   7   10.90    3.00
  13  -1  -7   90.19    5.00
 -13  -1   7   83.69    5.50
  13  -1  -7   96.59    5.20
  13   1  -7   98.39    5.50
  13   1  -7   93.89    5.10
  13   1  -7   91.59    5.00
  11  -1  -7    3.50    1.40
  11  -1  -7    6.20    1.80
  11   1  -7    4.80    1.70
  11   1  -7    2.80    1.40
   9  -1  -7    6.20    1.50
   9  -1  -7   11.00    2.00
  -9  -1   7    5.80    1.50
   9   1  -7    9.40    1.90
  -9   1   7    7.90    1.60
   9   1  -7   10.70    1.80
  -7  -1   7   23.90    2.50
   7  -1  -7   28.50    2.90
   7  -1  -7   25.60    2.30
   7   1  -7   27.40    2.30
  -7   1   7   29.90    2.50
   7   1  -7   34.90    2.90
  -5  -1   7   82.59    4.40
   5  -1  -7   83.49    3.40
   5  -1  -7   86.79    4.20
   5   1  -7   86.39    4.20
  -5   1   7   83.69    4.10
   5   1  -7   84.19    3.40
  -5   1   7   92.39    4.20
  -3  -1   7    4.20    1.00
  -3  -1   7    4.50    1.60
  -3  -1   7    2.90    1.30
   3  -1  -7    5.60    1.40
   3  -1  -7    6.10    1.00
  -3   1   7    4.40    1.40
   3   1  -7    5.20    1.00
   3   1  -7    5.50    1.50
  -3   1   7    5.20    1.40
  -1  -1   7   58.59    4.00
  -1  -1   7   56.39    3.80
  -1  -1   7   57.99    3.30
   1  -1  -7   61.29    3.40
  -1   1   7   58.69    3.40
   1   1  -7   60.19    3.40
  -1   1   7   63.29    3.90
  -1   1   7   62.29    3.90
   1  -1   7    3.10    1.50
  -1  -1  -7    2.10    1.10
   1  -1   7    1.60    1.20
   1  -1   7    2.10    1.20
  -1   1  -7    2.20    1.10
   1   1   7    0.40    1.20
   1   1   7    1.80    1.20
   1   1   7    3.20    1.50
   3  -1   7    6.20    2.00
  -3  -1  -7    5.30    1.30
   3  -1   7    8.20    1.70
   3  -1   7    4.50    1.70
   3   1   7    7.50    2.00
   3   1   7    5.90    1.50
  -3   1  -7    6.30    1.50
   3   1   7    5.50    1.70
   5  -1   7  236.48    7.70
   5  -1   7  235.28    8.80
   5  -1   7  236.58    9.20
   5   1   7  234.28    7.80
   5   1   7  234.28    9.10
   5   1   7  221.28    8.70
   7  -1   7    0.40    1.50
   7  -1   7    1.50    2.00
   7   1   7    1.20    1.40
   7   1   7    2.30    1.70
   7   1   7    3.50    2.20
   9  -1   7    0.00    2.10
   9  -1   7    1.10    1.60
   9   1   7    3.40    2.20
   9   1   7    0.30    1.60
  14  -2  -7  285.67   10.00
  14  -2  -7  302.67   10.20
  14   2  -7  303.77   10.10
  14   2  -7  294.27   10.50
  14   2  -7  291.57   10.10
 -12  -2   7    4.70    1.70
  12  -2  -7    2.90    1.50
  12  -2  -7    5.30    1.90
  12   2  -7    5.90    1.80
  12   2  -7    3.50    1.60
  12   2  -7    5.90    1.70
 -10  -2   7  154.38    6.50
  10  -2  -7  153.48    5.90
  10  -2  -7  159.68    6.40
  10   2  -7  159.08    6.40
  10   2  -7  148.69    5.90
  -8  -2   7  162.08    6.40
   8  -2  -7  158.18    5.60
   8  -2  -7  155.58    6.10
  -8   2   7  156.08    5.70
   8   2  -7  164.48    6.30
   8   2  -7  154.58    5.60
   6  -2  -7  264.27    8.60
   6  -2  -7  285.57    7.90
  -6  -2   7  265.27    9.00
  -6   2   7  280.97    8.40
   6   2  -7  288.37    8.00
   6   2  -7  280.37    8.80
  -6   2   7  282.47    8.60
   4  -2  -7    1.80    1.20
  -4  -2   7    1.00    1.20
   4  -2  -7    2.00    0.70
   4   2  -7    0.90    0.70
   4   2  -7    0.70    1.10
  -4   2   7    1.10    1.00
  -4   2   7    2.20    1.20
   2  -2  -7   70.29    2.60
  -2  -2   7   71.89    4.20
  -2  -2   7   73.79    3.80
   2  -2  -7   67.09    3.60
  -2  -2   7   72.39    3.20
  -2  -2   7   72.59    4.40
  -2   2   7   68.39    3.70
  -2   2   7   63.99    3.90
   2   2  -7   74.09    2.70
   2   2  -7   74.79    3.80
   0  -2   7   30.70    3.30
   0  -2  -7   24.90    2.40
   0  -2   7   30.10    3.30
   0  -2   7   30.10    2.50
   0   2   7   31.00    3.20
   0   2  -7   21.20    2.40
   0   2   7   26.90    2.70
   0   2   7   31.30    3.30
  -2  -2  -7   97.69    4.30
   2  -2   7  109.59    4.70
   2  -2   7  110.49    5.40
   2   2   7  110.99    4.80
  -2   2  -7  104.49    4.60
   2   2   7  109.59    5.50
   2   2   7  115.29    5.50
   4  -2   7  360.86   11.40
   4  -2   7  342.37   11.70
   4  -2   7  362.96   10.20
   4   2   7  345.07   10.30
   4   2   7  351.56   11.40
   4   2   7  345.27   11.40
   6  -2   7  339.27    9.80
   6  -2   7  344.97   12.00
   6  -2   7  334.27   11.20
   6   2   7  336.87   11.50
   6   2   7  333.57   11.70
   6   2   7  342.47   10.30
   8  -2   7   46.50    4.10
   8  -2   7   41.40    4.80
   8   2   7   38.90    4.40
   8   2   7   42.20    4.40
  13  -3  -7  606.84   17.00
 -13  -3   7  616.44   17.20
  13  -3  -7  612.64   16.90
  13   3  -7  615.24   17.20
  13   3  -7  619.14   16.90
  13   3  -7  621.04   16.80
  11  -3  -7  116.59    5.50
 -11  -3   7  106.39    5.40
  11  -3  -7  109.59    5.10
  11   3  -7  105.99    5.10
  11   3  -7  114.59    5.30
  11   3  -7  104.99    5.20
   9  -3  -7   12.70    1.90
  -9  -3   7   14.60    2.40
   9  -3  -7   14.30    2.30
   9   3  -7   10.80    2.10
   9   3  -7    9.30    1.70
   7  -3  -7 1526.45   35.70
  -7  -3   7 1551.94   36.50
   7  -3  -7 1565.94   34.90
  -7   3   7 1546.15   35.40
  -7   3   7 1547.85   34.90
   7   3  -7 1585.54   35.90
   7   3  -7 1564.04   34.90
   5  -3  -7   48.60    2.50
  -5  -3   7   45.60    3.50
   5  -3  -7   43.80    3.00
  -5   3   7   43.90    2.70
  -5   3   7   49.00    3.10
   5   3  -7   46.60    3.30
   5   3  -7   50.89    2.60
  -3  -3   7  113.69    4.20
  -3  -3   7  107.29    5.50
   3  -3  -7  120.39    3.80
   3  -3  -7  114.09    4.80
  -3  -3   7  108.69    5.30
   3   3  -7  104.59    4.80
  -3   3   7  109.99    4.80
   3   3  -7  110.59    3.80
  -3   3   7  119.39    4.90
   1  -3  -7  403.76   11.20
  -1  -3   7  415.86   10.90
  -1  -3   7  417.76   12.20
  -1  -3   7  412.86   12.60
   1   3  -7  402.56   11.50
  -1   3   7  404.66   11.40
  -1   3   7  413.06   11.80
   1  -3   7  138.29    5.40
  -1  -3  -7  138.19    5.20
   1  -3   7  136.09    6.30
   1  -3   7  136.19    6.00
   1   3   7  148.29    5.70
  -1   3  -7  129.29    5.40
   1   3   7  139.49    6.20
   1   3   7  142.39    5.90
   3  -3   7   45.10    3.10
   3  -3   7   47.80    3.70
   3  -3   7   49.00    4.10
  -3  -3  -7   48.20    2.80
   3   3   7   49.40    3.30
   3   3   7   49.60    3.90
   3   3   7   42.80    3.60
   3   3   7   45.80    3.30
   5  -3   7  554.54   16.10
   5  -3   7  580.44   14.80
   5  -3   7  588.14   17.10
   5   3   7  568.64   16.50
   5   3   7  566.44   16.60
   5   3   7  583.54   15.30
   7  -3   7   50.79    4.90
   7  -3   7   45.60    4.00
   7   3   7   46.10    4.50
   7   3   7   34.80    3.90
   7   3   7   46.90    3.60
   9  -3   7   15.50    2.80
   9  -3   7   19.30    3.70
   9   3   7   19.50    3.50
   9   3   7   24.20    3.50
  14  -4  -7    7.00    2.10
  14  -4  -7   10.40    2.30
  14   4  -7    6.10    2.10
  14   4  -7   12.20    2.50
  12  -4  -7   27.50    3.10
  12  -4  -7   34.30    3.60
 -12  -4   7   25.50    3.20
  12   4  -7   27.80    3.20
  12   4  -7   28.50    3.10
  12   4  -7   25.50    3.00
 -10  -4   7   71.99    4.40
 -10  -4   7   82.89    4.90
  10  -4  -7   68.89    4.30
  10  -4  -7   73.39    4.00
  10   4  -7   69.69    3.90
  10   4  -7   82.79    4.50
  10   4  -7   68.09    4.00
   8  -4  -7   24.80    2.50
   8  -4  -7   25.80    2.90
  -8  -4   7   24.90    3.00
   8   4  -7   32.50    3.30
   8   4  -7   18.90    2.20
  -6  -4   7   50.69    3.80
   6  -4  -7   54.09    3.40
   6  -4  -7   56.79    2.90
  -6   4   7   55.69    3.40
  -6   4   7   52.79    2.80
   6   4  -7   58.79    3.60
   6   4  -7   53.59    3.00
   4  -4  -7   21.90    2.50
  -4  -4   7   22.00    2.80
  -4  -4   7   22.30    1.90
   4  -4  -7   20.70    1.70
   4   4  -7   19.50    2.30
   4   4  -7   21.90    1.80
  -4   4   7   21.00    2.10
  -4   4   7   17.80    2.10
  -2  -4   7  116.69    5.80
   2  -4  -7  118.09    3.70
   2  -4  -7  109.19    4.70
  -2  -4   7  114.69    4.40
  -2  -4   7  117.79    5.50
  -2   4   7  115.99    4.90
   2   4  -7  118.09    5.10
   2   4  -7  112.99    3.80
  -2   4   7  111.89    4.80
   0  -4   7   21.80    2.70
   0  -4   7   16.80    2.70
   0  -4   7   21.40    2.30
   0  -4  -7   18.60    2.10
   0   4   7   21.40    2.60
   0   4  -7   19.80    2.40
   0   4   7   21.20    2.50
   2  -4   7   10.00    2.30
   2  -4   7    3.10    1.60
  -2  -4  -7    0.30    0.80
   2   4   7    0.10    1.00
   2   4   7    0.80    1.20
   2   4   7    3.50    1.50
  -2   4  -7    0.00    1.10
   2   4   7    0.50    1.20
   4  -4   7   32.30    3.50
   4  -4   7   36.90    4.10
   4   4   7   37.40    4.00
   4   4   7   34.40    3.30
   4   4   7   34.40    3.40
   4   4   7   34.10    3.50
   6  -4   7    2.70    1.80
   6  -4   7    0.50    1.40
   6   4   7   -1.10    1.20
   6   4   7    0.80    1.80
   6   4   7    0.40    1.60
   8  -4   7   23.30    3.20
   8  -4   7   23.10    3.90
   8   4   7   23.50    3.60
   8   4   7   24.70    2.90
   8   4   7   21.20    3.40
  13  -5  -7   25.30    3.40
 -13  -5   7   22.00    2.90
  13  -5  -7   30.20    3.40
  13   5  -7   26.30    3.20
  13   5  -7   25.50    3.00
  13   5  -7   28.60    3.30
  11  -5  -7  846.82   21.80
  11  -5  -7  821.62   21.20
 -11  -5   7  836.62   22.00
 -11  -5   7  858.21   22.60
  11   5  -7  833.92   21.10
  11   5  -7  856.91   21.50
  11   5  -7  853.01   21.30
   9  -5  -7  735.13   18.20
  -9  -5   7  719.93   19.10
   9  -5  -7  696.03   18.70
  -9  -5   7  697.43   19.40
   9   5  -7  744.23   17.90
   9   5  -7  716.03   18.60
   9   5  -7  732.93   18.20
   7  -5  -7   36.10    2.50
   7  -5  -7   36.90    3.00
  -7  -5   7   36.90    3.40
   7   5  -7   39.40    2.70
  -7   5   7   38.90    2.90
   7   5  -7   40.50    3.20
   5  -5  -7  623.54   16.30
  -5  -5   7  618.44   17.40
   5  -5  -7  638.24   15.40
  -5   5   7  654.03   16.30
   5   5  -7  636.04   15.50
   5   5  -7  632.14   16.60
  -3  -5   7  254.67    9.30
   3  -5  -7  265.87    8.20
  -3  -5   7  248.28    8.80
   3  -5  -7  262.07    7.10
  -3  -5   7  264.97    7.70
  -3   5   7  253.67    7.60
   3   5  -7  258.17    7.20
  -3   5   7  257.97    8.20
   3   5  -7  249.78    8.40
  -1  -5   7   29.50    2.30
   1  -5  -7   31.10    2.50
  -1  -5   7   36.00    3.10
  -1  -5   7   27.70    3.20
  -1   5   7   33.40    2.80
  -1   5   7   28.40    2.50
   1   5  -7   29.60    2.90
   1  -5   7 1358.06   33.00
  -1  -5  -7 1351.86   31.00
   1  -5   7 1351.96   31.40
   1  -5   7 1352.96   32.40
  -1   5  -7 1349.56   31.70
   1   5   7 1353.56   31.80
   1   5   7 1379.46   31.70
   3  -5   7  635.24   17.10
   3  -5   7  609.64   17.70
   3   5   7  616.44   16.30
   3   5   7  608.04   17.40
   3   5   7  631.94   16.80
   3   5   7  601.34   16.60
   5  -5   7   38.10    3.50
   5  -5   7   41.90    4.60
   5   5   7   37.20    3.70
   5   5   7   43.50    3.90
   5   5   7   41.40    3.40
   5   5   7   35.70    4.00
   7  -5   7  129.49    6.30
   7  -5   7  143.59    7.70
   7   5   7  137.19    7.20
   7   5   7  136.39    6.10
   7   5   7  145.49    7.20
  12  -6  -7    0.70    1.40
  12  -6  -7    2.10    1.60
 -12  -6   7    0.90    1.50
  12   6  -7   -1.50    1.30
  12   6  -7    1.10    1.40
  12   6  -7    0.70    1.40
 -10  -6   7  577.34   16.30
  10  -6  -7  557.54   15.30
 -10  -6   7  562.64   16.70
  10  -6  -7  579.94   16.00
  10   6  -7  597.34   15.20
  10   6  -7  565.24   15.40
  10   6  -7  581.04   15.70
  -8  -6   7    4.00    1.70
   8  -6  -7    3.60    1.30
   8  -6  -7    3.20    1.50
  -8   6   7    3.30    1.30
   8   6  -7    5.50    1.50
   8   6  -7    2.70    1.40
   6  -6  -7   39.00    3.00
  -6  -6   7   29.60    3.30
   6  -6  -7   39.10    2.60
  -6   6   7   36.50    2.90
   6   6  -7   37.50    2.60
   6   6  -7   30.80    3.10
   4  -6  -7   95.29    4.50
  -4  -6   7   88.59    5.20
  -4  -6   7   92.69    4.10
   4  -6  -7   99.19    3.80
  -4   6   7  100.89    4.60
   4   6  -7  105.49    5.00
   4   6  -7   99.59    3.90
   2  -6  -7   17.80    2.20
  -2  -6   7   18.50    2.10
  -2  -6   7   15.20    2.40
   2  -6  -7   18.10    1.50
  -2  -6   7   17.30    2.80
   2   6  -7   17.50    1.70
  -2   6   7   19.90    2.40
   2   6  -7   19.90    2.60
   0  -6   7   89.69    5.40
   0  -6   7   91.59    4.90
   0  -6  -7   90.59    4.10
   0  -6   7   89.09    4.20
   0   6   7   85.29    4.40
   0   6  -7   86.59    4.50
   0   6   7   87.89    4.20
   2  -6   7  352.86   10.80
   2  -6   7  381.26   11.70
   2  -6   7  366.76   12.20
  -2  -6  -7  358.36   10.10
   2   6   7  385.56   11.60
   2   6   7  378.06   11.00
   2   6   7  363.66   11.00
   4  -6   7    4.50    2.00
   4  -6   7    3.00    1.60
   4  -6   7    3.40    1.50
   4   6   7    2.00    1.50
   4   6   7    3.50    1.60
   4   6   7    2.40    1.70
   4   6   7   -0.70    1.40
   6  -6   7    1.70    1.60
   6  -6   7   -0.90    1.70
   6   6   7    1.30    1.70
   6   6   7   -0.40    1.60
   6   6   7    3.00    1.90
   6   6   7    1.40    1.60
   8  -6   7   45.90    4.10
   8  -6   7   62.39    5.60
   8   6   7   58.69    5.30
   8   6   7   55.59    5.10
   8   6   7   58.89    4.20
  13  -7  -7   64.79    4.70
  13  -7  -7   63.69    4.30
 -13  -7   7   54.19    4.50
  13   7  -7   64.29    4.60
  13   7  -7   60.59    4.30
  11  -7  -7  255.87    9.20
 -11  -7   7  243.68    9.20
 -11  -7   7  235.78    9.70
  11  -7  -7  256.77    8.70
  11   7  -7  257.37    8.90
  11   7  -7  248.08    8.70
   9  -7  -7   93.39    4.50
   9  -7  -7   85.79    4.80
  -9  -7   7   85.29    5.00
  -9  -7   7   90.39    5.40
   9   7  -7   87.29    4.80
   9   7  -7   88.19    4.60
  -9   7   7   90.19    4.40
  -7  -7   7  204.68    8.40
   7  -7  -7  206.98    7.50
   7  -7  -7  216.28    6.90
   7   7  -7  208.08    7.00
   7   7  -7  211.28    7.70
  -7   7   7  204.18    7.20
  -5  -7   7   24.30    3.30
   5  -7  -7   21.20    2.00
   5  -7  -7   29.10    3.00
  -5  -7   7   23.60    2.40
   5   7  -7   18.30    2.00
   5   7  -7   22.90    2.60
  -5   7   7   21.70    2.40
  -3  -7   7    0.60    1.40
  -3  -7   7    0.60    1.10
  -3  -7   7    0.20    0.80
   3  -7  -7    0.80    1.00
   3  -7  -7    1.00    0.70
   3   7  -7    0.30    0.80
  -3   7   7    1.00    1.20
   3   7  -7    0.70    1.20
  -1  -7   7    3.30    1.70
  -1  -7   7    4.40    1.60
  -1  -7   7    1.90    1.10
   1  -7  -7    2.90    1.20
   1   7  -7    2.90    1.50
  -1   7   7    2.40    1.30
   1  -7   7  387.56   11.30
   1  -7   7  382.56   12.60
  -1  -7  -7  386.16   10.70
   1  -7   7  400.46   12.20
   1   7   7  394.76   11.60
   3  -7   7    2.80    1.60
   3  -7   7    0.50    1.30
   3  -7   7    0.10    1.60
   3   7   7    0.50    1.40
   3   7   7    1.70    1.50
   3   7   7    4.20    1.60
   5  -7   7   58.99    4.10
   5  -7   7   52.09    4.00
   5  -7   7   50.49    5.10
   5   7   7   49.99    4.10
   5   7   7   50.79    4.00
   5   7   7   48.50    4.20
   7  -7   7   10.20    2.40
   7  -7   7   11.30    2.40
   7  -7   7   15.40    3.20
   7   7   7   14.20    2.50
   7   7   7   17.50    2.80
   7   7   7   18.70    3.30
  12  -8  -7   67.49    4.70
 -12  -8   7   50.29    4.30
  12  -8  -7   50.99    3.90
  12   8  -7   55.59    4.10
  12   8  -7   60.89    4.40
  10  -8  -7  171.18    7.10
 -10  -8   7  169.08    7.90
  10  -8  -7  158.58    6.50
 -10  -8   7  167.88    7.30
  10   8  -7  167.88    6.90
  10   8  -7  166.98    6.80
   8  -8  -7  340.67   10.70
  -8  -8   7  334.37   11.60
  -8  -8   7  336.57   11.10
   8  -8  -7  353.26   10.10
   8   8  -7  334.47   10.20
   8   8  -7  339.57   10.70
  -8   8   7  329.27   10.10
   6  -8  -7  581.94   15.40
  -6  -8   7  578.24   16.70
  -6  -8   7  540.05   15.70
   6  -8  -7  574.64   14.60
   6   8  -7  576.44   14.80
   6   8  -7  573.74   15.70
  -6   8   7  557.84   15.00
   4  -8  -7    0.40    0.70
   4  -8  -7    0.10    1.00
  -4  -8   7    0.00    0.90
  -4  -8   7   -0.40    1.30
  -4   8   7    0.60    1.20
   4   8  -7    0.70    1.30
   4   8  -7    2.90    1.10
  -2  -8   7  224.28    7.30
  -2  -8   7  209.08    8.50
   2  -8  -7  218.88    6.30
  -2  -8   7  201.38    7.90
   2  -8  -7  206.78    7.10
   2   8  -7  204.98    6.40
  -2   8   7  211.28    7.50
   2   8  -7  205.68    7.70
   0  -8   7  105.49    6.00
   0  -8  -7  116.69    4.70
   0  -8   7  103.29    4.90
   0  -8   7  111.69    5.60
   0   8   7  109.09    5.20
   2  -8   7   97.69    5.80
   2  -8   7   87.59    5.10
   2  -8   7   91.39    4.80
   2   8   7   90.79    5.30
   2   8   7   99.39    5.10
   4  -8   7  479.95   14.10
   4  -8   7  479.05   15.30
   4  -8   7  475.55   14.30
   4   8   7  487.35   14.80
   4   8   7  492.75   14.00
   6  -8   7  461.55   14.20
   6  -8   7  484.25   14.50
   6  -8   7  494.15   15.90
   6   8   7  472.65   15.10
   6   8   7  476.25   14.00
  11  -9  -7   10.80    2.50
  11  -9  -7   10.70    2.10
 -11  -9   7    6.30    2.10
 -11  -9   7    8.60    2.50
  11   9  -7   10.10    2.30
  11   9  -7    7.50    2.10
  -9  -9   7   16.10    2.80
   9  -9  -7   14.10    2.40
  -9  -9   7   11.20    2.70
   9  -9  -7   10.50    1.90
   9   9  -7   15.60    2.60
   9   9  -7   14.50    2.40
  -9   9   7   13.40    2.30
   7  -9  -7    7.10    2.00
  -7  -9   7    4.50    1.90
   7  -9  -7    6.80    1.50
  -7  -9   7    5.80    1.90
   7   9  -7    7.10    1.90
  -7   9   7    7.10    1.70
   7   9  -7    4.80    1.60
   5  -9  -7   53.69    3.50
  -5  -9   7   53.49    4.30
   5  -9  -7   53.99    3.10
  -5  -9   7   48.00    3.70
  -5  -9   7   50.09    3.30
   5   9  -7   50.79    3.20
   5   9  -7   50.79    3.80
  -5   9   7   46.20    3.40
  -3  -9   7   24.30    2.60
   3  -9  -7   30.20    3.00
  -3  -9   7   31.00    3.50
  -3  -9   7   28.30    3.50
  -3   9   7   32.90    3.20
   3   9  -7   28.10    3.10
   3   9  -7   27.90    2.50
   1  -9  -7    0.00    0.90
  -1  -9   7   -0.10    1.00
  -1  -9   7    0.40    1.60
  -1  -9   7    0.80    1.20
  -1   9   7    2.10    1.40
   1  -9   7   21.90    2.70
   1  -9   7   25.40    3.10
  -1  -9  -7   24.80    2.50
   1  -9   7   29.80    3.60
   1   9   7   16.20    2.40
   3  -9   7   14.20    2.50
   3  -9   7    9.00    2.20
   3  -9   7    6.90    2.40
   3   9   7   13.50    2.40
   3   9   7   11.60    2.60
   5  -9   7    7.80    2.20
   5  -9   7   11.90    2.80
   5  -9   7   12.10    2.40
   5   9   7    8.40    2.30
   5   9   7   11.60    2.80
   7  -9   7    0.00    1.90
   7  -9   7    1.10    1.50
   7  -9   7    0.60    1.60
   7   9   7   -1.00    1.50
   7   9   7    0.60    2.00
 -12 -10   7   27.70    3.70
  12 -10  -7   24.20    3.30
  12 -10  -7   20.80    2.90
  12  10  -7   26.50    3.50
 -10 -10   7  832.62   22.40
 -10 -10   7  818.82   23.10
  10 -10  -7  823.12   21.20
  10 -10  -7  856.91   22.20
  10  10  -7  835.12   21.60
  10  10  -7  820.22   21.50
  -8 -10   7  110.09    6.20
   8 -10  -7  102.09    5.40
   8 -10  -7  105.69    4.90
  -8 -10   7  106.09    5.70
   8  10  -7   93.49    5.00
   8  10  -7  101.49    5.40
  -8  10   7   95.29    4.80
   6 -10  -7   44.90    3.60
  -6 -10   7   50.89    4.40
  -6 -10   7   43.60    3.80
   6 -10  -7   53.79    3.30
  -6 -10   7   43.70    3.20
   6  10  -7   43.10    3.30
   6  10  -7   45.20    3.80
  -6  10   7   47.80    3.50
  -4 -10   7  236.88    8.60
  -4 -10   7  226.98    9.10
  -4 -10   7  234.98    8.00
   4 -10  -7  233.98    8.00
   4  10  -7  239.28    7.60
  -4  10   7  229.98    8.00
  -2 -10   7  438.76   12.60
  -2 -10   7  437.26   12.90
  -2 -10   7  449.06   13.60
   2 -10  -7  433.76   12.30
  -2 -10   7  440.76   14.00
  -2  10   7  439.46   12.70
   2  10  -7  442.66   12.20
   0 -10   7  107.49    5.60
   0 -10   7   96.99    5.00
   0 -10  -7  109.89    4.70
   0 -10   7  103.69    6.10
   0  10   7  109.59    5.40
   2 -10   7  563.04   16.10
   2 -10   7  566.54   17.00
   2 -10   7  542.05   15.60
   2  10   7  559.14   15.70
   2  10   7  562.24   16.60
   4 -10   7   47.80    4.00
   4 -10   7   38.80    4.30
   4 -10   7   39.90    3.90
   4  10   7   38.10    4.20
   4  10   7   38.70    3.70
   6 -10   7    0.70    1.60
   6 -10   7    3.30    2.40
   6 -10   7    1.90    1.60
   6  10   7    4.30    2.20
   6  10   7    3.60    2.00
 -11 -11   7  188.68    8.30
  11 -11  -7  180.78    7.50
 -11 -11   7  198.38    9.10
  11 -11  -7  195.78    8.30
  11  11  -7  178.58    7.80
  -9 -11   7  230.28    9.90
   9 -11  -7  247.78    9.30
  -9 -11   7  252.87    9.60
   9 -11  -7  253.47    8.70
   9  11  -7  248.68    8.90
  -7 -11   7    1.40    1.70
   7 -11  -7    2.00    1.20
   7 -11  -7    4.50    1.80
  -7 -11   7    3.10    1.80
   7  11  -7    2.80    1.60
  -7  11   7    2.90    1.50
  -5 -11   7    1.10    1.50
  -5 -11   7    3.50    1.40
   5 -11  -7    2.50    1.40
  -5 -11   7    6.30    2.10
  -5  11   7    4.20    1.70
   5  11  -7    2.80    1.30
  -3 -11   7  106.69    6.10
  -3 -11   7  110.39    5.30
   3 -11  -7  105.09    4.90
  -3 -11   7  112.89    5.60
  -3 -11   7  113.09    6.10
   3  11  -7  106.19    4.70
  -3  11   7  105.09    5.20
   1 -11  -7    9.40    1.70
  -1 -11   7    4.10    2.00
  -1 -11   7    7.90    1.90
  -1 -11   7    7.90    2.10
  -1 -11   7   10.10    2.20
  -1  11   7    8.80    2.00
   1 -11   7  167.08    7.10
   1 -11   7  172.98    6.80
   1 -11   7  182.58    7.60
   1 -11   7  175.88    8.10
   1  11   7  171.38    7.20
   3 -11   7  210.48    9.30
   3 -11   7  217.88    8.40
   3 -11   7  211.18    8.40
   3  11   7  201.78    8.90
   3  11   7  204.88    8.20
   5 -11   7  165.18    7.30
   5 -11   7  148.99    7.30
   5 -11   7  147.59    8.10
   5  11   7  167.48    8.20
   5  11   7  162.58    7.30
  10 -12  -7   44.00    4.50
 -10 -12   7   29.20    3.80
 -10 -12   7   44.40    4.90
  10 -12  -7   39.40    3.90
  10  12  -7   34.30    3.60
  -8 -12   7    1.60    1.90
   8 -12  -7    0.50    1.20
  -8 -12   7   -0.20    1.60
   8 -12  -7    1.50    1.60
   8  12  -7   -0.10    1.50
  -6 -12   7    4.10    2.10
  -6 -12   7    2.90    1.60
  -6 -12   7    2.50    1.80
   6 -12  -7    2.60    1.70
   6  12  -7    4.30    1.70
  -6  12   7    4.00    1.60
  -4 -12   7    3.90    1.80
  -4 -12   7    0.90    1.70
  -4 -12   7    2.80    1.50
   4 -12  -7    1.60    1.30
   4  12  -7    1.30    1.30
  -4  12   7    1.50    1.50
   2 -12  -7   16.30    2.30
  -2 -12   7   16.00    2.90
  -2 -12   7   16.70    2.80
  -2 -12   7   14.40    2.40
  -2 -12   7   14.80    2.60
  -2  12   7   16.50    2.60
   0 -12   7    8.80    2.50
   0 -12   7   15.70    2.70
   0 -12  -7   13.10    2.00
   0 -12   7   15.10    2.60
   0 -12   7   13.30    2.40
   0  12   7   15.20    2.70
   2 -12   7   48.00    4.00
   2 -12   7   52.79    4.30
   2 -12   7   41.50    4.60
   2  12   7   59.49    5.60
   2  12   7   54.29    4.30
   4 -12   7   40.50    4.20
   4 -12   7   40.20    4.80
   4 -12   7   34.60    3.90
   4  12   7   44.90    4.90
   4  12   7   42.40    4.10
  -9 -13   7   -0.20    1.60
   9 -13  -7    1.30    1.40
   9 -13  -7    0.40    1.50
  -9 -13   7    0.90    1.80
   9  13  -7    0.00    1.60
  -7 -13   7 1301.47   32.10
  -7 -13   7 1251.67   32.40
   7 -13  -7 1248.18   31.20
   7  13  -7 1305.67   31.00
  -7  13   7 1272.47   30.70
  -5 -13   7   49.30    5.00
   5 -13  -7   47.80    3.80
  -5 -13   7   45.20    3.70
  -5 -13   7   46.60    4.10
  -5  13   7   49.99    3.80
   5  13  -7   41.80    3.70
  -3 -13   7  144.09    6.60
  -3 -13   7  151.38    7.30
   3 -13  -7  134.79    6.00
  -3 -13   7  135.39    6.30
  -3  13   7  136.79    6.30
   3  13  -7  141.09    5.90
   1 -13  -7  391.96   11.70
  -1 -13   7  395.16   12.60
  -1 -13   7  415.86   13.70
  -1 -13   7  428.76   13.60
  -1 -13   7  413.26   12.70
  -1  13   7  411.96   12.70
   1 -13   7   68.89    5.30
   1 -13   7   64.39    4.80
   1 -13   7   50.99    4.20
   1 -13   7   61.89    4.20
   1  13   7   64.59    4.60
   3 -13   7   87.59    6.30
   3 -13   7   98.49    5.80
   3 -13   7   91.79    5.60
   3  13   7  104.89    6.70
   3  13   7  103.99    5.90
  -8 -14   7    1.50    1.90
   8 -14  -7    1.40    1.70
  -8 -14   7    3.70    2.00
   8  14  -7    2.00    1.80
   6 -14  -7   25.90    3.30
  -6 -14   7   26.40    3.90
  -6 -14   7   24.10    3.40
  -6 -14   7   31.30    3.50
  -6  14   7   26.30    3.00
   6  14  -7   30.60    3.50
  -4 -14   7    3.40    1.80
   4 -14  -7    1.40    1.50
  -4 -14   7    3.50    2.10
  -4 -14   7    1.20    1.50
  -4  14   7    0.80    1.60
   4  14  -7    1.10    1.40
  -2 -14   7    1.50    2.00
  -2 -14   7    4.00    1.80
  -2 -14   7    3.50    1.90
  -2 -14   7    4.60    1.90
   2 -14  -7    0.40    1.30
  -2  14   7    5.00    1.90
   0 -14   7   96.09    5.20
   0 -14   7   96.19    5.60
   0 -14   7   94.59    5.80
   0 -14   7   79.09    5.80
   0  14   7   93.59    5.50
   2 -14   7   14.30    2.70
   2 -14   7   14.40    2.70
   2 -14   7   16.10    3.20
   2  14   7   15.80    3.30
   2  14   7   15.20    2.70
  -7 -15   7   62.39    5.30
  -7 -15   7   68.59    5.20
  -7 -15   7   60.29    5.90
   7 -15  -7   59.39    4.70
   7  15  -7   71.29    4.90
  -5 -15   7   25.50    3.70
  -5 -15   7   23.80    3.40
  -5 -15   7   30.40    3.60
   5 -15  -7   27.70    3.30
  -5  15   7   26.60    3.20
   5  15  -7   28.10    3.30
   3 -15  -7    2.20    1.50
  -3 -15   7   -0.10    1.70
  -3 -15   7    0.20    1.60
  -3 -15   7    1.70    1.60
  -3  15   7    1.00    1.60
   3  15  -7   -0.80    1.40
  -1 -15   7   87.79    5.30
  -1 -15   7   98.39    5.70
  -1 -15   7   87.19    5.90
  -1 -15   7  101.89    6.10
  -1  15   7   84.79    5.40
   1 -15   7  229.58    9.30
   1 -15   7  208.08    9.40
   1 -15   7  217.98    8.90
   1  15   7  203.58    8.60
  -4 -16   7  236.18    9.40
  -4 -16   7  232.28    9.10
  -4 -16   7  229.58    9.80
   4 -16  -7  230.48    8.70
  -4  16   7  216.58    8.60
   4  16  -7  235.28    8.80
  -2 -16   7   -0.90    1.50
  -2 -16   7    4.80    2.00
  -2 -16   7   -0.50    1.70
   2 -16  -7    0.90    1.40
  -2  16   7   -1.10    1.60
  12   0  -8    2.20    1.60
  12   0  -8   -1.50    1.20
  10   0  -8  536.05   15.20
[truncated: 32,119 more chars]
