# Supplementary material for: Crystal structure of a new tripotassium hexa­nickel iron hexa­phosphate
Source: Acta Crystallogr E Crystallogr Commun. 2019 Feb 26;75(Pt 3):402–4. doi: 10.1107/S2056989019002706 (PMC6399685; doi:10.1107/S2056989019002706)
Supplement: Supplementary file 2 [file e-75-00402-Isup2.hkl]

data_I                                                                          
_shelx_title ' Test2_D601_DRX18_OS7C_a.res in C2/m'                             
_shelx_refln_list_code          4                                               
_shelx_F_calc_maximum      424.30                                               
_exptl_crystal_F_000      1066.00                                               
_reflns_d_resolution_high  0.6401                                               
                                                                                
loop_                                                                           
 _space_group_symop_operation_xyz                                               
 'x, y, z'                                                                      
 '-x, y, -z'                                                                    
 'x+1/2, y+1/2, z'                                                              
 '-x+1/2, y+1/2, -z'                                                            
 '-x, -y, -z'                                                                   
 'x, -y, z'                                                                     
 '-x+1/2, -y+1/2, -z'                                                           
 'x+1/2, -y+1/2, z'                                                             
                                                                                
_cell_length_a    10.6853                                                       
_cell_length_b    14.1009                                                       
_cell_length_c     6.5481                                                       
_cell_angle_alpha  90.000                                                       
_cell_angle_beta  103.842                                                       
_cell_angle_gamma  90.000                                                       
                                                                                
_shelx_F_squared_multiplier     1.000                                           
                                                                                
loop_                                                                           
 _refln_index_h                                                                 
 _refln_index_k                                                                 
 _refln_index_l                                                                 
 _refln_F_squared_calc                                                          
 _refln_F_squared_meas                                                          
 _refln_F_squared_sigma                                                         
 _refln_observed_status                                                         
   2   0   0       3980.99       4919.77        73.99 o                         
   4   0   0        438.23        791.76        14.43 o                         
   6   0   0     100328.11     103584.07       895.51 o                         
   8   0   0       1106.25        916.28        13.35 o                         
  10   0   0      28697.74      28795.28       316.94 o                         
  12   0   0      33595.48      33526.71       429.10 o                         
  14   0   0        174.23        145.84        22.48 o                         
  16   0   0       2672.51       2454.39       120.98 o                         
   1   1   0        870.67       1029.52        21.87 o                         
   3   1   0        605.80        421.03         4.86 o                         
   5   1   0        447.21        346.65         6.16 o                         
   7   1   0        886.13        935.35         9.48 o                         
   9   1   0       2099.49       1920.24        15.98 o                         
  11   1   0       1020.81       1111.33        22.14 o                         
  13   1   0       2197.61       2097.37        46.99 o                         
  15   1   0       2891.92       3082.89        66.79 o                         
   0   2   0      15015.78      14072.64        93.11 o                         
   2   2   0       2802.97       3192.68        34.12 o                         
   4   2   0      12794.75      13504.25       104.09 o                         
   6   2   0       5598.86       5421.73        42.90 o                         
   8   2   0       1947.56       2145.18        18.20 o                         
  10   2   0       2308.40       2381.21        24.24 o                         
  12   2   0      10161.24       9886.47       102.47 o                         
  14   2   0       2310.74       2186.98        47.98 o                         
  16   2   0       3846.23       3439.52        67.52 o                         
   1   3   0       7106.17       6974.12        42.51 o                         
   3   3   0     123889.72     125217.81      1485.35 o                         
   5   3   0          0.16         27.33         4.27 o                         
   7   3   0       5713.24       5974.15        56.57 o                         
   9   3   0      30339.70      30593.35       222.07 o                         
  11   3   0       2068.24       2054.23        23.30 o                         
  13   3   0        234.25        198.50        14.73 o                         
  15   3   0       7377.99       7043.92       111.03 o                         
   0   4   0       4423.79       4937.62        38.18 o                         
   2   4   0       8441.80       7809.62        53.09 o                         
   4   4   0       2321.15       2207.75        22.21 o                         
   6   4   0        982.02        938.83        15.26 o                         
   8   4   0      12980.38      12532.65       119.02 o                         
  10   4   0         14.18          9.67         3.65 o                         
  12   4   0         44.90         47.91         7.90 o                         
  14   4   0        537.92        601.67        25.90 o                         
   1   5   0      69180.83      66836.21       445.87 o                         
   3   5   0      64244.79      66340.77       406.05 o                         
   5   5   0       3302.68       3400.24        36.05 o                         
   7   5   0       3448.96       3744.11        42.97 o                         
   9   5   0       1566.91       1408.24        24.06 o                         
  11   5   0      20430.54      20124.32       144.58 o                         
  13   5   0       2989.47       2862.89        42.26 o                         
  15   5   0       3409.11       3670.74        66.23 o                         
   0   6   0      38809.26      38589.90       290.85 o                         
   2   6   0       2650.07       2457.17        18.27 o                         
   4   6   0       3359.55       3157.23        23.80 o                         
   6   6   0       2969.88       3071.07        33.31 o                         
   8   6   0       7720.49       7295.47        76.92 o                         
  10   6   0         63.12        109.70         8.11 o                         
  12   6   0       4825.09       4657.41        52.37 o                         
  14   6   0        160.27        202.58        24.68 o                         
   1   7   0       3810.25       3172.86        21.52 o                         
   3   7   0      17856.72      18204.16       115.43 o                         
   5   7   0       1145.81        927.99        11.19 o                         
   7   7   0       1097.42       1228.43        22.74 o                         
   9   7   0       6142.18       5971.89       102.89 o                         
  11   7   0       3691.79       3481.85        41.39 o                         
  13   7   0         49.74         54.90        11.72 o                         
  15   7   0       1449.51       1396.83        54.32 o                         
   0   8   0       1136.04       1022.84        23.31 o                         
   2   8   0      33741.26      34897.54       200.42 o                         
   4   8   0      46915.43      48873.03       300.37 o                         
   6   8   0        128.91        166.53         6.92 o                         
   8   8   0      15540.57      15332.29       156.93 o                         
  10   8   0       9926.33      10086.40       116.85 o                         
  12   8   0       2699.53       2858.69        38.45 o                         
  14   8   0       8153.02       7716.93       119.86 o                         
   1   9   0       2607.34       2281.69        18.57 o                         
   3   9   0        217.17        227.93         8.04 o                         
   5   9   0       1623.90       1480.79        15.45 o                         
   7   9   0        400.64        316.63         9.18 o                         
   9   9   0         41.22         66.38         9.60 o                         
  11   9   0         57.53         70.26         9.28 o                         
  13   9   0          4.48         10.48         8.55 o                         
   0  10   0     163172.77     162150.27      1381.12 o                         
   2  10   0        264.04        228.73         8.54 o                         
   4  10   0       1500.25       1330.79        15.33 o                         
   6  10   0      15298.86      14545.62       123.92 o                         
   8  10   0       4165.16       3825.15        37.67 o                         
  10  10   0       9325.00       9981.05        93.36 o                         
  12  10   0      11298.75      10874.08       101.11 o                         
  14  10   0        204.36        273.89        52.98 o                         
   1  11   0      19479.05      19849.21       119.71 o                         
   3  11   0        477.37        484.55        13.32 o                         
   5  11   0       2818.04       2902.62        28.10 o                         
   7  11   0       9077.03       9608.00        76.85 o                         
   9  11   0          3.34         12.92         5.68 o                         
  11  11   0       8952.67       8768.95       100.87 o                         
  13  11   0       9534.60       9156.96       120.54 o                         
   0  12   0       2497.58       2344.28        32.49 o                         
   2  12   0       3401.68       3220.68        31.02 o                         
   4  12   0        501.09        382.00         9.93 o                         
   6  12   0       2536.60       2584.82        31.44 o                         
   8  12   0       1200.42       1272.55        23.57 o                         
  10  12   0        190.88        154.32        13.27 o                         
  12  12   0       6723.15       6564.19        84.92 o                         
   1  13   0       3717.16       3475.91        34.98 o                         
   3  13   0      31598.65      31819.63       222.42 o                         
   5  13   0        136.20        110.19         9.32 o                         
   7  13   0       2016.25       2185.88        32.43 o                         
   9  13   0      10598.45      10576.75       107.90 o                         
  11  13   0       2247.80       2261.51        52.95 o                         
  13  13   0         85.63         41.96        17.20 o                         
   0  14   0        527.76        571.07        27.61 o                         
   2  14   0          3.16         22.54         8.60 o                         
   4  14   0       1391.44       1503.15        22.69 o                         
   6  14   0         47.55         35.49         8.18 o                         
   8  14   0        600.55        652.51        23.85 o                         
  10  14   0       1591.78       1523.90        35.72 o                         
  12  14   0        452.18        470.95        38.03 o                         
   1  15   0       5698.90       5793.77        62.70 o                         
   3  15   0       8328.60       7895.36        75.28 o                         
   5  15   0        396.70        452.76        17.80 o                         
   7  15   0         25.23         27.64        10.63 o                         
   9  15   0       1180.89       1116.76        31.60 o                         
  11  15   0       4109.88       4215.69        72.52 o                         
   0  16   0      29361.65      29450.30       332.85 o                         
   2  16   0        339.11        282.37        13.83 o                         
   4  16   0          8.92         14.76        10.85 o                         
   6  16   0       5259.94       5605.40        73.71 o                         
   8  16   0        508.94        473.05        28.04 o                         
  10  16   0       1487.60       1399.76        41.73 o                         
   1  17   0        343.55        353.55        15.89 o                         
   3  17   0        138.08        208.24        13.21 o                         
   5  17   0        350.37        368.14        21.84 o                         
   7  17   0        322.53        257.26        18.71 o                         
   9  17   0        165.01        144.10        16.97 o                         
   0  18   0        707.33        674.79        36.66 o                         
   2  18   0       4792.25       4710.27        57.97 o                         
   4  18   0       9356.12       9534.08       120.06 o                         
   6  18   0        135.41        143.41        17.29 o                         
   8  18   0       4497.88       4737.31        78.19 o                         
   1  19   0         69.77         41.82        10.14 o                         
   3  19   0       4529.75       4856.24        82.29 o                         
   5  19   0        321.41        352.94        23.36 o                         
   7  19   0        461.02        430.28        26.85 o                         
   0  20   0       9199.93       9295.98       149.63 o                         
   2  20   0       1545.36       1528.31        39.17 o                         
   4  20   0       2416.18       2566.04        57.00 o                         
   6  20   0          5.92         26.64        15.47 o                         
   1  21   0       7181.25       7122.65       140.97 o                         
   3  21   0        106.87         83.19        17.67 o                         
   0  22   0        856.13        765.34        40.60 o                         
 -16   0   1      21141.01      20427.33       355.26 o                         
 -14   0   1          3.28         23.29        12.35 o                         
 -12   0   1       8386.06       8217.47       125.03 o                         
 -10   0   1      22240.22      23423.52       195.34 o                         
  -8   0   1      35524.12      35281.73       308.31 o                         
  -6   0   1      52023.19      53739.74       565.95 o                         
  -4   0   1     113243.99     110682.77      1179.01 o                         
  -2   0   1         23.61         17.90         2.79 o                         
   0   0   1      66405.09      62812.54       709.76 o                         
   2   0   1       4841.63       4869.78        50.94 o                         
   4   0   1      14244.94      17300.55       211.23 o                         
   6   0   1      47290.17      46670.35       442.34 o                         
   8   0   1      19279.98      19216.79       202.72 o                         
  10   0   1       4797.85       4966.37       114.33 o                         
  12   0   1       2289.56       2152.28        62.78 o                         
  14   0   1       3437.58       3375.42        89.45 o                         
 -15   1   1        385.78        371.26        18.39 o                         
 -13   1   1        457.07        411.75        17.17 o                         
 -11   1   1         57.50         82.03         6.52 o                         
  -9   1   1        645.03        684.97         9.21 o                         
  -7   1   1        289.38        194.82         4.99 o                         
  -5   1   1        635.01        760.52         9.45 o                         
  -3   1   1       1269.81       1418.00        12.54 o                         
  -1   1   1       5210.06       5260.01        36.02 o                         
   1   1   1         30.84         45.79         3.30 o                         
   3   1   1       4049.87       4130.89        37.63 o                         
   5   1   1       8159.40       8019.23        57.13 o                         
   7   1   1       7060.52       7767.30        58.88 o                         
   9   1   1         55.81         46.83         4.12 o                         
  11   1   1        879.76        960.54        20.62 o                         
  13   1   1        328.31        365.51        21.41 o                         
  15   1   1       1093.97       1084.36        43.59 o                         
 -16   2   1        441.17        455.70        27.05 o                         
 -14   2   1       3042.06       3062.28        46.36 o                         
 -12   2   1         26.82         43.06         7.98 o                         
 -10   2   1        272.74        332.38         9.59 o                         
  -8   2   1      17370.81      17450.80       111.03 o                         
  -6   2   1       1822.03       1927.79        17.65 o                         
  -4   2   1       8957.96       9127.20        69.11 o                         
  -2   2   1       3415.29       3491.93        20.32 o                         
   0   2   1       2184.33       2500.72        20.01 o                         
   2   2   1          7.43         28.08         2.00 o                         
   4   2   1      56105.45      56571.58       398.00 o                         
   6   2   1         18.88         49.21         3.74 o                         
   8   2   1       9151.57       8901.60        81.77 o                         
  10   2   1       5002.45       5191.36        49.21 o                         
  12   2   1        204.41        251.66        17.23 o                         
  14   2   1        621.48        621.04        27.92 o                         
 -15   3   1         27.90         24.16        10.15 o                         
 -13   3   1       7931.13       8045.60        88.98 o                         
 -11   3   1       1827.90       1844.41        23.40 o                         
  -9   3   1      12296.75      12545.72        96.10 o                         
  -7   3   1      60283.25      61573.24       375.16 o                         
  -5   3   1       3443.53       3248.71        24.19 o                         
  -3   3   1       7210.60       7269.28        45.16 o                         
  -1   3   1      22527.25      24032.76       127.98 o                         
   1   3   1       1623.44       1352.99        13.92 o                         
   3   3   1      43491.13      41548.08       360.17 o                         
   5   3   1      21736.27      21347.41       144.74 o                         
   7   3   1       1425.53       1248.81        16.31 o                         
   9   3   1       2455.88       2410.22        30.96 o                         
  11   3   1       4318.99       4309.29        69.72 o                         
  13   3   1       1947.82       1964.41        43.65 o                         
  15   3   1       4880.63       4906.15       132.81 o                         
 -16   4   1        205.41        219.13        19.93 o                         
 -14   4   1        554.65        524.01        19.62 o                         
 -12   4   1       1023.00       1090.16        18.43 o                         
 -10   4   1          1.72          9.52         4.25 o                         
  -8   4   1       6058.20       5815.01        48.76 o                         
  -6   4   1        492.81        417.89         5.89 o                         
  -4   4   1       3484.65       3708.60        25.88 o                         
  -2   4   1      13158.56      13276.70        83.51 o                         
   0   4   1        466.31        498.36         6.31 o                         
   2   4   1       6813.53       6745.51        46.74 o                         
   4   4   1       4615.44       4380.48        37.33 o                         
   6   4   1          5.76         19.81         5.45 o                         
   8   4   1       1105.79       1064.53        18.88 o                         
  10   4   1        367.34        372.73        10.40 o                         
  12   4   1       2425.58       2385.84        47.67 o                         
  14   4   1        763.52        686.64        28.21 o                         
 -15   5   1       2458.25       2433.80        42.41 o                         
 -13   5   1        232.33        256.68        14.05 o                         
 -11   5   1      22048.99      21764.98       174.60 o                         
  -9   5   1       3264.57       3155.66        33.76 o                         
  -7   5   1        218.36        237.74         7.66 o                         
  -5   5   1     106352.20     106402.48       625.39 o                         
  -3   5   1      11943.29      11967.99        80.22 o                         
  -1   5   1        944.21       1348.93        12.03 o                         
   1   5   1       4320.23       3615.63        38.60 o                         
   3   5   1        339.80        329.36         9.26 o                         
   5   5   1       1736.21       2064.78        26.13 o                         
   7   5   1      27167.16      27061.81       255.60 o                         
   9   5   1       3473.70       3432.65        36.00 o                         
  11   5   1          1.26         12.46         5.93 o                         
  13   5   1       4501.74       4510.18        84.12 o                         
  15   5   1        460.71        513.82        35.36 o                         
 -14   6   1          5.85         -0.64         7.99 o                         
 -12   6   1          4.46         14.00         6.39 o                         
 -10   6   1       5296.08       5165.74        50.73 o                         
  -8   6   1       4202.05       4035.00        46.44 o                         
  -6   6   1        291.90        339.03         7.01 o                         
  -4   6   1      11924.42      12022.87        81.71 o                         
  -2   6   1       3876.97       3672.22        26.08 o                         
   0   6   1       3486.39       3522.68        24.59 o                         
   2   6   1       2228.19       2385.05        20.83 o                         
   4   6   1       4786.61       4590.01        34.15 o                         
   6   6   1       4731.25       4834.99        45.46 o                         
   8   6   1       2658.64       2742.65        37.14 o                         
  10   6   1         87.59        112.21         9.12 o                         
  12   6   1        108.46        107.48         9.31 o                         
  14   6   1        101.24         70.27        19.84 o                         
 -15   7   1       1299.81       1228.23        51.13 o                         
 -13   7   1        216.96        182.46        12.85 o                         
 -11   7   1       3753.25       3634.77        45.58 o                         
  -9   7   1        703.11        776.31        16.42 o                         
  -7   7   1       7820.64       7758.45        68.05 o                         
  -5   7   1       8767.76       8150.42        61.77 o                         
  -3   7   1         11.84         26.85         2.48 o                         
  -1   7   1          1.84         17.56         4.36 o                         
   1   7   1      13628.65      13435.51        91.30 o                         
   3   7   1       9495.80       9654.80        64.77 o                         
   5   7   1       1495.35       1560.96        13.29 o                         
   7   7   1       6542.97       6565.37        66.24 o                         
   9   7   1          5.36         13.56         6.70 o                         
  11   7   1        183.97        198.04        11.24 o                         
  13   7   1        126.28        117.06        17.97 o                         
 -14   8   1       7343.71       7565.51       101.92 o                         
 -12   8   1        405.10        476.61        18.36 o                         
 -10   8   1       1328.37       1279.19        24.45 o                         
  -8   8   1      38001.05      37898.27       323.66 o                         
  -6   8   1       7317.32       7850.03        60.50 o                         
  -4   8   1       1268.65       1308.73        14.20 o                         
  -2   8   1      20163.72      19697.73       120.49 o                         
   0   8   1      10852.24      12051.55        74.17 o                         
   2   8   1       6006.72       6481.92        46.46 o                         
   4   8   1      72136.84      68909.84       421.94 o                         
   6   8   1       4067.22       4081.71        36.62 o                         
   8   8   1       1395.72       1264.35        21.01 o                         
  10   8   1      13131.00      12521.93       118.65 o                         
  12   8   1        785.43        883.34        23.88 o                         
  14   8   1       3387.90       3325.26        84.30 o                         
 -15   9   1        812.17        819.50        45.77 o                         
 -13   9   1          3.22         -4.40         8.03 o                         
 -11   9   1        683.95        662.10        19.73 o                         
  -9   9   1        636.87        550.55        13.19 o                         
  -7   9   1       1624.41       1467.23        20.18 o                         
  -5   9   1       1017.13        982.84        12.43 o                         
  -3   9   1        616.60        539.30         8.57 o                         
  -1   9   1         23.04         52.96         5.60 o                         
   1   9   1       2622.49       2659.55        24.72 o                         
   3   9   1        992.20        862.04        11.70 o                         
   5   9   1        908.26        822.56        11.24 o                         
   7   9   1         25.00         16.27         4.81 o                         
   9   9   1          5.11         17.38         7.59 o                         
  11   9   1        352.09        366.74        14.49 o                         
  13   9   1          4.02         20.48        13.51 o                         
 -14  10   1        220.78        182.35        16.19 o                         
 -12  10   1       2369.38       2402.66        39.60 o                         
 -10  10   1       5207.67       4666.70        47.78 o                         
  -8  10   1      24718.92      23819.32       179.76 o                         
  -6  10   1      13363.58      13370.88       129.43 o                         
  -4  10   1      25348.88      24633.09       151.13 o                         
  -2  10   1       3399.90       3210.65        26.12 o                         
   0  10   1      11551.51      11905.94        80.76 o                         
   2  10   1         56.05         66.90         4.95 o                         
   4  10   1         94.25         98.79         6.12 o                         
   6  10   1      14382.77      14891.50       111.07 o                         
   8  10   1       4144.99       4194.41        43.59 o                         
  10  10   1        314.30        266.90        14.99 o                         
  12  10   1        159.01        192.75        16.24 o                         
 -13  11   1         91.47         85.28        12.32 o                         
 -11  11   1       2690.46       2816.22        43.57 o                         
  -9  11   1        560.13        627.74        17.43 o                         
  -7  11   1         58.50         35.88         6.47 o                         
  -5  11   1      12658.26      12617.25        94.14 o                         
  -3  11   1      12431.05      12806.54        87.25 o                         
  -1  11   1         32.74         43.82         6.86 o                         
   1  11   1      10046.75       9782.57       112.90 o                         
   3  11   1        435.18        509.89        12.46 o                         
   5  11   1        595.96        503.75        10.14 o                         
   7  11   1      25916.38      24567.40       187.39 o                         
   9  11   1       2512.13       2609.96        33.44 o                         
  11  11   1         76.96         99.92        13.08 o                         
  13  11   1       4328.96       4215.90        70.78 o                         
 -12  12   1       1096.72       1198.66        40.47 o                         
 -10  12   1         48.59         39.46         9.21 o                         
  -8  12   1          7.34         22.45         7.80 o                         
  -6  12   1        466.94        365.98        18.15 o                         
  -4  12   1       3748.25       3760.60        34.81 o                         
  -2  12   1       1692.04       1675.87        22.12 o                         
   0  12   1       1578.46       1525.09        19.78 o                         
   2  12   1       2367.90       2283.64        26.97 o                         
   4  12   1       4703.48       4346.95        38.86 o                         
   6  12   1       1744.18       1622.45        27.42 o                         
   8  12   1       8874.09       8672.15        78.38 o                         
  10  12   1        142.56         95.56        14.45 o                         
  12  12   1       1859.56       1929.08        46.25 o                         
 -13  13   1       6319.46       6359.86       110.42 o                         
 -11  13   1       1008.90        922.54        29.92 o                         
  -9  13   1      10056.71      10093.32       104.51 o                         
  -7  13   1      30128.30      29593.39       274.90 o                         
  -5  13   1       3141.59       2807.75        33.92 o                         
  -3  13   1       4502.86       4513.66        42.49 o                         
  -1  13   1       6355.14       6454.40        55.19 o                         
   1  13   1        492.29        473.81        12.55 o                         
   3  13   1      23200.28      22940.14       173.80 o                         
   5  13   1       7152.07       7075.05        69.33 o                         
   7  13   1       1221.80       1254.09        23.21 o                         
   9  13   1       1164.31       1112.40        24.29 o                         
  11  13   1       2310.10       2454.72        57.50 o                         
 -12  14   1          1.99         -0.57        13.35 o                         
 -10  14   1         75.25         92.39        13.76 o                         
  -8  14   1         28.16         60.36        11.42 o                         
  -6  14   1       1169.21       1137.88        27.15 o                         
  -4  14   1       1161.78       1244.54        22.18 o                         
  -2  14   1         15.01         25.48         7.95 o                         
   0  14   1       2189.66       2174.64        26.21 o                         
   2  14   1       1362.19       1281.54        20.69 o                         
   4  14   1       2179.51       2054.96        27.44 o                         
   6  14   1        345.32        312.44        16.37 o                         
   8  14   1        755.83        707.70        21.99 o                         
  10  14   1       1258.96       1227.86        30.11 o                         
  12  14   1        508.58        583.47        39.20 o                         
 -11  15   1       1714.20       1473.70        42.40 o                         
  -9  15   1       5409.03       5608.93        83.12 o                         
  -7  15   1       1064.44       1028.75        27.92 o                         
  -5  15   1       9019.91       9245.86       137.20 o                         
  -3  15   1        202.94        215.82        11.31 o                         
  -1  15   1        891.00        897.70        17.77 o                         
   1  15   1         26.89         42.86         6.73 o                         
   3  15   1       3052.17       3107.29        38.80 o                         
   5  15   1        666.69        563.42        21.30 o                         
   7  15   1       5525.49       5355.08        65.05 o                         
   9  15   1         19.55         15.14         9.47 o                         
  11  15   1        730.64        828.25        56.06 o                         
 -10  16   1       7240.53       7498.37        96.39 o                         
  -8  16   1        869.77        921.87        29.13 o                         
  -6  16   1       3657.82       3455.72        52.97 o                         
  -4  16   1      16959.28      16931.62       144.82 o                         
  -2  16   1         11.15         10.05         6.04 o                         
   0  16   1       7330.69       7089.47        70.58 o                         
   2  16   1       3875.02       3990.47        46.77 o                         
   4  16   1        546.12        576.83        33.41 o                         
   6  16   1       9682.33       9117.44       104.75 o                         
   8  16   1       6717.18       6579.99        83.72 o                         
  10  16   1         85.36        119.37        18.42 o                         
  -9  17   1         10.98         10.47        12.96 o                         
  -7  17   1        244.06        274.81        18.69 o                         
  -5  17   1       1152.09       1150.15        30.46 o                         
  -3  17   1          1.37          2.89         7.81 o                         
  -1  17   1        782.47        763.03        19.67 o                         
   1  17   1       2315.24       2287.70        34.01 o                         
   3  17   1       1331.31       1210.21        38.18 o                         
   5  17   1         14.46         25.32        10.95 o                         
   7  17   1       1070.66       1045.01        34.06 o                         
   9  17   1         13.12         21.73        14.97 o                         
  -8  18   1       9767.56       9586.16       126.65 o                         
  -6  18   1        349.32        325.27        20.01 o                         
  -4  18   1       1262.81       1264.88        34.62 o                         
  -2  18   1       1949.07       1971.25        31.34 o                         
   0  18   1        462.65        383.52        16.41 o                         
   2  18   1        676.94        691.08        20.39 o                         
   4  18   1      16105.86      16278.29       168.82 o                         
   6  18   1        181.61        181.77        17.03 o                         
   8  18   1       1342.54       1479.96        43.77 o                         
  -7  19   1       6324.82       6243.55       113.87 o                         
  -5  19   1          0.56         20.13        13.18 o                         
  -3  19   1        635.13        525.97        28.16 o                         
  -1  19   1       2986.03       3148.86        49.52 o                         
   1  19   1         81.92         80.02        11.26 o                         
   3  19   1       2667.97       2451.56        50.45 o                         
   5  19   1       1892.83       1827.95        45.69 o                         
   7  19   1          5.45          2.28        15.02 o                         
  -6  20   1        830.72        943.81        46.33 o                         
  -4  20   1       1087.32       1102.63        39.08 o                         
  -2  20   1       2742.99       2954.38        57.01 o                         
   0  20   1        320.85        267.92        17.61 o                         
   2  20   1       1770.88       1841.64        48.06 o                         
   4  20   1       1799.62       1927.89        47.04 o                         
   6  20   1        991.04        994.37        76.96 o                         
  -5  21   1       7126.65       7226.18       116.93 o                         
  -3  21   1       4372.47       4248.14        95.31 o                         
  -1  21   1          9.09         20.19        11.30 o                         
   1  21   1       4163.84       4343.72        99.62 o                         
   3  21   1         69.19         58.22        19.96 o                         
 -16   0   2      12377.00      11737.19       181.93 o                         
 -14   0   2        105.34        124.21        20.95 o                         
 -12   0   2       2849.78       2774.95        57.76 o                         
 -10   0   2      13792.35      13914.51       153.22 o                         
  -8   0   2       1611.78       1938.33        36.45 o                         
  -6   0   2       5202.60       6302.27        88.02 o                         
  -4   0   2       2931.13       1855.44        19.70 o                         
  -2   0   2       1138.29       1115.86        12.99 o                         
   0   0   2         41.42         -1.73         4.87 o                         
   2   0   2      10239.57       9145.99       102.64 o                         
   4   0   2       6201.05       6524.77        89.70 o                         
   6   0   2        381.87        485.07        12.52 o                         
   8   0   2      26654.86      27571.56       299.89 o                         
  10   0   2        117.90        156.38        19.09 o                         
  12   0   2       4885.10       5017.87       167.78 o                         
  14   0   2      14228.15      13954.34       255.00 o                         
 -15   1   2        128.19        138.28        14.22 o                         
 -13   1   2        292.07        318.63        15.92 o                         
 -11   1   2       2488.66       2378.59        28.65 o                         
  -9   1   2        755.31        605.06        10.59 o                         
  -7   1   2       1770.57       1803.67        21.63 o                         
  -5   1   2        778.25        705.35        12.32 o                         
  -3   1   2       4108.60       4626.25        33.46 o                         
  -1   1   2      17403.13      16877.12       121.79 o                         
   1   1   2       3233.70       3052.02        21.02 o                         
   3   1   2       1297.13       1413.03        15.59 o                         
   5   1   2      10045.25       9990.78        75.12 o                         
   7   1   2          7.86         26.23         3.52 o                         
   9   1   2        489.02        411.45        11.30 o                         
  11   1   2       3307.51       3252.77        56.60 o                         
  13   1   2       1184.67       1079.55        34.69 o                         
  15   1   2          9.69         15.19        13.96 o                         
 -16   2   2        219.20        292.92        18.38 o                         
 -14   2   2       1061.74       1023.55        26.44 o                         
 -12   2   2      11157.47      11486.79       117.33 o                         
 -10   2   2       2410.64       2452.67        26.17 o                         
  -8   2   2         30.22         49.28         4.29 o                         
  -6   2   2       5531.53       6252.57        51.93 o                         
  -4   2   2       6110.23       5491.89        46.24 o                         
  -2   2   2      14520.99      15804.80       121.04 o                         
   0   2   2      91736.84      90005.40       580.87 o                         
   2   2   2       5013.38       4402.58        39.30 o                         
   4   2   2       3909.89       4426.22        50.02 o                         
   6   2   2       5457.19       5790.84        46.98 o                         
   8   2   2       2946.04       2770.89        27.53 o                         
  10   2   2      17822.92      17678.33       166.59 o                         
  12   2   2       3069.35       3143.43        84.63 o                         
  14   2   2       2199.16       2471.05        54.43 o                         
 -15   3   2        917.46       1039.46        28.13 o                         
 -13   3   2      16749.93      16376.40       179.14 o                         
 -11   3   2       5704.49       5751.66        59.91 o                         
  -9   3   2         57.28         34.98         4.09 o                         
  -7   3   2      13683.46      13698.64       111.96 o                         
  -5   3   2       1652.56       1352.70        14.47 o                         
  -3   3   2       7748.04       9135.57        62.08 o                         
  -1   3   2     111553.17     107336.08       675.93 o                         
   1   3   2       5650.35       5914.83        50.01 o                         
   3   3   2         66.27        174.54         5.57 o                         
   5   3   2       4159.34       4376.32        39.28 o                         
   7   3   2        169.99        140.44         5.73 o                         
   9   3   2       2615.52       2696.01        30.57 o                         
  11   3   2      20957.86      20419.75       306.10 o                         
  13   3   2        577.44        499.57        25.42 o                         
 -16   4   2         32.40         16.30        10.41 o                         
 -14   4   2        124.22        146.34        12.72 o                         
 -12   4   2        882.61        837.57        19.39 o                         
 -10   4   2        201.19        237.20         8.93 o                         
  -8   4   2       4153.31       4096.52        33.65 o                         
  -6   4   2        800.56        693.58        10.19 o                         
  -4   4   2         10.12         16.89         2.49 o                         
  -2   4   2       9892.20       9324.67        58.37 o                         
   0   4   2       2676.46       2463.57        19.72 o                         
   2   4   2       1962.31       1752.07        18.61 o                         
   4   4   2          9.16         27.77         4.21 o                         
   6   4   2        265.84        251.52         8.74 o                         
   8   4   2       2160.24       2043.12        27.36 o                         
  10   4   2         51.87         36.11         7.23 o                         
  12   4   2       1371.97       1324.14        35.43 o                         
  14   4   2         60.24         69.07        17.44 o                         
 -15   5   2       6461.18       6247.87        78.52 o                         
 -13   5   2         59.12         86.08        13.10 o                         
 -11   5   2       2500.54       2532.29        33.53 o                         
  -9   5   2      16973.29      17388.38       125.14 o                         
  -7   5   2      19764.79      20895.04       146.32 o                         
  -5   5   2      17196.32      18178.34       115.89 o                         
  -3   5   2      53394.20      54483.83       334.04 o                         
  -1   5   2      10244.04      13091.62        78.45 o                         
   1   5   2      12295.68      12756.63       105.23 o                         
   3   5   2      71272.34      71508.99       478.40 o                         
   5   5   2        204.01        130.57         6.87 o                         
   7   5   2      24242.91      24713.24       193.69 o                         
   9   5   2      20158.53      20221.93       161.92 o                         
  11   5   2       7676.66       7898.45        86.08 o                         
  13   5   2      10557.56      10298.17       140.53 o                         
 -16   6   2       2510.73       2409.13        43.54 o                         
 -14   6   2       1084.52        970.47        31.32 o                         
 -12   6   2        470.22        492.75        17.03 o                         
 -10   6   2       7045.56       7222.32        59.62 o                         
  -8   6   2         10.95         29.92         4.31 o                         
  -6   6   2       1146.45       1319.17        14.43 o                         
  -4   6   2      21286.74      22631.91       136.92 o                         
  -2   6   2       2635.20       2544.72        20.29 o                         
   0   6   2        430.67        616.80         7.45 o                         
   2   6   2      10068.72      10727.17        71.22 o                         
   4   6   2       1493.73       1770.27        17.39 o                         
   6   6   2       4354.93       4314.31        37.31 o                         
   8   6   2       1544.27       1598.85        22.67 o                         
  10   6   2         20.46          5.12         6.18 o                         
  12   6   2         12.84         27.94        10.83 o                         
  14   6   2       2094.50       1932.95        47.18 o                         
 -15   7   2       3632.10       3806.09        56.03 o                         
 -13   7   2       2138.34       2268.12        36.66 o                         
 -11   7   2         37.66         33.12         6.97 o                         
  -9   7   2       6479.76       6390.34        56.67 o                         
  -7   7   2        247.01        292.52         7.89 o                         
  -5   7   2      16121.41      15958.32       108.80 o                         
  -3   7   2       4126.23       4150.05        31.91 o                         
  -1   7   2      16700.90      17781.27       109.65 o                         
   1   7   2       1927.47       1740.80        16.08 o                         
   3   7   2       8729.87       8632.33        68.91 o                         
   5   7   2       3012.65       3039.70        28.82 o                         
   7   7   2       3558.18       3225.23        33.76 o                         
   9   7   2        199.95        192.17         9.71 o                         
  11   7   2       1986.96       1916.63        33.79 o                         
  13   7   2         23.05         31.62        12.17 o                         
 -14   8   2       2326.88       2113.46        46.62 o                         
 -12   8   2      16330.95      15775.90       146.67 o                         
 -10   8   2       3223.89       3653.99        41.62 o                         
  -8   8   2        543.78        626.41        13.18 o                         
  -6   8   2       5576.03       5483.74        42.19 o                         
  -4   8   2       1797.35       1435.61        16.69 o                         
  -2   8   2      16777.09      16867.06       105.03 o                         
   0   8   2      68005.06      67148.32       381.09 o                         
   2   8   2       1924.10       1722.41        20.79 o                         
   4   8   2       5663.81       5937.09        46.52 o                         
   6   8   2       8254.52       8350.74        67.00 o                         
   8   8   2       1939.87       1766.35        24.23 o                         
  10   8   2      24866.83      24978.05       234.85 o                         
  12   8   2       6881.17       6655.00        79.58 o                         
 -15   9   2        921.29       1038.87        36.02 o                         
 -13   9   2         80.16         98.76        11.85 o                         
 -11   9   2        435.87        483.60        18.35 o                         
  -9   9   2       1788.28       1884.03        33.85 o                         
  -7   9   2         13.36         41.90         4.91 o                         
  -5   9   2       2197.12       2121.26        22.28 o                         
  -3   9   2        804.94        817.30        12.36 o                         
  -1   9   2         27.93          7.47         5.03 o                         
   1   9   2       3746.13       3525.46        34.51 o                         
   3   9   2        770.11        798.27        13.24 o                         
   5   9   2       1989.82       1886.84        19.59 o                         
   7   9   2       1086.98        964.85        17.52 o                         
   9   9   2          3.84         10.99         6.43 o                         
  11   9   2        189.19        228.52        15.90 o                         
  13   9   2        105.64         90.94        19.88 o                         
 -14  10   2        553.49        661.11        24.30 o                         
 -12  10   2       3701.17       3677.28        51.06 o                         
 -10  10   2       5501.82       5675.20        65.26 o                         
  -8  10   2         47.44         59.82         7.37 o                         
  -6  10   2        273.62        255.82         8.20 o                         
  -4  10   2       3259.83       3767.56        31.97 o                         
  -2  10   2       1694.23       1517.72        17.36 o                         
   0  10   2       1995.23       1832.73        17.99 o                         
   2  10   2       3765.71       4079.36        35.68 o                         
   4  10   2       1408.66       1684.71        31.53 o                         
   6  10   2         58.01         72.74         7.17 o                         
   8  10   2       7924.84       7721.49        90.02 o                         
  10  10   2        375.83        294.40        14.56 o                         
  12  10   2       5306.91       5448.42        75.33 o                         
 -13  11   2          1.84         -0.62         9.64 o                         
 -11  11   2         72.97         90.56        11.27 o                         
  -9  11   2       2580.96       2403.57        37.36 o                         
  -7  11   2         26.57         82.83         8.06 o                         
  -5  11   2       3565.55       3695.98        35.46 o                         
  -3  11   2      13128.69      12820.75        91.80 o                         
  -1  11   2       4918.68       4460.32        38.50 o                         
   1  11   2       2200.43       2293.52        25.79 o                         
   3  11   2       9482.74       9626.57        72.18 o                         
   5  11   2       1144.30       1008.73        24.20 o                         
   7  11   2       6235.08       6510.27        62.37 o                         
   9  11   2        408.30        361.22        14.48 o                         
  11  11   2       1461.74       1591.55        30.80 o                         
 -14  12   2         17.52          3.25        10.78 o                         
 -12  12   2       1176.32       1170.93        29.70 o                         
 -10  12   2         68.95        103.00        11.62 o                         
  -8  12   2       1025.12       1144.48        24.18 o                         
  -6  12   2         76.07         54.49         6.36 o                         
  -4  12   2       6265.01       5681.45        49.90 o                         
  -2  12   2         11.10         17.17         4.63 o                         
   0  12   2      11539.38      11609.66        89.02 o                         
   2  12   2       5110.19       4883.47        44.43 o                         
   4  12   2        499.29        489.40        12.42 o                         
   6  12   2         58.33         45.74         7.71 o                         
   8  12   2       2035.65       2006.14        31.98 o                         
  10  12   2       1789.80       1929.38        49.19 o                         
  12  12   2         57.27         50.15        15.38 o                         
 -13  13   2      17509.79      16646.22       180.62 o                         
 -11  13   2       6211.98       6179.36        80.29 o                         
  -9  13   2        183.60        264.70        16.91 o                         
  -7  13   2      10800.29      10905.77       106.41 o                         
  -5  13   2          8.33         12.45         5.17 o                         
  -3  13   2       4764.31       4680.86        43.72 o                         
  -1  13   2      52798.35      52082.36       339.75 o                         
   1  13   2       7128.05       7028.61        63.51 o                         
   3  13   2        299.61        346.84        10.93 o                         
   5  13   2       4975.54       4789.58        57.31 o                         
   7  13   2        199.25        275.47        15.34 o                         
   9  13   2       2126.65       2218.83        37.58 o                         
  11  13   2      19303.70      18575.73       204.29 o                         
 -12  14   2        851.41        779.84        30.00 o                         
 -10  14   2        272.62        271.44        20.14 o                         
  -8  14   2        231.39        259.23        18.03 o                         
  -6  14   2        581.84        604.66        19.71 o                         
  -4  14   2        316.61        257.20        13.01 o                         
  -2  14   2        128.67        123.16         7.90 o                         
   0  14   2       1519.45       1590.40        34.20 o                         
   2  14   2        983.80        983.25        17.64 o                         
   4  14   2       1563.12       1653.64        39.10 o                         
   6  14   2         38.69         58.98         9.58 o                         
   8  14   2        663.60        765.89        24.08 o                         
  10  14   2       2090.60       2016.10        67.05 o                         
 -11  15   2        118.37         97.82        15.67 o                         
  -9  15   2        830.96        861.20        28.80 o                         
  -7  15   2        130.55        143.31        14.45 o                         
  -5  15   2         25.95         30.70         8.24 o                         
  -3  15   2       3230.65       3448.59        37.95 o                         
  -1  15   2       2891.28       2758.02        37.08 o                         
   1  15   2        380.97        391.81        14.56 o                         
   3  15   2       6280.42       6506.40        58.50 o                         
   5  15   2       3061.41       3233.83        46.78 o                         
   7  15   2       1050.09       1016.35        29.33 o                         
   9  15   2       1857.40       1891.77        42.68 o                         
 -10  16   2      10327.65       9973.50       118.12 o                         
  -8  16   2       1612.71       1729.36        38.84 o                         
  -6  16   2       2133.04       2341.78        39.08 o                         
  -4  16   2      20904.01      21135.82       157.46 o                         
  -2  16   2         24.46         22.49         7.13 o                         
   0  16   2        701.54        760.88        18.08 o                         
   2  16   2      12889.81      12845.54       102.14 o                         
   4  16   2       3160.66       3213.39        51.31 o                         
   6  16   2       5008.12       5246.75        77.67 o                         
   8  16   2       6025.94       6053.14        74.76 o                         
  -9  17   2       1976.06       2192.14        46.27 o                         
  -7  17   2          3.52          9.82        11.85 o                         
  -5  17   2       3848.59       3922.33        53.43 o                         
  -3  17   2        758.68        668.89        18.91 o                         
  -1  17   2       1173.84       1114.95        23.26 o                         
   1  17   2        324.04        372.79        14.09 o                         
   3  17   2       1478.47       1357.35        33.29 o                         
   5  17   2       2399.35       2648.00        47.93 o                         
   7  17   2        471.85        545.74        23.27 o                         
   9  17   2        128.14        145.32        17.66 o                         
  -8  18   2        279.99        259.21        21.33 o                         
  -6  18   2        124.48        134.13        17.43 o                         
  -4  18   2       3341.90       3473.36        58.91 o                         
  -2  18   2       1144.23       1118.92        33.95 o                         
   0  18   2      12731.60      13105.35       112.09 o                         
   2  18   2       3218.27       3368.39        45.86 o                         
   4  18   2         24.72         33.84        11.31 o                         
   6  18   2        850.15        891.11        28.56 o                         
   8  18   2       3015.96       2886.25        53.33 o                         
  -7  19   2       3083.29       3187.04        62.27 o                         
  -5  19   2         62.75         72.72        17.13 o                         
  -3  19   2        858.27        898.62        28.33 o                         
  -1  19   2       6077.30       5881.94        65.08 o                         
   1  19   2          7.58         14.80         8.24 o                         
   3  19   2       1095.85       1152.21        36.99 o                         
   5  19   2        447.88        494.38        25.23 o                         
  -6  20   2        114.90        179.14        22.57 o                         
  -4  20   2        397.96        398.88        37.59 o                         
  -2  20   2       1235.39       1220.82        29.06 o                         
   0  20   2       1340.01       1286.33        28.07 o                         
   2  20   2         83.11         82.53        14.01 o                         
   4  20   2         75.47         45.42        13.94 o                         
  -3  21   2       6960.35       6976.80        98.54 o                         
  -1  21   2       1285.84       1453.99        32.25 o                         
   1  21   2       1505.39       1488.21        52.85 o                         
 -16   0   3        102.77        109.95        19.96 o                         
 -14   0   3       4679.12       4701.74        89.03 o                         
 -12   0   3         27.44         61.07        17.73 o                         
 -10   0   3      10055.46      10672.91       241.53 o                         
  -8   0   3      50842.34      50893.14       720.32 o                         
  -6   0   3       1452.76       1649.68        28.89 o                         
  -4   0   3       1941.95       1839.94        22.18 o                         
  -2   0   3      39499.98      42062.81       473.27 o                         
   0   0   3      43880.37      47138.79       410.05 o                         
   2   0   3      32230.72      31943.38       307.38 o                         
   4   0   3      79715.10      82223.84       875.28 o                         
   6   0   3      18451.57      18367.51       240.15 o                         
   8   0   3        972.09        963.16        36.40 o                         
  10   0   3       9179.70       9529.26       177.49 o                         
  12   0   3        527.54        655.87        40.70 o                         
  14   0   3       8370.19       8471.96       196.00 o                         
 -15   1   3        219.26        213.59        15.85 o                         
 -13   1   3        259.99        221.49        16.13 o                         
 -11   1   3       2800.34       2907.49        33.30 o                         
  -9   1   3       1323.25       1359.42        22.41 o                         
  -7   1   3         51.78         30.79         5.49 o                         
  -5   1   3      18898.21      19434.68       150.27 o                         
  -3   1   3         86.38         97.09         4.53 o                         
  -1   1   3       1959.30       1873.15        18.19 o                         
   1   1   3       2973.65       2897.43        22.47 o                         
   3   1   3       3728.58       3778.71        32.28 o                         
   5   1   3       5335.36       5241.00        52.13 o                         
   7   1   3       2980.91       2684.27        35.22 o                         
   9   1   3         32.01         22.44         7.83 o                         
  11   1   3       1945.43       1988.44        44.81 o                         
  13   1   3         69.58         51.54        14.76 o                         
 -16   2   3       1698.29       1793.75        38.80 o                         
 -14   2   3         92.86         85.12        13.46 o                         
 -12   2   3       4199.91       4142.68        52.11 o                         
 -10   2   3          3.26         28.60         6.57 o                         
  -8   2   3       8979.96       8736.81        86.63 o                         
  -6   2   3      40829.74      43076.93       367.64 o                         
  -4   2   3       6250.76       6601.52        47.83 o                         
  -2   2   3       6676.70       6620.70        57.91 o                         
   0   2   3      20421.07      20896.31       144.28 o                         
   2   2   3       6451.10       6530.08        50.40 o                         
   4   2   3        985.46        858.57        12.76 o                         
   6   2   3      35276.18      34571.05       265.32 o                         
   8   2   3        371.80        373.88        13.76 o                         
  10   2   3         30.55         36.48        10.70 o                         
  12   2   3       2476.90       2594.90        54.21 o                         
  14   2   3        519.59        514.05        29.57 o                         
 -15   3   3        121.17        128.36        15.99 o                         
 -13   3   3       7136.47       7292.70        84.89 o                         
 -11   3   3       7266.49       7170.05        71.49 o                         
  -9   3   3      10266.21      10245.99        94.27 o                         
  -7   3   3      12206.38      12729.32        89.11 o                         
  -5   3   3      51265.20      52270.58       457.39 o                         
  -3   3   3          3.69          6.74         2.83 o                         
  -1   3   3      19244.96      20613.41       142.77 o                         
   1   3   3      20618.26      21393.97       204.70 o                         
   3   3   3       4724.53       4755.63        40.42 o                         
   5   3   3      12110.61      12026.41        92.34 o                         
   7   3   3      31566.21      31954.26       247.79 o                         
   9   3   3        602.37        723.28        17.75 o                         
  11   3   3       1253.69       1199.49        31.84 o                         
  13   3   3       4325.25       4423.43        79.29 o                         
 -16   4   3        164.12        136.58        14.67 o                         
 -14   4   3        212.38        227.84        17.67 o                         
 -12   4   3       2055.03       2109.30        32.35 o                         
 -10   4   3        407.20        417.56        14.77 o                         
  -8   4   3        280.94        296.86         9.80 o                         
  -6   4   3        648.06        584.96        10.22 o                         
  -4   4   3       2250.41       2193.39        21.23 o                         
  -2   4   3       2504.42       2459.21        22.55 o                         
   0   4   3        632.06        616.91         9.39 o                         
   2   4   3       1535.89       1423.91        21.45 o                         
   4   4   3         55.66         49.85         5.22 o                         
   6   4   3        290.06        295.43         8.44 o                         
   8   4   3        430.30        466.53        16.22 o                         
  10   4   3        140.34        150.68        10.59 o                         
  12   4   3       1028.90       1017.93        35.06 o                         
  14   4   3         15.24          5.62        14.13 o                         
 -15   5   3        827.03        881.67        31.75 o                         
 -13   5   3       5318.17       5235.06        61.05 o                         
 -11   5   3         26.51         53.52        18.85 o                         
  -9   5   3      27822.04      28265.22       209.60 o                         
  -7   5   3      22777.98      22547.93       158.50 o                         
  -5   5   3      10201.95      10146.26        75.75 o                         
  -3   5   3      71479.27      73526.15       451.86 o                         
  -1   5   3       3674.67       4042.59        38.25 o                         
   1   5   3        767.49        767.73        11.56 o                         
   3   5   3     180034.70     172116.78      1381.35 o                         
   5   5   3        556.60        623.62        12.05 o                         
   7   5   3       2519.84       2449.27        32.59 o                         
   9   5   3      17157.80      17084.91       160.78 o                         
  11   5   3         63.47         50.76        13.25 o                         
  13   5   3       7017.79       6752.63       105.76 o                         
 -16   6   3        169.03        150.52        15.03 o                         
 -14   6   3        497.93        591.08        25.66 o                         
 -12   6   3       2828.10       2847.03        40.37 o                         
 -10   6   3       8065.48       7911.57        69.16 o                         
  -8   6   3       9532.37       9528.11        98.77 o                         
  -6   6   3       1061.21        959.43        12.71 o                         
  -4   6   3        981.56       1006.25        13.39 o                         
  -2   6   3       1096.12       1111.93        13.77 o                         
   0   6   3         81.60         55.47         3.75 o                         
   2   6   3       3736.92       3776.29        38.55 o                         
   4   6   3       8420.38       8152.15        70.90 o                         
   6   6   3        378.89        361.25        12.42 o                         
   8   6   3        174.14        202.97        12.62 o                         
  10   6   3       5733.60       5584.35        68.86 o                         
  12   6   3        506.10        502.22        27.05 o                         
 -15   7   3        682.18        675.72        30.05 o                         
 -13   7   3        609.01        536.46        19.94 o                         
 -11   7   3        262.56        246.33        14.02 o                         
  -9   7   3      15104.04      14316.87       120.52 o                         
  -7   7   3        106.54        118.37         5.55 o                         
  -5   7   3       3866.23       3896.56        33.31 o                         
  -3   7   3       1642.83       1552.39        15.72 o                         
  -1   7   3         67.00         65.40         3.82 o                         
   1   7   3        514.40        618.30        11.32 o                         
   3   7   3       5956.27       5500.83        58.58 o                         
   5   7   3          6.44         16.21         5.58 o                         
   7   7   3       2854.31       2853.18        41.41 o                         
   9   7   3       2867.33       2865.16        43.40 o                         
  11   7   3        499.65        530.80        21.19 o                         
  13   7   3        147.33        126.81        17.70 o                         
 -14   8   3        419.63        502.59        21.13 o                         
 -12   8   3       8437.81       8568.79        90.12 o                         
 -10   8   3        956.79        819.24        23.14 o                         
  -8   8   3       3532.97       3418.25        35.82 o                         
  -6   8   3      51965.34      52767.34       355.10 o                         
  -4   8   3      13202.48      13043.55        87.99 o                         
  -2   8   3       2125.03       2121.40        20.39 o                         
   0   8   3      37171.00      37561.92       225.50 o                         
   2   8   3       2069.23       1895.44        21.98 o                         
   4   8   3        536.14        565.56        12.79 o                         
   6   8   3      48624.81      48825.54       435.19 o                         
   8   8   3       1505.83       1566.20        30.71 o                         
  10   8   3        254.21        211.78        14.49 o                         
  12   8   3       4623.64       4730.18        82.43 o                         
 -15   9   3       1491.13       1439.70        61.18 o                         
 -13   9   3         24.58         18.21         9.60 o                         
 -11   9   3        956.57        926.05        21.65 o                         
  -9   9   3       1323.19       1167.87        23.77 o                         
  -7   9   3        236.84        218.62         9.00 o                         
  -5   9   3       5003.39       4919.27        43.53 o                         
  -3   9   3        927.57        835.86        12.88 o                         
  -1   9   3        133.45        138.27         6.83 o                         
   1   9   3        934.69       1002.71        15.62 o                         
   3   9   3         33.53         35.37         6.42 o                         
   5   9   3       2203.32       2111.20        30.37 o                         
   7   9   3          2.46          3.70         6.93 o                         
   9   9   3        500.50        466.93        19.22 o                         
  11   9   3       1541.89       1561.20        38.85 o                         
 -14  10   3       1151.62       1205.52        30.63 o                         
 -12  10   3        647.90        671.69        21.30 o                         
 -10  10   3       2281.78       2130.50        34.96 o                         
  -8  10   3      15529.47      15475.78       141.66 o                         
  -6  10   3       1772.64       1522.78        19.56 o                         
  -4  10   3        135.25        154.33         7.43 o                         
  -2  10   3       4493.37       4503.66        38.96 o                         
   0  10   3      11723.04      11127.24        81.86 o                         
   2  10   3       6863.64       6864.48        57.84 o                         
   4  10   3      22645.68      21879.23       158.08 o                         
   6  10   3       9956.47       9546.47        95.61 o                         
   8  10   3         32.05         29.16         8.48 o                         
  10  10   3       2622.39       2453.23        40.27 o                         
  12  10   3        827.90        816.56        24.99 o                         
 -13  11   3        288.11        256.76        17.03 o                         
 -11  11   3         43.79         30.04         9.61 o                         
  -9  11   3      14809.33      14939.87       140.13 o                         
  -7  11   3       2761.25       2551.34        37.01 o                         
  -5  11   3       3154.96       3157.37        31.49 o                         
  -3  11   3       9845.83      10077.75        78.84 o                         
  -1  11   3        450.59        527.94        14.50 o                         
   1  11   3        258.84        254.99        10.26 o                         
   3  11   3      22958.13      22711.29       164.22 o                         
   5  11   3         30.74         31.86         7.47 o                         
   7  11   3        567.23        560.60        19.11 o                         
   9  11   3       3763.61       3888.97        53.17 o                         
  11  11   3          1.33         12.15         9.48 o                         
 -12  12   3         15.60         23.12        11.13 o                         
 -10  12   3        202.86        284.82        16.50 o                         
  -8  12   3       5958.16       5660.99        70.62 o                         
  -6  12   3       2462.17       2597.67        31.58 o                         
  -4  12   3        386.02        367.61        10.82 o                         
  -2  12   3       3628.69       3602.07        34.09 o                         
   0  12   3          0.67         -1.41         4.61 o                         
   2  12   3       4638.42       4479.25        42.55 o                         
   4  12   3        432.41        475.75        14.10 o                         
   6  12   3       2560.14       2659.10        40.99 o                         
   8  12   3        170.34        164.47        13.57 o                         
  10  12   3         12.62         31.12        10.55 o                         
 -13  13   3       4474.48       4397.07        63.70 o                         
 -11  13   3       4633.69       4601.29        66.39 o                         
  -9  13   3       3327.43       3353.29        52.21 o                         
  -7  13   3       6193.11       5885.32        67.76 o                         
  -5  13   3      25561.53      25328.60       183.14 o                         
  -3  13   3        922.26        901.44        15.89 o                         
  -1  13   3       7872.58       7646.29        62.06 o                         
   1  13   3       9630.64       9362.94        76.65 o                         
   3  13   3        932.69        939.97        17.14 o                         
   5  13   3       8017.40       8112.54        86.30 o                         
   7  13   3      22379.86      21850.09       213.62 o                         
   9  13   3          6.18          6.99        10.63 o                         
  11  13   3       2027.07       2066.14        43.45 o                         
 -12  14   3        514.16        488.28        24.95 o                         
 -10  14   3        252.25        254.18        17.96 o                         
  -8  14   3         10.32         15.65         9.70 o                         
  -6  14   3       2827.88       2764.36        41.33 o                         
  -4  14   3         19.23         24.31         5.92 o                         
  -2  14   3        200.59        202.44         9.71 o                         
   0  14   3       1993.65       1937.55        25.95 o                         
   2  14   3        243.76        224.42        10.26 o                         
   4  14   3          1.25          3.48         8.12 o                         
   6  14   3       2480.18       2396.84        40.02 o                         
   8  14   3        117.81        115.39        14.23 o                         
  10  14   3         44.91         15.54        12.57 o                         
 -11  15   3       1226.14       1550.03        38.95 o                         
  -9  15   3       2711.96       2665.42        48.36 o                         
  -7  15   3       2482.10       2613.09        45.83 o                         
  -5  15   3       9025.86       8835.12        91.76 o                         
  -3  15   3       2669.95       2588.20        31.72 o                         
  -1  15   3        338.41        341.02        12.95 o                         
   1  15   3       1956.24       1953.99        26.90 o                         
   3  15   3      21356.16      20961.47       189.61 o                         
   5  15   3        951.50        891.87        25.61 o                         
   7  15   3       3291.53       3392.34        63.45 o                         
   9  15   3       1005.37        893.97        32.66 o                         
 -10  16   3       8887.70       9157.35       111.08 o                         
  -8  16   3      11017.06      10608.04       121.06 o                         
  -6  16   3          8.26         18.02        10.48 o                         
  -4  16   3       2123.31       2111.30        29.17 o                         
  -2  16   3       2765.29       2884.08        36.38 o                         
   0  16   3        680.33        591.25        16.44 o                         
   2  16   3       6477.32       6503.16        60.41 o                         
   4  16   3      10530.30      10342.29       107.63 o                         
   6  16   3         16.13         37.82        11.78 o                         
   8  16   3        802.93        828.30        32.48 o                         
  -9  17   3       2857.48       2821.92        57.80 o                         
  -7  17   3         18.45         21.37        13.83 o                         
  -5  17   3         54.36         62.12        12.21 o                         
  -3  17   3          7.90         25.17         7.43 o                         
  -1  17   3        695.12        709.44        18.84 o                         
   1  17   3       2027.89       2061.24        29.71 o                         
   3  17   3         50.43        130.78        14.21 o                         
   5  17   3        484.54        489.95        23.67 o                         
   7  17   3          0.07         22.12        13.53 o                         
  -8  18   3       3187.07       3417.73        64.75 o                         
  -6  18   3       9253.49       9496.96       123.70 o                         
  -4  18   3       2674.63       2686.28        47.75 o                         
  -2  18   3       2117.91       2174.67        32.74 o                         
   0  18   3       4815.01       4596.51        54.51 o                         
   2  18   3       2495.84       2487.44        46.27 o                         
   4  18   3       1278.56       1285.14        35.06 o                         
   6  18   3      10905.34      10859.66       126.47 o                         
  -7  19   3       2520.81       2486.69        55.25 o                         
  -5  19   3        403.24        332.80        23.14 o                         
  -3  19   3        291.65        216.86        15.92 o                         
  -1  19   3       1095.83       1207.65        26.86 o                         
   1  19   3        375.89        389.15        21.93 o                         
   3  19   3        282.19        197.65        18.41 o                         
   5  19   3        141.96        134.70        18.31 o                         
  -6  20   3        796.24        787.54        38.26 o                         
  -4  20   3       1033.25       1126.27        52.10 o                         
  -2  20   3        121.42        137.88        14.12 o                         
   0  20   3       1681.37       1953.59        38.30 o                         
   2  20   3        112.67         86.12        15.05 o                         
  -1  21   3        538.72        511.58        21.54 o                         
 -16   0   4       1010.02       1117.38        45.43 o                         
 -14   0   4      23995.53      23337.07       394.53 o                         
 -12   0   4      15444.92      15794.18       221.12 o                         
 -10   0   4        179.00        168.23        14.59 o                         
  -8   0   4      39379.55      38452.75       590.07 o                         
  -6   0   4       2543.35       3120.52        42.30 o                         
  -4   0   4          7.15         17.90         3.47 o                         
  -2   0   4     135228.53     131849.11      1264.56 o                         
   0   0   4      47123.50      50005.46       477.58 o                         
   2   0   4          2.81         52.51         6.60 o                         
   4   0   4       6623.04       6882.76        81.68 o                         
   6   0   4       2187.44       2391.70        42.92 o                         
   8   0   4       3347.92       3384.77        63.33 o                         
  10   0   4      26937.48      26488.36       358.45 o                         
  12   0   4       3220.74       3006.23       114.80 o                         
 -15   1   4        289.82        358.97        22.31 o                         
 -13   1   4       5235.46       5122.43        72.81 o                         
 -11   1   4        447.20        441.25        14.60 o                         
  -9   1   4       2118.06       1923.72        32.37 o                         
  -7   1   4        284.91        274.11        14.53 o                         
  -5   1   4       8790.21       8271.23        66.06 o                         
  -3   1   4        456.28        620.14         8.78 o                         
  -1   1   4       2735.54       3046.79        48.59 o                         
   1   1   4       3907.57       3563.05        28.09 o                         
   3   1   4        427.95        536.74        11.03 o                         
   5   1   4        275.94        267.21        10.75 o                         
   7   1   4       1766.49       1782.17        26.22 o                         
   9   1   4         15.78         36.09        10.17 o                         
  11   1   4         34.50         61.55        15.04 o                         
  13   1   4         51.10        105.11        18.78 o                         
 -16   2   4       5418.57       5196.07        73.14 o                         
 -14   2   4       3583.75       3597.85        60.69 o                         
 -12   2   4       2051.33       1926.65        33.30 o                         
 -10   2   4       9477.15       9566.13        98.75 o                         
  -8   2   4       2233.85       2090.58        29.30 o                         
  -6   2   4       2665.86       3023.48        31.41 o                         
  -4   2   4      14338.93      14388.49       103.26 o                         
  -2   2   4      14715.71      14025.80       100.47 o                         
   0   2   4        289.56        333.67         7.14 o                         
   2   2   4       4361.75       4320.53        37.63 o                         
   4   2   4       1856.70       1736.40        21.89 o                         
   6   2   4       2580.51       2755.36        35.31 o                         
   8   2   4       1242.98       1349.69        27.43 o                         
  10   2   4       1217.21       1341.13        47.14 o                         
  12   2   4         31.56         34.12        14.44 o                         
 -15   3   4       1007.66        995.51        33.43 o                         
 -13   3   4       1035.75       1131.17        27.85 o                         
 -11   3   4       8922.05       9075.21        96.32 o                         
  -9   3   4       5724.79       6090.20        67.88 o                         
  -7   3   4        540.08        650.36        18.17 o                         
  -5   3   4      19495.90      19902.15       133.81 o                         
  -3   3   4       9602.60      10110.71        79.71 o                         
  -1   3   4       2632.77       2351.60        23.53 o                         
   1   3   4      20647.52      20172.05       142.56 o                         
   3   3   4      21072.67      21338.55       159.10 o                         
   5   3   4          5.84         31.90        10.20 o                         
   7   3   4      17681.29      17942.79       158.19 o                         
   9   3   4        535.41        603.98        28.25 o                         
  11   3   4       1857.58       1916.74        48.82 o                         
  13   3   4       7383.84       7273.75       182.52 o                         
 -16   4   4        585.60        667.06        30.97 o                         
 -14   4   4         20.84         27.46        11.44 o                         
 -12   4   4        586.43        579.01        19.66 o                         
 -10   4   4        280.94        284.05        17.95 o                         
  -8   4   4       2574.60       2609.15        30.80 o                         
  -6   4   4        742.67        659.56        11.99 o                         
  -4   4   4         10.62         39.58         4.99 o                         
  -2   4   4        421.40        350.70         9.90 o                         
   0   4   4         67.99         37.86         4.61 o                         
   2   4   4       4175.21       3867.29        37.85 o                         
   4   4   4        530.81        521.46        11.47 o                         
   6   4   4        514.43        526.79        18.51 o                         
   8   4   4       2119.29       2014.77        39.20 o                         
  10   4   4        957.09        975.21        31.06 o                         
  12   4   4          8.40         10.74        14.51 o                         
 -15   5   4        333.20        365.90        23.10 o                         
 -13   5   4      31208.71      31044.00       267.90 o                         
 -11   5   4        962.97        905.58        21.32 o                         
  -9   5   4        352.87        370.00        12.80 o                         
  -7   5   4      15253.97      15360.02       118.59 o                         
  -5   5   4      44773.95      43812.33       334.48 o                         
  -3   5   4      17858.67      18060.47       142.78 o                         
  -1   5   4      59235.72      59354.67       400.58 o                         
   1   5   4       1308.37       1082.83        16.63 o                         
   3   5   4       3395.55       3574.11        38.55 o                         
   5   5   4        115.99        120.69         8.36 o                         
   7   5   4         53.93         84.01         9.70 o                         
   9   5   4       9010.07       9148.03       112.47 o                         
  11   5   4       4370.59       4266.57        87.92 o                         
 -14   6   4       2213.93       2159.76        45.91 o                         
 -12   6   4        634.23        616.17        20.60 o                         
 -10   6   4        417.27        390.70        13.65 o                         
  -8   6   4        117.95        116.42         7.20 o                         
  -6   6   4        360.83        407.92        10.97 o                         
  -4   6   4        514.14        397.55        12.63 o                         
  -2   6   4       3577.51       3671.81        32.79 o                         
   0   6   4       5490.28       5462.75        49.52 o                         
   2   6   4       7746.27       7241.93        62.79 o                         
   4   6   4        732.28        837.73        17.47 o                         
   6   6   4         79.23        109.97        14.42 o                         
   8   6   4       2095.03       2114.65        38.06 o                         
  10   6   4       7215.52       7352.64        98.04 o                         
  12   6   4        278.55        233.15        24.98 o                         
 -15   7   4         31.92         70.71        21.67 o                         
 -13   7   4        810.10        758.61        22.93 o                         
 -11   7   4        757.76        782.24        19.21 o                         
  -9   7   4        128.08        127.54         8.41 o                         
  -7   7   4        168.05        210.79         9.53 o                         
  -5   7   4        719.24        812.19        18.52 o                         
  -3   7   4        134.85        165.72         8.52 o                         
  -1   7   4       3364.16       2799.48        28.48 o                         
   1   7   4       2489.46       2590.99        27.55 o                         
   3   7   4       2960.23       2949.31        33.87 o                         
   5   7   4       1772.69       1746.98        31.87 o                         
   7   7   4       4681.70       4971.81        63.65 o                         
   9   7   4        249.27        242.81        15.60 o                         
  11   7   4       3865.85       4079.85        77.57 o                         
 -14   8   4        555.40        656.30        23.76 o                         
 -12   8   4         13.50         20.46         8.85 o                         
 -10   8   4      26187.57      26824.01       246.72 o                         
  -8   8   4          6.28         29.04         5.67 o                         
  -6   8   4      13162.75      13029.02        99.32 o                         
  -4   8   4      41333.51      42577.66       297.15 o                         
  -2   8   4       3024.75       2807.53        27.99 o                         
   0   8   4       6018.36       5975.56        62.74 o                         
   2   8   4      18640.65      19089.34       147.02 o                         
   4   8   4        533.42        657.31        15.91 o                         
   6   8   4       9690.89       9575.12       104.43 o                         
   8   8   4       5501.99       5419.27        71.54 o                         
  10   8   4         42.95         48.48        11.26 o                         
  12   8   4       1119.93       1103.00        54.55 o                         
 -13   9   4        241.61        293.77        17.00 o                         
 -11   9   4        416.70        433.65        16.96 o                         
  -9   9   4        722.12        821.53        19.43 o                         
  -7   9   4        718.91        570.22        14.37 o                         
  -5   9   4       3566.45       3389.32        36.74 o                         
  -3   9   4        506.33        514.72        11.09 o                         
  -1   9   4       2096.85       1771.49        23.21 o                         
   1   9   4       1403.27       1273.78        17.75 o                         
   3   9   4        830.33        804.30        16.46 o                         
   5   9   4       3399.31       3459.80        46.37 o                         
   7   9   4        169.51        115.95        11.28 o                         
   9   9   4        110.76        120.04        12.79 o                         
  11   9   4        866.76        980.25        28.17 o                         
 -14  10   4       8704.32       8404.57       113.37 o                         
 -12  10   4       3947.64       3943.91        50.70 o                         
 -10  10   4        137.89         82.85        10.60 o                         
  -8  10   4       7991.70       8045.14        83.99 o                         
  -6  10   4        388.59        433.57        14.33 o                         
  -4  10   4       1132.65        928.11        21.85 o                         
  -2  10   4      36684.02      35865.23       262.90 o                         
   0  10   4       9292.24       9062.47        73.53 o                         
   2  10   4       1764.04       1681.17        22.75 o                         
   4  10   4        614.76        672.82        17.93 o                         
   6  10   4         34.50         54.78         9.56 o                         
   8  10   4        259.85        257.36        15.86 o                         
  10  10   4      12341.79      12623.22       128.62 o                         
 -13  11   4      16275.17      16176.91       159.30 o                         
 -11  11   4        853.10        778.09        24.33 o                         
  -9  11   4         77.85         68.08        10.03 o                         
  -7  11   4       8146.65       8820.07        88.95 o                         
  -5  11   4        628.87        620.94        16.22 o                         
  -3  11   4       6204.25       5917.89        59.09 o                         
  -1  11   4      25286.29      25216.70       181.19 o                         
   1  11   4         47.23         48.65         7.32 o                         
   3  11   4       3193.85       3234.30        39.61 o                         
   5  11   4       3730.60       3811.48        51.54 o                         
   7  11   4         11.58          2.75         9.03 o                         
   9  11   4       3301.90       3204.11        54.12 o                         
 -12  12   4       2508.96       2499.17        43.07 o                         
 -10  12   4          2.58         13.06         9.94 o                         
  -8  12   4       2214.44       2381.83        38.15 o                         
  -6  12   4          8.20         10.55         6.46 o                         
  -4  12   4         62.48         36.60         7.67 o                         
  -2  12   4       8386.28       8143.32        72.13 o                         
   0  12   4        167.36        149.40         8.78 o                         
   2  12   4        470.93        443.65        13.97 o                         
   4  12   4       3468.60       3347.86        51.15 o                         
   6  12   4         13.78          4.27         9.26 o                         
   8  12   4        125.48        156.79        16.07 o                         
  10  12   4       1612.73       1544.58        37.63 o                         
 -13  13   4       1456.90       1536.40        38.70 o                         
 -11  13   4       4438.55       4465.57        65.65 o                         
  -9  13   4       1778.93       1821.10        39.62 o                         
  -7  13   4         24.26         50.57         9.37 o                         
  -5  13   4      10078.66       9739.62        92.05 o                         
  -3  13   4       1644.23       1586.30        24.44 o                         
  -1  13   4       2823.52       2801.83        33.04 o                         
   1  13   4       8026.66       7964.71        73.10 o                         
   3  13   4       6788.54       6917.95        71.52 o                         
   5  13   4         18.92         30.25        11.33 o                         
   7  13   4       9658.69       9980.53       115.00 o                         
   9  13   4         77.84         66.94        13.76 o                         
 -12  14   4        123.37        140.08        16.51 o                         
 -10  14   4       1191.72       1103.85        31.50 o                         
  -8  14   4         68.50        112.59        14.07 o                         
  -6  14   4         31.79         58.84         9.85 o                         
  -4  14   4       3751.37       3934.68        48.10 o                         
  -2  14   4         88.91        113.50         8.66 o                         
   0  14   4         66.01         95.10         8.50 o                         
   2  14   4        900.24        905.16        18.74 o                         
   4  14   4         25.38         17.11        10.80 o                         
   6  14   4        140.25        146.29        15.53 o                         
   8  14   4        243.90        210.11        17.83 o                         
 -11  15   4        880.93        740.60        40.15 o                         
  -9  15   4         79.11         81.13        15.61 o                         
  -7  15   4        644.19        599.78        24.92 o                         
  -5  15   4      16345.88      16372.09       153.52 o                         
  -3  15   4       2855.54       3013.17        38.37 o                         
  -1  15   4       8381.45       8402.65        76.95 o                         
   1  15   4       2211.02       2225.84        30.26 o                         
   3  15   4        114.24        130.51        12.96 o                         
   5  15   4       1194.19       1338.76        34.95 o                         
   7  15   4        723.81        779.59        29.54 o                         
 -10  16   4         45.20         46.64        14.88 o                         
  -8  16   4        949.76        988.97        34.14 o                         
  -6  16   4       1093.74       1203.90        37.71 o                         
  -4  16   4          6.55         12.81         8.49 o                         
  -2  16   4       9095.37       8644.32        75.95 o                         
   0  16   4       7520.16       7616.01        69.52 o                         
   2  16   4       1344.25       1477.36        32.20 o                         
   4  16   4       2782.95       2807.83        46.36 o                         
   6  16   4        581.27        680.39        28.35 o                         
  -9  17   4        147.99        193.80        20.44 o                         
  -7  17   4        357.74        306.08        20.37 o                         
  -5  17   4        496.85        501.36        26.59 o                         
  -3  17   4         78.57         52.21         9.27 o                         
  -1  17   4        184.88        187.46        12.16 o                         
   1  17   4          1.01          6.34         8.27 o                         
   3  17   4        124.56        140.94        14.48 o                         
   5  17   4        726.57        886.02        34.84 o                         
  -8  18   4         52.79         86.68        18.88 o                         
  -6  18   4       4352.12       4493.92        68.26 o                         
  -4  18   4      10117.67      10107.53       128.25 o                         
  -2  18   4       2312.94       2569.28        39.70 o                         
   0  18   4       1588.87       1719.69        29.75 o                         
   2  18   4       4121.96       4166.57        64.35 o                         
   4  18   4         27.10         31.03        13.47 o                         
  -5  19   4        365.77        408.86        23.27 o                         
  -3  19   4       2746.83       2680.84        43.96 o                         
  -1  19   4        154.46        231.85        16.20 o                         
   1  19   4       1194.05       1165.77        34.27 o                         
   3  19   4       3155.00       3268.31        57.88 o                         
  -4  20   4       1273.50       1331.71        44.65 o                         
  -2  20   4       2088.69       2184.88        40.61 o                         
   0  20   4         67.09         71.69        17.81 o                         
 -16   0   5       1372.45       1462.55        66.05 o                         
 -14   0   5       8442.81       8446.31       175.30 o                         
 -12   0   5       7385.53       7322.89       124.77 o                         
 -10   0   5        317.43        296.71        36.21 o                         
  -8   0   5       2741.45       2765.44        54.36 o                         
  -6   0   5      42099.82      41639.56       520.93 o                         
  -4   0   5      30792.12      31324.26       278.93 o                         
  -2   0   5       8554.93       9127.60       112.42 o                         
   0   0   5      14824.16      15016.80       154.96 o                         
   2   0   5        259.60        280.21        13.43 o                         
   4   0   5       9804.22       9814.33       110.52 o                         
   6   0   5      40637.07      40141.49       444.00 o                         
   8   0   5         81.86         69.44        12.94 o                         
  10   0   5       4736.67       4656.40       248.14 o                         
  12   0   5       8357.41       8298.95       183.29 o                         
 -15   1   5        601.01        643.29        33.48 o                         
 -13   1   5        404.13        408.43        20.87 o                         
 -11   1   5          3.47          7.82         6.74 o                         
  -9   1   5        831.16        853.39        24.70 o                         
  -7   1   5       2950.81       3111.22        40.58 o                         
  -5   1   5        315.70        326.14         8.93 o                         
  -3   1   5        869.27        879.42        12.03 o                         
  -1   1   5        612.99        706.28        11.96 o                         
   1   1   5       1117.81       1004.88        16.89 o                         
   3   1   5        229.38        264.14         9.64 o                         
   5   1   5        632.10        662.55        23.55 o                         
   7   1   5        885.60        960.83        22.65 o                         
   9   1   5          7.90         11.51        11.11 o                         
  11   1   5         93.00         96.51        18.54 o                         
 -16   2   5        389.64        404.28        25.60 o                         
 -14   2   5        347.29        364.14        22.03 o                         
 -12   2   5       1212.17       1305.94        28.62 o                         
 -10   2   5       8812.30       9127.02       115.44 o                         
  -8   2   5       2597.58       2506.04        40.08 o                         
  -6   2   5       2295.17       2345.62        27.31 o                         
  -4   2   5       3457.71       3538.83        33.19 o                         
  -2   2   5         17.71         44.02         8.57 o                         
   0   2   5        148.08        186.37         6.83 o                         
   2   2   5      14741.80      14747.88       116.34 o                         
   4   2   5        599.26        756.02        15.44 o                         
   6   2   5       3237.01       3280.90        45.72 o                         
   8   2   5        182.50        165.17        13.91 o                         
  10   2   5        116.91        152.60        17.90 o                         
  12   2   5         27.05         18.16        16.03 o                         
 -15   3   5        982.76       1079.42        50.38 o                         
 -13   3   5        336.88        318.23        18.93 o                         
 -11   3   5       1942.91       1995.15        34.83 o                         
  -9   3   5      19129.31      18796.92       179.39 o                         
  -7   3   5       1915.30       1898.66        24.27 o                         
  -5   3   5        569.28        580.72        12.04 o                         
  -3   3   5       8065.61       8064.08        67.01 o                         
  -1   3   5        535.56        510.42        10.66 o                         
   1   3   5       7094.91       7153.51        57.18 o                         
   3   3   5      35570.97      35220.13       259.23 o                         
   5   3   5       1551.08       1569.86        25.78 o                         
   7   3   5        943.76        984.17        26.48 o                         
   9   3   5       4183.86       4234.02        61.83 o                         
  11   3   5        414.00        459.63        29.59 o                         
 -14   4   5        459.28        494.37        24.79 o                         
 -12   4   5       2510.08       2598.96        42.12 o                         
 -10   4   5        703.70        679.19        19.93 o                         
  -8   4   5       1771.97       1713.04        25.80 o                         
  -6   4   5        325.99        328.24        12.32 o                         
  -4   4   5       1310.83       1275.02        18.90 o                         
  -2   4   5       3126.81       3094.10        30.54 o                         
   0   4   5          2.57          8.06         3.75 o                         
   2   4   5       5058.98       4986.20        44.34 o                         
   4   4   5       2259.58       2152.87        29.29 o                         
   6   4   5         38.01         47.60         8.41 o                         
   8   4   5       1479.57       1566.12        34.57 o                         
  10   4   5        111.02        111.51        16.90 o                         
 -15   5   5         42.94         66.12        15.63 o                         
 -13   5   5      12355.90      12349.89       121.98 o                         
 -11   5   5        109.10        131.70        11.78 o                         
  -9   5   5       3915.09       3786.82        61.32 o                         
  -7   5   5      14183.29      14297.68       119.32 o                         
  -5   5   5       7246.34       7246.43        58.84 o                         
  -3   5   5       1556.94       1637.86        19.76 o                         
  -1   5   5        419.33        489.65        15.52 o                         
   1   5   5        557.34        568.85        14.46 o                         
   3   5   5         37.70         47.27         7.28 o                         
   5   5   5      11720.08      11697.54       123.39 o                         
   7   5   5       6538.49       6559.29        81.03 o                         
   9   5   5       1007.48       1131.33        31.45 o                         
  11   5   5       2282.38       2386.30        58.06 o                         
 -14   6   5         14.64         29.64        10.32 o                         
 -12   6   5         32.18         36.85         9.78 o                         
 -10   6   5        173.42        182.22        12.56 o                         
  -8   6   5        447.69        452.37        12.93 o                         
  -6   6   5       4527.18       4614.28        64.58 o                         
  -4   6   5         47.48         64.33         5.24 o                         
  -2   6   5          4.63          7.74         4.19 o                         
   0   6   5       3411.04       3554.63        36.71 o                         
   2   6   5       6152.36       5940.86        59.81 o                         
   4   6   5         39.38         36.70         7.02 o                         
   6   6   5       2984.64       3008.42        47.78 o                         
   8   6   5        872.31        961.27        28.75 o                         
  10   6   5        747.00        726.77        31.39 o                         
 -15   7   5        168.64        191.62        19.41 o                         
 -13   7   5         21.25         56.85        10.81 o                         
 -11   7   5         35.66         23.67         8.52 o                         
  -9   7   5       4001.25       4226.14        47.73 o                         
  -7   7   5         34.53         45.39         7.59 o                         
  -5   7   5       3815.01       3758.84        45.90 o                         
  -3   7   5       1676.31       1787.00        21.76 o                         
  -1   7   5       4387.11       4252.74        42.46 o                         
   1   7   5        135.19        125.54         7.88 o                         
   3   7   5      14000.40      14006.88       124.11 o                         
   5   7   5       3117.59       3074.09        47.93 o                         
   7   7   5         31.69         60.96        11.12 o                         
   9   7   5        623.66        617.26        34.62 o                         
  11   7   5        862.32        923.72        36.55 o                         
 -14   8   5       2446.20       2615.44        44.64 o                         
 -12   8   5         55.72         42.61        10.11 o                         
 -10   8   5      20844.64      20230.64       160.82 o                         
  -8   8   5      10299.72       9853.69        85.30 o                         
  -6   8   5         55.83         67.11         7.51 o                         
  -4   8   5      10927.59      10771.04        95.05 o                         
  -2   8   5       2450.09       2378.75        33.36 o                         
   0   8   5       3656.59       3676.57        39.95 o                         
   2   8   5      31586.22      31319.95       249.40 o                         
   4   8   5       5367.09       5108.80        61.27 o                         
   6   8   5        225.28        237.63        16.10 o                         
   8   8   5       3934.99       4092.02        62.16 o                         
  10   8   5       2051.04       1929.46        43.08 o                         
 -13   9   5        134.44         52.29        11.56 o                         
 -11   9   5        182.95        174.22        13.45 o                         
  -9   9   5        111.42        165.75        11.02 o                         
  -7   9   5        417.32        357.88        13.18 o                         
  -5   9   5       1501.05       1458.10        22.53 o                         
  -3   9   5         18.77         12.27         5.55 o                         
  -1   9   5        487.57        436.96        15.40 o                         
   1   9   5        158.68        181.79        12.65 o                         
   3   9   5         74.19        110.07         8.55 o                         
   5   9   5        477.74        430.03        17.13 o                         
   7   9   5        707.90        634.01        24.11 o                         
   9   9   5         42.31         50.44        12.09 o                         
 -14  10   5       3036.32       3110.60        54.59 o                         
 -12  10   5       1788.94       1820.08        42.16 o                         
 -10  10   5       1987.98       2164.14        39.71 o                         
  -8  10   5         30.46         47.65         8.00 o                         
  -6  10   5      15238.77      15754.98       136.44 o                         
  -4  10   5       5909.27       5502.99        67.34 o                         
  -2  10   5        318.93        275.89        13.27 o                         
   0  10   5       3565.70       3617.73        43.37 o                         
   2  10   5       1368.34       1416.13        25.03 o                         
   4  10   5       1193.16       1119.64        26.40 o                         
   6  10   5      16895.25      17140.50       151.79 o                         
   8  10   5        325.01        381.12        19.44 o                         
  10  10   5        806.96        672.76        28.73 o                         
 -13  11   5       3566.44       3410.74        56.80 o                         
 -11  11   5       1530.03       1656.79        51.00 o                         
  -9  11   5        202.29        224.98        15.64 o                         
  -7  11   5      11733.51      11003.73       117.93 o                         
  -5  11   5       2570.94       2435.22        37.29 o                         
  -3  11   5        363.82        397.38        16.37 o                         
  -1  11   5       8466.17       8362.66        85.75 o                         
   1  11   5         35.98         41.61         7.67 o                         
   3  11   5        381.06        373.98        16.85 o                         
   5  11   5       8430.01       8407.67       107.94 o                         
   7  11   5       3575.16       3362.63        57.48 o                         
   9  11   5       1010.04       1008.57        31.85 o                         
 -12  12   5       2024.83       2198.65        44.85 o                         
 -10  12   5        500.40        456.45        22.80 o                         
  -8  12   5        243.28        205.86        17.76 o                         
  -6  12   5       4133.81       3931.31        55.88 o                         
  -4  12   5          0.61         15.52         7.41 o                         
  -2  12   5       2340.02       2327.35        39.46 o                         
   0  12   5       2341.08       2299.30        34.25 o                         
   2  12   5        529.24        536.52        18.39 o                         
   4  12   5        203.54        263.58        18.12 o                         
   6  12   5       3598.00       3582.88        64.11 o                         
   8  12   5       1064.65       1126.18        33.99 o                         
 -11  13   5       1204.89       1197.09        38.25 o                         
  -9  13   5      12340.98      12327.81       135.68 o                         
  -7  13   5        485.44        339.05        21.59 o                         
  -5  13   5        750.22        789.64        24.63 o                         
  -3  13   5       3308.46       3328.18        46.90 o                         
  -1  13   5        540.26        647.93        20.83 o                         
   1  13   5       2879.14       2716.36        39.00 o                         
   3  13   5      18842.06      18460.04       187.51 o                         
   5  13   5       1958.07       1948.98        41.53 o                         
   7  13   5        118.53        121.66        17.90 o                         
 -10  14   5        589.02        592.24        28.51 o                         
  -8  14   5         88.66         96.85        13.56 o                         
  -6  14   5        277.80        346.31        17.59 o                         
  -4  14   5        540.03        473.04        20.09 o                         
  -2  14   5        357.18        344.91        17.21 o                         
   0  14   5        141.48        126.51        14.21 o                         
   2  14   5        346.76        387.89        24.19 o                         
   4  14   5        248.16        289.86        19.36 o                         
   6  14   5        114.76         89.28        15.10 o                         
  -9  15   5       4358.54       4410.11        67.96 o                         
  -7  15   5       2924.99       3128.81        55.95 o                         
  -5  15   5        287.94        320.50        17.78 o                         
  -3  15   5        142.80        207.76        13.56 o                         
  -1  15   5         70.80         79.14        11.61 o                         
   1  15   5       1633.48       1670.37        31.44 o                         
   3  15   5        902.42       1064.95        32.47 o                         
   5  15   5       1624.46       1775.40        41.85 o                         
  -8  16   5        129.77         99.55        15.35 o                         
  -6  16   5      11005.37      10676.97       122.37 o                         
  -4  16   5        704.86        628.45        23.31 o                         
  -2  16   5       1049.37       1094.42        26.02 o                         
   0  16   5       6929.55       6685.75        78.01 o                         
   2  16   5       1550.23       1583.31        38.87 o                         
   4  16   5       1735.28       1663.48        41.11 o                         
  -7  17   5          9.86         12.05        12.52 o                         
  -5  17   5       1269.54       1362.22        35.59 o                         
  -3  17   5        260.79        219.85        14.78 o                         
  -1  17   5       1201.73       1222.82        29.78 o                         
   1  17   5        101.73        103.66        14.93 o                         
   3  17   5       2912.56       2776.54        53.11 o                         
  -6  18   5        136.69        191.17        18.12 o                         
  -4  18   5       2724.91       2779.81        46.78 o                         
  -2  18   5        210.73        214.78        16.14 o                         
   0  18   5        629.15        460.85        22.53 o                         
   2  18   5      10126.37      10237.20       122.80 o                         
  -3  19   5       2701.92       2561.05        48.61 o                         
  -1  19   5         14.00         36.85        16.95 o                         
 -14   0   6        678.34        749.96        38.41 o                         
 -12   0   6        205.19        294.12        24.03 o                         
 -10   0   6      11215.51      11559.88       207.90 o                         
  -8   0   6        133.93        145.35        37.17 o                         
  -6   0   6      15782.04      16264.36       220.85 o                         
  -4   0   6       8664.74       8700.39       106.89 o                         
  -2   0   6      14393.59      14006.25       227.01 o                         
   0   0   6      39984.28      39516.50       386.63 o                         
   2   0   6       6348.64       6432.50       105.25 o                         
   4   0   6       2222.78       2083.12        40.47 o                         
   6   0   6      33523.73      34757.55       455.89 o                         
   8   0   6         20.98         33.96        21.61 o                         
  10   0   6       1757.45       1958.91        79.67 o                         
 -15   1   6       1409.71       1432.08        45.66 o                         
 -13   1   6          2.37          2.42        10.49 o                         
 -11   1   6         84.07        101.18        12.08 o                         
  -9   1   6       1915.58       1769.09        31.58 o                         
  -7   1   6        784.30        756.16        19.15 o                         
  -5   1   6        350.27        403.34        13.25 o                         
  -3   1   6        771.35        649.31        11.52 o                         
  -1   1   6       1094.85       1041.96        16.04 o                         
   1   1   6         75.27        118.69        10.66 o                         
   3   1   6         67.99         83.83         7.60 o                         
   5   1   6         83.45        101.70        10.19 o                         
   7   1   6        573.87        580.35        24.64 o                         
   9   1   6        495.70        481.24        30.42 o                         
 -14   2   6      10301.77      10302.69       143.44 o                         
 -12   2   6         18.04         48.80        10.21 o                         
 -10   2   6        836.73        788.29        26.25 o                         
  -8   2   6       2145.14       2119.99        34.12 o                         
  -6   2   6       5586.27       5186.97        56.23 o                         
  -4   2   6       3211.11       3311.51        36.72 o                         
  -2   2   6      23949.52      24133.72       171.60 o                         
   0   2   6        722.31        872.58        14.93 o                         
   2   2   6         23.56         48.63         6.60 o                         
   4   2   6       1300.34       1285.09        27.66 o                         
   6   2   6       1117.39       1170.06        28.00 o                         
   8   2   6        964.18       1088.91        38.32 o                         
  10   2   6       8778.30       8661.56       135.06 o                         
 -15   3   6       1971.57       1957.01        62.11 o                         
 -13   3   6       9337.20       9347.99       106.56 o                         
 -11   3   6        109.21        120.03        12.07 o                         
  -9   3   6       4998.26       5080.89        69.43 o                         
  -7   3   6       1182.25       1232.85        22.67 o                         
  -5   3   6       8177.91       7623.80        69.88 o                         
  -3   3   6      38537.50      38291.04       373.67 o                         
  -1   3   6       9437.75       9711.97        73.45 o                         
   1   3   6       4872.24       4436.06        48.38 o                         
   3   3   6       9744.42       9735.52        84.81 o                         
   5   3   6        706.15        677.50        20.92 o                         
   7   3   6         45.50         70.15        12.41 o                         
   9   3   6      17569.28      17572.01       228.44 o                         
 -14   4   6        250.18        280.48        22.93 o                         
 -12   4   6       1111.46       1083.82        27.98 o                         
 -10   4   6         77.57         94.69         9.96 o                         
  -8   4   6       5307.23       5079.96        68.86 o                         
  -6   4   6        286.93        270.92        11.23 o                         
  -4   4   6          2.11          4.01         4.05 o                         
  -2   4   6       6444.95       6230.78        56.38 o                         
   0   4   6          4.80         10.29         4.13 o                         
   2   4   6        852.72        819.01        17.80 o                         
   4   4   6       1163.67       1174.02        23.52 o                         
   6   4   6         26.21         26.94         9.26 o                         
   8   4   6       3038.16       3069.44        53.05 o                         
  10   4   6        391.87        437.96        30.69 o                         
 -13   5   6         14.05         41.09        12.67 o                         
 -11   5   6       8096.86       8300.04        94.77 o                         
  -9   5   6       3337.04       3321.36        44.58 o                         
  -7   5   6       7265.31       7319.51        75.07 o                         
  -5   5   6      18660.41      18761.01       190.27 o                         
  -3   5   6        522.47        527.33        15.59 o                         
  -1   5   6        123.08        206.77        10.25 o                         
   1   5   6      24884.71      24375.46       187.45 o                         
   3   5   6        111.77        107.05        10.57 o                         
   5   5   6       2390.50       2521.44        44.63 o                         
   7   5   6      19331.37      19393.55       197.00 o                         
   9   5   6       2768.20       2932.35        54.06 o                         
 -14   6   6         85.03         90.02        13.16 o                         
 -12   6   6        682.08        602.22        26.20 o                         
 -10   6   6        730.20        791.14        22.08 o                         
  -8   6   6       1648.79       1510.16        25.49 o                         
  -6   6   6       6908.98       6832.68        67.81 o                         
  -4   6   6       1449.24       1643.27        36.22 o                         
  -2   6   6       3901.14       3631.51        41.26 o                         
   0   6   6       5868.44       5730.83        58.82 o                         
   2   6   6        289.29        339.73        14.47 o                         
   4   6   6         21.59         24.33         9.40 o                         
   6   6   6       3939.29       3888.26        59.49 o                         
   8   6   6        685.19        711.77        28.23 o                         
  10   6   6        549.81        559.71        36.45 o                         
 -13   7   6       1735.50       1942.10        45.28 o                         
 -11   7   6       2950.77       2973.44        44.90 o                         
  -9   7   6         29.53         25.11         7.08 o                         
  -7   7   6        118.79         98.80         8.07 o                         
  -5   7   6      13210.39      12689.59       121.90 o                         
  -3   7   6       6305.41       6124.08        66.46 o                         
  -1   7   6        664.57        744.94        17.19 o                         
   1   7   6       6352.48       6024.89        67.03 o                         
   3   7   6        204.67        195.40        12.32 o                         
   5   7   6       3584.52       3682.57        57.31 o                         
   7   7   6        336.29        331.14        20.12 o                         
   9   7   6       3939.65       4007.22        65.22 o                         
 -14   8   6      13521.97      13267.55       135.48 o                         
 -12   8   6        746.22        662.62        25.57 o                         
 -10   8   6       2173.41       2375.87        44.39 o                         
  -8   8   6       4079.54       4228.36        46.59 o                         
  -6   8   6       2737.43       2840.29        40.29 o                         
  -4   8   6       6379.66       6483.12        70.65 o                         
  -2   8   6      36753.54      35286.43       298.54 o                         
   0   8   6       1386.20       1318.22        25.54 o                         
   2   8   6        750.63        827.60        23.31 o                         
   4   8   6       5874.67       6120.56        73.06 o                         
   6   8   6        503.12        545.99        23.03 o                         
   8   8   6       3231.38       3174.53        52.20 o                         
 -13   9   6         73.61         85.96        13.77 o                         
 -11   9   6         57.79         72.92        12.17 o                         
  -9   9   6          4.20         18.63         9.37 o                         
  -7   9   6         50.68         96.15        10.34 o                         
  -5   9   6        134.16        116.33        11.93 o                         
  -3   9   6        768.28        739.48        20.14 o                         
  -1   9   6        349.94        283.74        15.17 o                         
   1   9   6        523.77        499.32        23.23 o                         
   3   9   6        736.64        690.64        34.43 o                         
   5   9   6        271.19        312.64        21.63 o                         
   7   9   6          8.05         22.94        11.71 o                         
 -12  10   6         89.83        122.31        20.35 o                         
 -10  10   6       4728.13       4987.87        76.19 o                         
  -8  10   6        688.69        753.65        22.15 o                         
  -6  10   6       4344.76       4186.11        53.93 o                         
  -4  10   6       2576.57       2699.39        40.30 o                         
  -2  10   6      10628.99      10465.96       104.38 o                         
   0  10   6      11937.76      11737.99       107.79 o                         
   2  10   6       1685.47       1680.25        35.80 o                         
   4  10   6       2033.60       1987.57        46.36 o                         
   6  10   6      12817.19      12702.82       155.73 o                         
   8  10   6        253.05        288.23        23.00 o                         
 -11  11   6       2695.79       2594.29        62.30 o                         
  -9  11   6        422.90        516.23        29.76 o                         
  -7  11   6       4336.33       4632.29        63.92 o                         
  -5  11   6       5230.77       5142.94        67.26 o                         
  -3  11   6        276.84        364.32        17.11 o                         
  -1  11   6         57.95         61.60         9.31 o                         
   1  11   6       2260.50       2262.72        38.11 o                         
   3  11   6        529.11        549.58        25.85 o                         
   5  11   6        914.78        887.03        33.35 o                         
   7  11   6       4023.03       4308.10        75.35 o                         
 -12  12   6        391.77        369.08        24.15 o                         
 -10  12   6        113.13         89.10        13.99 o                         
  -8  12   6         17.50         50.91        12.70 o                         
  -6  12   6       3576.85       3607.56        54.79 o                         
  -4  12   6          7.07         17.17         8.58 o                         
  -2  12   6       1385.96       1444.84        32.12 o                         
   0  12   6        121.13        119.95        12.49 o                         
   2  12   6        805.44        818.59        27.55 o                         
   4  12   6        747.79        776.91        33.71 o                         
   6  12   6        609.70        661.24        31.89 o                         
 -11  13   6        106.80        112.35        17.07 o                         
  -9  13   6       3566.79       3660.09        60.38 o                         
  -7  13   6       1527.67       1599.65        36.68 o                         
  -5  13   6       2406.69       2642.49        55.08 o                         
  -3  13   6      23751.75      23585.06       212.66 o                         
  -1  13   6       8833.34       8727.39        93.40 o                         
   1  13   6       1804.66       1938.25        41.47 o                         
   3  13   6       6515.29       6561.19        96.64 o                         
   5  13   6         71.85        113.55        17.55 o                         
 -10  14   6        237.40        188.15        20.57 o                         
  -8  14   6        179.85        200.76        17.97 o                         
  -6  14   6        771.35        770.05        27.46 o                         
  -4  14   6        763.87        825.35        26.98 o                         
  -2  14   6          4.64          4.22         8.89 o                         
   0  14   6         19.37         33.56        10.51 o                         
   2  14   6          1.63          6.27        12.75 o                         
   4  14   6          3.75         21.34        13.49 o                         
  -9  15   6         24.55          6.14        12.08 o                         
  -7  15   6         99.06         78.79        16.03 o                         
  -5  15   6       1272.67       1334.64        40.41 o                         
  -3  15   6       1460.19       1440.76        32.83 o                         
  -1  15   6       1293.43       1259.60        33.32 o                         
   1  15   6       1974.43       2032.60        46.22 o                         
   3  15   6        485.58        550.04        35.24 o                         
  -8  16   6          4.51          9.59        12.45 o                         
  -6  16   6      10566.55      10758.38       125.27 o                         
  -4  16   6       3481.41       3385.54        51.90 o                         
  -2  16   6        356.37        470.53        21.47 o                         
   0  16   6       8270.94       8507.99       103.42 o                         
   2  16   6       2412.71       2323.62        56.91 o                         
  -5  17   6       2377.81       2397.74        48.37 o                         
  -3  17   6        454.89        488.93        22.37 o                         
  -1  17   6         70.40         66.45        13.84 o                         
   1  17   6        652.71        653.21        36.39 o                         
 -14   0   7          4.30         -4.21        15.61 o                         
 -12   0   7         62.88        101.63        22.71 o                         
 -10   0   7      34391.52      34768.82       453.73 o                         
  -8   0   7       1365.60       1379.57        40.28 o                         
  -6   0   7        604.86        629.46        26.76 o                         
  -4   0   7      15750.95      14927.37       179.89 o                         
  -2   0   7       8298.51       7908.43        85.52 o                         
   0   0   7       4230.03       4052.61        68.41 o                         
   2   0   7      24650.57      24216.61       283.73 o                         
   4   0   7         86.34         86.62        13.71 o                         
   6   0   7         15.95         34.57        15.23 o                         
   8   0   7        205.70        217.98        35.44 o                         
 -13   1   7       1569.18       1636.02        37.52 o                         
 -11   1   7         81.70         75.03        13.65 o                         
  -9   1   7        164.64        151.50        14.74 o                         
  -7   1   7        542.79        500.60        21.59 o                         
  -5   1   7       1511.25       1510.62        26.21 o                         
  -3   1   7         66.23         88.73         7.24 o                         
  -1   1   7       1084.17       1056.92        22.53 o                         
   1   1   7         22.22         35.47         7.66 o                         
   3   1   7         90.84        109.93        10.17 o                         
   5   1   7       3997.01       4119.67        61.19 o                         
   7   1   7         35.46         29.10        13.32 o                         
   9   1   7         31.22         19.60        16.02 o                         
 -14   2   7       5143.52       5222.43        80.37 o                         
 -12   2   7         94.24         82.58        12.15 o                         
 -10   2   7       2730.25       2735.86        48.99 o                         
  -8   2   7       2812.58       2795.48        42.70 o                         
  -6   2   7       5183.20       4927.92        56.38 o                         
  -4   2   7         15.05         24.42         6.25 o                         
  -2   2   7       1286.62       1258.21        19.21 o                         
   0   2   7        525.78        494.26        20.22 o                         
   2   2   7       1914.73       1903.70        32.77 o                         
   4   2   7       6083.36       6213.80        79.44 o                         
   6   2   7       5943.29       5982.06        79.28 o                         
   8   2   7        660.72        753.02        38.89 o                         
 -13   3   7      10526.63      10866.50       122.56 o                         
 -11   3   7       1895.51       1937.84        37.93 o                         
  -9   3   7        176.58        216.39        16.33 o                         
  -7   3   7      28127.51      27474.16       236.59 o                         
  -5   3   7        792.01        834.91        19.34 o                         
  -3   3   7       1938.33       1994.01        27.28 o                         
  -1   3   7       7356.48       7240.59        77.57 o                         
   1   3   7       2588.61       2448.03        35.75 o                         
   3   3   7        856.09        834.16        21.25 o                         
   5   3   7      10073.55      10138.67       115.41 o                         
   7   3   7        851.51        794.75        34.60 o                         
 -14   4   7        126.71        163.23        24.22 o                         
 -12   4   7        431.28        497.58        22.96 o                         
 -10   4   7       1216.49       1302.21        35.87 o                         
  -8   4   7        392.06        441.47        25.96 o                         
  -6   4   7        992.85        966.56        21.46 o                         
  -4   4   7        362.81        370.65        12.94 o                         
  -2   4   7       2023.84       2031.32        27.07 o                         
   0   4   7        349.98        357.41        16.32 o                         
   2   4   7          1.11         31.75        15.43 o                         
   4   4   7        578.03        614.27        25.94 o                         
   6   4   7          3.58          8.79        11.87 o                         
   8   4   7        363.18        412.05        26.45 o                         
 -13   5   7        366.59        465.09        22.94 o                         
 -11   5   7      14883.77      14902.07       144.36 o                         
  -9   5   7      12851.34      12740.81       123.93 o                         
  -7   5   7        638.89        672.83        20.94 o                         
  -5   5   7      11666.53      11203.86       116.87 o                         
  -3   5   7       4615.51       4554.18        46.92 o                         
  -1   5   7        563.10        544.74        18.05 o                         
   1   5   7      24646.12      23962.72       212.54 o                         
   3   5   7      10923.85      10904.15       122.31 o                         
   5   5   7        653.85        701.81        27.36 o                         
   7   5   7       2405.97       2435.74        53.86 o                         
 -12   6   7         17.43         10.69        10.27 o                         
 -10   6   7      10241.65      10153.48       105.30 o                         
  -8   6   7         77.79         66.21        10.32 o                         
  -6   6   7        641.39        640.81        25.19 o                         
  -4   6   7       1804.10       1726.41        31.76 o                         
  -2   6   7        295.34        319.16        13.00 o                         
   0   6   7       1625.26       1565.48        29.86 o                         
   2   6   7       6701.30       6518.75        74.51 o                         
   4   6   7         25.25         43.59        10.60 o                         
   6   6   7          9.07         17.29        12.07 o                         
   8   6   7        958.28        988.34        39.77 o                         
 -13   7   7       1238.92       1089.75        35.32 o                         
 -11   7   7       4278.18       4419.64        65.23 o                         
  -9   7   7       1699.25       1569.03        31.75 o                         
  -7   7   7       3708.23       3689.89        53.37 o                         
  -5   7   7        364.63        398.77        16.60 o                         
  -3   7   7          5.15         11.27         5.92 o                         
  -1   7   7         43.02         50.73         9.73 o                         
   1   7   7       6762.18       6892.50        91.80 o                         
   3   7   7         40.06         27.70        10.71 o                         
   5   7   7        861.98        920.83        30.33 o                         
   7   7   7        177.88        257.15        20.93 o                         
 -12   8   7        904.47       1008.07        50.49 o                         
 -10   8   7       2637.89       2944.17        50.79 o                         
  -8   8   7       6224.54       5980.34        70.80 o                         
  -6   8   7      10064.96      10055.06       102.62 o                         
  -4   8   7          5.33         10.46         6.68 o                         
  -2   8   7       3799.52       3725.34        45.19 o                         
   0   8   7       1935.73       1938.86        41.22 o                         
   2   8   7       1531.74       1648.91        40.99 o                         
   4   8   7       8570.45       8532.48       114.34 o                         
   6   8   7       8279.17       8430.76       116.05 o                         
 -11   9   7        154.75        162.92        16.19 o                         
  -9   9   7        274.49        240.22        15.95 o                         
  -7   9   7        155.87        111.28        11.74 o                         
  -5   9   7        882.89        900.78        21.77 o                         
  -3   9   7        486.20        508.67        19.95 o                         
  -1   9   7          7.58          9.55         9.02 o                         
   1   9   7        347.28        414.23        32.58 o                         
   3   9   7        186.27        204.22        20.91 o                         
   5   9   7        144.21        184.22        19.45 o                         
   7   9   7          3.51          4.39        13.14 o                         
 -10  10   7      15051.39      14681.26       158.42 o                         
  -8  10   7       1729.55       1795.68        35.29 o                         
  -6  10   7        885.20        826.57        22.25 o                         
  -4  10   7       4442.80       4133.48        58.94 o                         
  -2  10   7       7586.92       7772.42        85.83 o                         
   0  10   7       1926.94       1868.85        41.82 o                         
   2  10   7       9912.47       9860.51       127.75 o                         
   4  10   7        656.51        724.17        31.62 o                         
   6  10   7         12.83         45.51        14.87 o                         
 -11  11   7       3016.85       3317.76        64.35 o                         
  -9  11   7       4186.59       4369.62        73.05 o                         
  -7  11   7          5.42         48.01        11.19 o                         
  -5  11   7         52.02         56.83        10.89 o                         
  -3  11   7       1765.76       1911.37        35.67 o                         
  -1  11   7        120.89        147.32        14.16 o                         
   1  11   7       3156.93       3069.48        57.82 o                         
   3  11   7       3666.70       3699.43        68.03 o                         
   5  11   7       2636.03       2804.95        70.36 o                         
 -10  12   7        578.30        672.55        46.31 o                         
  -8  12   7          1.18         10.81        11.91 o                         
  -6  12   7         47.26         59.82        12.46 o                         
  -4  12   7         64.94         34.28        10.69 o                         
  -2  12   7        275.24        278.87        18.57 o                         
   0  12   7        236.21        242.97        17.61 o                         
   2  12   7        815.58        905.25        45.59 o                         
   4  12   7        725.83        713.75        34.18 o                         
  -9  13   7          5.28          8.70        12.35 o                         
  -7  13   7      22746.78      22543.86       248.48 o                         
  -5  13   7        888.79        824.74        28.50 o                         
  -3  13   7       2598.17       2475.93        45.81 o                         
  -1  13   7       7202.45       7218.96        92.14 o                         
   1  13   7        982.14       1094.11        40.69 o                         
   3  13   7       1852.01       1723.24        53.72 o                         
  -8  14   7         47.72         37.23        16.25 o                         
  -6  14   7        480.85        487.10        24.53 o                         
  -4  14   7         15.92         31.35        11.58 o                         
  -2  14   7         52.77         52.79        12.55 o                         
   0  14   7       1740.14       1635.78        43.96 o                         
   2  14   7        262.17        266.38        22.78 o                         
  -5  15   7        434.02        479.59        24.54 o                         
  -3  15   7          4.39         12.17        11.23 o                         
  -1  15   7       1432.97       1625.14        57.45 o                         
   1  15   7       3717.27       3795.74        91.51 o                         
  -2  16   7         13.92          8.34        15.32 o                         
 -12   0   8         19.32          1.51        32.67 o                         
 -10   0   8       9578.59       9458.80       151.87 o                         
  -8   0   8        304.23        328.75        24.78 o                         
  -6   0   8        721.28        647.73        29.08 o                         
  -4   0   8      11084.38      10715.44       166.15 o                         
  -2   0   8       9529.64       9271.01       148.39 o                         
   0   0   8       2801.60       3003.30        61.78 o                         
   2   0   8        191.90        196.95        19.00 o                         
   4   0   8         59.34        111.74        20.93 o                         
   6   0   8        301.13        310.82        30.90 o                         
 -13   1   8        202.17        139.52        15.55 o                         
 -11   1   8        975.98       1001.93        35.88 o                         
  -9   1   8        890.91        869.86        25.47 o                         
  -7   1   8        312.29        327.26        21.72 o                         
  -5   1   8        951.24        918.19        22.33 o                         
  -3   1   8       2218.41       2213.75        40.27 o                         
  -1   1   8        212.49        204.24        13.44 o                         
   1   1   8       1926.98       1958.15        33.80 o                         
   3   1   8        212.52        223.53        14.50 o                         
   5   1   8       2564.59       2550.43        49.26 o                         
 -12   2   8        183.74        246.07        18.38 o                         
 -10   2   8        996.42        930.49        30.01 o                         
  -8   2   8          6.60         14.25         7.77 o                         
  -6   2   8       3048.72       3013.37        42.64 o                         
  -4   2   8        116.47        101.89        13.05 o                         
  -2   2   8       3773.02       3735.76        61.09 o                         
   0   2   8       4913.61       4845.49        56.91 o                         
   2   2   8         54.69         47.04         9.35 o                         
   4   2   8         39.08         44.42        11.78 o                         
   6   2   8       5144.40       5308.75        86.83 o                         
 -11   3   8       3351.19       3424.65        51.94 o                         
  -9   3   8        147.64        173.27        15.82 o                         
  -7   3   8       8872.59       8790.75       108.91 o                         
  -5   3   8       3211.76       3236.59        43.90 o                         
  -3   3   8         15.00         11.49         9.36 o                         
  -1   3   8       3753.37       3661.22        50.74 o                         
   1   3   8       3241.27       3280.66        48.16 o                         
   3   3   8        861.16        942.63        34.35 o                         
   5   3   8       3816.63       3956.28       106.04 o                         
 -12   4   8        148.89        183.36        17.40 o                         
 -10   4   8        102.33         81.58        13.09 o                         
  -8   4   8        737.99        743.14        26.66 o                         
  -6   4   8        152.54        166.56        13.40 o                         
  -4   4   8        720.19        722.89        31.25 o                         
  -2   4   8        313.86        320.45        17.75 o                         
   0   4   8         24.15         30.84         9.21 o                         
   2   4   8         56.35         69.12        11.42 o                         
   4   4   8         17.05         18.69        14.41 o                         
   6   4   8         17.03         19.59        13.51 o                         
 -11   5   8        410.81        431.75        22.22 o                         
  -9   5   8       2305.45       2292.16        46.61 o                         
  -7   5   8        291.87        291.12        23.13 o                         
  -5   5   8         11.99         31.26         8.34 o                         
  -3   5   8      19305.14      18779.18       231.86 o                         
  -1   5   8       6430.75       6511.06        82.12 o                         
   1   5   8          1.53         -2.48         7.73 o                         
   3   5   8       1410.89       1369.96        38.84 o                         
   5   5   8        501.29        531.67        33.28 o                         
 -12   6   8         54.54         99.84        15.70 o                         
 -10   6   8        404.78        449.87        23.75 o                         
  -8   6   8          6.22         20.14         9.59 o                         
  -6   6   8        574.55        637.20        23.69 o                         
  -4   6   8       3587.98       3548.25        68.24 o                         
  -2   6   8        592.16        620.76        26.40 o                         
   0   6   8         33.70         26.16        10.18 o                         
   2   6   8        350.20        350.48        28.30 o                         
   4   6   8         11.16         35.77        14.74 o                         
 -11   7   8        109.03        120.14        15.47 o                         
  -9   7   8        214.79        290.11        18.96 o                         
  -7   7   8       1932.32       1983.67        38.97 o                         
  -5   7   8         37.46         50.63         9.77 o                         
  -3   7   8       1342.82       1363.94        35.92 o                         
  -1   7   8        453.97        427.74        21.54 o                         
   1   7   8        248.47        276.35        21.99 o                         
   3   7   8        203.82        216.51        22.65 o                         
   5   7   8        216.81        214.16        24.22 o                         
 -10   8   8       2664.22       2689.38        71.20 o                         
  -8   8   8        636.73        655.70        26.97 o                         
  -6   8   8       8160.16       7954.98       115.19 o                         
  -4   8   8        303.29        363.90        33.14 o                         
  -2   8   8        833.22        908.13        30.44 o                         
   0   8   8       7792.40       7590.70       103.25 o                         
   2   8   8        329.96        331.19        26.50 o                         
   4   8   8       1145.10       1221.20        46.88 o                         
  -9   9   8       2044.96       2247.97        42.03 o                         
  -7   9   8        138.58        101.22        12.51 o                         
  -5   9   8        354.86        349.65        17.66 o                         
  -3   9   8         15.02         26.52        11.44 o                         
  -1   9   8        169.09        200.24        18.12 o                         
   1   9   8       1283.58       1314.82        44.08 o                         
   3   9   8         22.36         27.78        15.55 o                         
 -10  10   8       3765.30       4022.40        65.50 o                         
  -8  10   8        139.97        167.45        14.85 o                         
  -6  10   8       2207.06       2461.17        42.37 o                         
  -4  10   8       4469.75       4693.79        77.78 o                         
  -2  10   8       3179.34       3174.06        58.86 o                         
   0  10   8        212.52        169.07        20.57 o                         
   2  10   8         60.08         57.93        17.59 o                         
  -9  11   8        894.46        793.53        38.78 o                         
  -7  11   8        176.49        217.72        17.08 o                         
  -5  11   8         67.59         55.74        11.90 o                         
  -3  11   8      11796.40      11354.13       141.60 o                         
  -1  11   8        682.66        673.02        28.12 o                         
   1  11   8          0.95          0.73        12.35 o                         
  -8  12   8        274.30        340.68        25.06 o                         
  -6  12   8         82.94         81.76        13.45 o                         
  -4  12   8        722.72        640.08        41.96 o                         
  -2  12   8       3179.69       3291.80        61.99 o                         
   0  12   8       1023.33       1034.81        37.08 o                         
  -5  13   8       2295.64       2189.13        57.78 o                         
  -3  13   8         61.72         85.42        15.27 o                         
  -1  13   8       2586.06       2647.17        60.03 o                         
 -10   0   9         76.94         36.45        23.84 o                         
  -8   0   9      10562.32      10289.18       188.78 o                         
  -6   0   9       7368.18       7309.55       159.22 o                         
  -4   0   9       2813.79       2931.51        89.23 o                         
  -2   0   9       6582.97       6406.42       118.12 o                         
   0   0   9        479.11        531.58        35.68 o                         
   2   0   9         47.22         62.58        18.44 o                         
   4   0   9      21717.22      21774.27       385.15 o                         
 -11   1   9        698.68        712.73        35.10 o                         
  -9   1   9         44.04         48.57        12.60 o                         
  -7   1   9        559.12        556.34        24.13 o                         
  -5   1   9       1470.27       1487.60        43.84 o                         
  -3   1   9        272.29        259.11        20.25 o                         
  -1   1   9         43.50         23.82        11.32 o                         
   1   1   9       1071.16       1060.86        31.18 o                         
   3   1   9        541.22        515.53        31.44 o                         
 -10   2   9       5528.92       5553.54        83.21 o                         
  -8   2   9       1464.18       1468.23        36.88 o                         
  -6   2   9        351.98        302.24        27.86 o                         
  -4   2   9        498.92        462.40        25.14 o                         
  -2   2   9       4147.41       3986.04        67.44 o                         
   0   2   9       5347.96       5143.60        80.05 o                         
   2   2   9       1331.82       1296.32        43.66 o                         
   4   2   9       2176.33       2150.11        69.85 o                         
  -9   3   9        245.28        248.33        19.35 o                         
  -7   3   9         11.61          9.11         9.66 o                         
  -5   3   9       2998.29       2812.10        61.57 o                         
  -3   3   9        225.19        206.84        20.86 o                         
  -1   3   9       1239.32       1226.09        40.48 o                         
   1   3   9      14595.49      14472.78       159.59 o                         
   3   3   9        106.94        104.64        16.52 o                         
 -10   4   9          7.45          7.72        11.37 o                         
  -8   4   9         22.44         17.20        10.95 o                         
  -6   4   9        214.08        245.34        22.13 o                         
  -4   4   9        270.97        293.18        23.98 o                         
  -2   4   9        300.79        361.50        26.04 o                         
   0   4   9        105.09        140.32        18.94 o                         
   2   4   9        551.97        631.15        35.31 o                         
  -9   5   9         40.43         81.31        14.17 o                         
  -7   5   9       8576.12       8424.81       116.95 o                         
  -5   5   9          5.23         17.71        12.98 o                         
  -3   5   9       2540.37       2479.44        69.85 o                         
  -1   5   9        738.57        707.71        34.17 o                         
   1   5   9       5834.67       6078.93       106.88 o                         
   3   5   9       8602.41       8577.07       137.40 o                         
  -8   6   9       2075.73       1956.19        44.81 o                         
  -6   6   9         94.72         85.97        17.50 o                         
  -4   6   9         71.96         72.58        16.41 o                         
  -2   6   9        295.48        263.88        23.96 o                         
   0   6   9        531.93        571.27        32.99 o                         
   2   6   9        121.00        137.55        20.93 o                         
  -9   7   9         77.35         78.11        14.04 o                         
  -7   7   9        491.95        573.06        41.55 o                         
  -5   7   9        425.57        430.77        29.74 o                         
  -3   7   9        521.32        551.58        40.02 o                         
  -1   7   9         22.54         30.79        16.41 o                         
   1   7   9       3580.37       3516.60        91.70 o                         
  -8   8   9         12.89         18.15        10.52 o                         
  -6   8   9       2502.65       2577.52        62.31 o                         
  -4   8   9       2543.59       2428.72        59.66 o                         
  -2   8   9       1304.71       1318.44        73.42 o                         
   0   8   9      12779.09      13030.60       209.03 o                         
  -7   9   9         96.79         87.10        16.71 o                         
  -5   9   9        660.42        762.59        33.95 o                         
  -3   9   9        231.71        206.92        25.78 o                         
  -1   9   9         47.50         25.39        18.90 o                         
  -4  10   9        339.69        254.28        24.57 o                         
  -2  10   9       1511.19       1548.84        48.51 o                         
  -6   0  10       7576.08       7349.84       236.66 o                         
  -4   0  10       1914.50       1963.76        77.69 o                         
  -2   0  10       2791.94       2732.85       114.71 o                         
  -7   1  10       1535.99       1550.47        61.47 o                         
  -5   1  10        159.47        170.45        24.30 o                         
  -3   1  10        123.26        126.40        21.90 o                         
  -1   1  10        261.51        238.02        23.34 o                         
  -6   2  10         90.58        107.90        21.90 o                         
  -4   2  10      10116.44       9980.28       170.83 o                         
  -2   2  10        161.38        194.13        21.57 o                         
  -5   3  10       1667.72       1672.65        59.07 o                         
  -3   3  10       7865.13       7680.37       122.28 o                         
  -4   4  10         55.45         49.80        16.25 o                         
                                                                                
